# Supplementary material for: The global burden and trends of maternal sepsis and other maternal infections in 204 countries and territories from 1990 to 2019
Source: BMC Infect Dis. 2021 Oct 18;21:1074. doi: 10.1186/s12879-021-06779-0 (PMC8524924; doi:10.1186/s12879-021-06779-0)
Supplement: Supplementary file 2 — Additional file 2. The SDI of different countries and territories in 2019. [file 12879_2021_6779_MOESM2_ESM.xlsx]

## Sheet: Sheet1
Location	2019SDI
Afghanistan	0·343
Albania	0·681
Algeria	0·652
American Samoa	0·712
Andorra	0·894
Angola	0·47
Antigua and Barbuda	0·743
Argentina	0·708
Armenia	0·689
Australia	0·839
Austria	0·849
Azerbaijan	0·683
The Bahamas	0·796
Bahrain	0·751
Bangladesh	0·483
Barbados	0·742
Belarus	0·745
Belgium	0·851
Belize	0·603
Benin	0·352
Bermuda	0·813
Bhutan	0·455
Bolivia	0·566
Bosnia and Herzegovina	0·718
Botswana	0·634
Brazil	0·64
Brunei	0·823
Bulgaria	0·764
Burkina Faso	0·257
Burundi	0·284
Cambodia	0·469
Cameroon	0·49
Canada	0·873
Cape Verde	0·525
Central African Republic	0·274
Chad	0·238
Chile	0·759
China	0·686
Colombia	0·633
Comoros	0·455
Congo (Brazzaville)	0·568
Cook Islands	0·764
Costa Rica	0·68
Croatia	0·794
Cuba	0·668
Cyprus	0·841
Czech Republic	0·828
Côte d'Ivoire	0·408
North Korea	0·558
DR Congo	0·382
Denmark	0·89
Djibouti	0·459
Dominica	0·729
Dominican Republic	0·592
Ecuador	0·64
Egypt	0·658
El Salvador	0·573
Equatorial Guinea	0·685
Eritrea	0·396
Estonia	0·835
eSwatini	0·577
Ethiopia	0·343
Fiji	0·664
Finland	0·856
France	0·834
Gabon	0·656
The Gambia	0·399
Georgia	0·702
Germany	0·898
Ghana	0·557
Greece	0·794
Greenland	0·761
Grenada	0·669
Guam	0·813
Guatemala	0·526
Guinea	0·325
Guinea-Bissau	0·355
Guyana	0·618
Haiti	0·432
Honduras	0·496
Hungary	0·791
Iceland	0·869
India	0·566
Indonesia	0·66
Iran	0·67
Iraq	0·671
Ireland	0·867
Israel	0·803
Italy	0·801
Jamaica	0·684
Japan	0·87
Jordan	0·731
Kazakhstan	0·723
Kenya	0·508
Kiribati	0·527
Kuwait	0·851
Kyrgyzstan	0·596
Laos	0·49
Latvia	0·82
Lebanon	0·708
Lesotho	0·507
Liberia	0·37
Libya	0·709
Lithuania	0·843
Luxembourg	0·895
Madagascar	0·396
Malawi	0·384
Malaysia	0·737
Maldives	0·562
Mali	0·263
Malta	0·801
Marshall Islands	0·544
Mauritania	0·496
Mauritius	0·705
Mexico	0·649
Federated States of Micronesia	0·58
Monaco	0·902
Mongolia	0·606
Montenegro	0·791
Morocco	0·548
Mozambique	0·307
Myanmar	0·521
Namibia	0·612
Nauru	0·618
Nepal	0·422
Netherlands	0·883
New Zealand	0·84
Nicaragua	0·517
Niger	0·162
Nigeria	0·515
Niue	0·711
North Macedonia	0·744
Northern Mariana Islands	0·771
Norway	0·913
Oman	0·783
Pakistan	0·449
Palau	0·738
Palestine	0·588
Panama	0·686
Papua New Guinea	0·394
Paraguay	0·638
Peru	0·648
Philippines	0·623
Poland	0·802
Portugal	0·743
Puerto Rico	0·814
Qatar	0·83
South Korea	0·878
Moldova	0·696
Romania	0·76
Russia	0·805
Rwanda	0·429
Saint Kitts and Nevis	0·746
Saint Lucia	0·67
Saint Vincent and the Grenadines	0·627
Samoa	0·641
San Marino	0·884
São Tomé and PrÍncipe	0·502
Saudi Arabia	0·805
Senegal	0·389
Serbia	0·767
Seychelles	0·724
Sierra Leone	0·347
Singapore	0·861
Slovakia	0·812
Slovenia	0·84
Solomon Islands	0·407
Somalia	0·081
South Africa	0·678
South Sudan	0·363
Spain	0·767
Sri Lanka	0·69
Sudan	0·515
Suriname	0·636
Sweden	0·872
Switzerland	0·929
Syria	0·619
Taiwan (province of China)	0·868
Tajikistan	0·539
Thailand	0·687
Timor-Leste	0·514
Togo	0·417
Tokelau	0·626
Tonga	0·636
Trinidad and Tobago	0·757
Tunisia	0·672
Turkey	0·748
Turkmenistan	0·67
Tuvalu	0·589
Uganda	0·404
Ukraine	0·736
United Arab Emirates	0·88
United Kingdom	0·847
Tanzania	0·423
USA	0·859
Virgin Islands	0·799
Uruguay	0·697
Uzbekistan	0·631
Vanuatu	0·485
Venezuela	0·607
Vietnam	0·617
Yemen	0·412
Zambia	0·505
Zimbabwe	0·476
