# Supplementary material for: The global burden and trends of maternal sepsis and other maternal infections in 204 countries and territories from 1990 to 2019
Source: BMC Infect Dis. 2021 Oct 18;21:1074. doi: 10.1186/s12879-021-06779-0 (PMC8524924; doi:10.1186/s12879-021-06779-0)
Supplement: Supplementary file 3 — Additional file 3: Table S1. The number of MSMI incidence, death, DALY globally from 1990 and 2019 [file 12879_2021_6779_MOESM3_ESM.xlsx]

## Sheet: S1
Table S1. The number of MSMI incidence, death, DALY globally from 1990 and 2019
measure_name	location_name	age_name	metric_name	year	val	upper	lower
Incidence	Global	All Ages	Number	1990	2.30291e+07	2.90846e+07	1.73998e+07
Incidence	Global	All Ages	Number	1991	2.28071e+07	2.8777e+07	1.72253e+07
Incidence	Global	All Ages	Number	1992	2.25838e+07	2.84875e+07	1.7076e+07
Incidence	Global	All Ages	Number	1993	2.23724e+07	2.82108e+07	1.69266e+07
Incidence	Global	All Ages	Number	1994	2.22063e+07	2.79785e+07	1.68196e+07
Incidence	Global	All Ages	Number	1995	2.21209e+07	2.78032e+07	1.67627e+07
Incidence	Global	All Ages	Number	1996	2.20569e+07	2.76498e+07	1.66954e+07
Incidence	Global	All Ages	Number	1997	2.1963e+07	2.75631e+07	1.66264e+07
Incidence	Global	All Ages	Number	1998	2.18608e+07	2.74301e+07	1.65822e+07
Incidence	Global	All Ages	Number	1999	2.17815e+07	2.72998e+07	1.65476e+07
Incidence	Global	All Ages	Number	2000	2.17633e+07	2.72677e+07	1.65552e+07
Incidence	Global	All Ages	Number	2001	2.17908e+07	2.73225e+07	1.66022e+07
Incidence	Global	All Ages	Number	2002	2.18263e+07	2.73241e+07	1.66527e+07
Incidence	Global	All Ages	Number	2003	2.1868e+07	2.73347e+07	1.67004e+07
Incidence	Global	All Ages	Number	2004	2.19189e+07	2.73857e+07	1.67536e+07
Incidence	Global	All Ages	Number	2005	2.1989e+07	2.74837e+07	1.68237e+07
Incidence	Global	All Ages	Number	2006	2.20508e+07	2.75277e+07	1.68889e+07
Incidence	Global	All Ages	Number	2007	2.2076e+07	2.75419e+07	1.69163e+07
Incidence	Global	All Ages	Number	2008	2.20723e+07	2.74918e+07	1.69222e+07
Incidence	Global	All Ages	Number	2009	2.20582e+07	2.74904e+07	1.68872e+07
Incidence	Global	All Ages	Number	2010	2.20739e+07	2.75218e+07	1.69166e+07
Incidence	Global	All Ages	Number	2011	2.2126e+07	2.75855e+07	1.69485e+07
Incidence	Global	All Ages	Number	2012	2.21771e+07	2.76433e+07	1.69705e+07
Incidence	Global	All Ages	Number	2013	2.21996e+07	2.76481e+07	1.70202e+07
Incidence	Global	All Ages	Number	2014	2.21622e+07	2.76578e+07	1.70068e+07
Incidence	Global	All Ages	Number	2015	2.20353e+07	2.76052e+07	1.6906e+07
Incidence	Global	All Ages	Number	2016	2.16952e+07	2.72358e+07	1.66523e+07
Incidence	Global	All Ages	Number	2017	2.13349e+07	2.68027e+07	1.63764e+07
Incidence	Global	All Ages	Number	2018	2.09963e+07	2.64357e+07	1.60614e+07
Incidence	Global	All Ages	Number	2019	2.05699e+07	2.59725e+07	1.56886e+07
Deaths	Global	All Ages	Number	1990	38027.1	43506.3	33014.8
Deaths	Global	All Ages	Number	1991	37415.9	42573.6	32200.9
Deaths	Global	All Ages	Number	1992	37397.6	42922.1	32192.6
Deaths	Global	All Ages	Number	1993	36737.8	42118.8	31535.1
Deaths	Global	All Ages	Number	1994	36578.3	41578.4	31687.8
Deaths	Global	All Ages	Number	1995	36066.5	41154.6	31219.7
Deaths	Global	All Ages	Number	1996	35651.2	40492.2	31206.5
Deaths	Global	All Ages	Number	1997	35790.1	40579.2	30891
Deaths	Global	All Ages	Number	1998	35665.8	40450.1	30877.4
Deaths	Global	All Ages	Number	1999	35330.7	39690.7	30538.4
Deaths	Global	All Ages	Number	2000	34902.5	39577.8	30256.4
Deaths	Global	All Ages	Number	2001	34326.1	38694.5	29953.6
Deaths	Global	All Ages	Number	2002	33738.3	37785.3	29308.7
Deaths	Global	All Ages	Number	2003	33159	37188.8	29136.2
Deaths	Global	All Ages	Number	2004	32698	36756.3	28484.4
Deaths	Global	All Ages	Number	2005	32238.8	36252.8	28275.8
Deaths	Global	All Ages	Number	2006	31361.6	34931.9	27681
Deaths	Global	All Ages	Number	2007	30191.8	33823.7	26520.3
Deaths	Global	All Ages	Number	2008	29181.8	32600.7	25580.6
Deaths	Global	All Ages	Number	2009	28110.6	31515.2	24553.2
Deaths	Global	All Ages	Number	2010	26817.2	30072.2	23309.9
Deaths	Global	All Ages	Number	2011	25426	28600.1	21944.2
Deaths	Global	All Ages	Number	2012	23686.4	26680.6	20610.3
Deaths	Global	All Ages	Number	2013	22335.2	25382.2	19203.1
Deaths	Global	All Ages	Number	2014	20839.1	23744.4	17917.1
Deaths	Global	All Ages	Number	2015	19578.4	22328.5	16850.4
Deaths	Global	All Ages	Number	2016	18603.8	21435	15962.9
Deaths	Global	All Ages	Number	2017	17853.4	20694.4	15261.9
Deaths	Global	All Ages	Number	2018	17334.7	20192.6	14736
Deaths	Global	All Ages	Number	2019	16840	19633.7	14224.9
DALYs	Global	All Ages	Number	1990	2.3705e+06	2.7106e+06	2.05362e+06
DALYs	Global	All Ages	Number	1991	2.33308e+06	2.6707e+06	2.00858e+06
DALYs	Global	All Ages	Number	1992	2.3301e+06	2.669e+06	2.01825e+06
DALYs	Global	All Ages	Number	1993	2.28777e+06	2.61285e+06	1.97248e+06
DALYs	Global	All Ages	Number	1994	2.273e+06	2.58643e+06	1.98161e+06
DALYs	Global	All Ages	Number	1995	2.23905e+06	2.55641e+06	1.94193e+06
DALYs	Global	All Ages	Number	1996	2.21233e+06	2.50368e+06	1.9399e+06
DALYs	Global	All Ages	Number	1997	2.22038e+06	2.51663e+06	1.92298e+06
DALYs	Global	All Ages	Number	1998	2.21158e+06	2.50595e+06	1.92593e+06
DALYs	Global	All Ages	Number	1999	2.1917e+06	2.47151e+06	1.90491e+06
DALYs	Global	All Ages	Number	2000	2.16515e+06	2.46432e+06	1.8828e+06
DALYs	Global	All Ages	Number	2001	2.12714e+06	2.39844e+06	1.84981e+06
DALYs	Global	All Ages	Number	2002	2.08914e+06	2.35182e+06	1.82001e+06
DALYs	Global	All Ages	Number	2003	2.05404e+06	2.30767e+06	1.79831e+06
DALYs	Global	All Ages	Number	2004	2.02686e+06	2.26826e+06	1.76491e+06
DALYs	Global	All Ages	Number	2005	2.00078e+06	2.24621e+06	1.75212e+06
DALYs	Global	All Ages	Number	2006	1.94624e+06	2.16657e+06	1.71207e+06
DALYs	Global	All Ages	Number	2007	1.8732e+06	2.08912e+06	1.64138e+06
DALYs	Global	All Ages	Number	2008	1.81057e+06	2.02041e+06	1.58963e+06
DALYs	Global	All Ages	Number	2009	1.74496e+06	1.95241e+06	1.52062e+06
DALYs	Global	All Ages	Number	2010	1.66694e+06	1.86582e+06	1.44984e+06
DALYs	Global	All Ages	Number	2011	1.58296e+06	1.77548e+06	1.37373e+06
DALYs	Global	All Ages	Number	2012	1.4776e+06	1.66522e+06	1.28782e+06
DALYs	Global	All Ages	Number	2013	1.39634e+06	1.5846e+06	1.20126e+06
DALYs	Global	All Ages	Number	2014	1.30672e+06	1.49328e+06	1.12265e+06
DALYs	Global	All Ages	Number	2015	1.23134e+06	1.40497e+06	1.05873e+06
DALYs	Global	All Ages	Number	2016	1.17235e+06	1.34818e+06	1.00358e+06
DALYs	Global	All Ages	Number	2017	1.12678e+06	1.30751e+06	956948
DALYs	Global	All Ages	Number	2018	1.09571e+06	1.27381e+06	931072
DALYs	Global	All Ages	Number	2019	1.06467e+06	1.25619e+06	895636
