# Supplementary material for: The global burden and trends of maternal sepsis and other maternal infections in 204 countries and territories from 1990 to 2019
Source: BMC Infect Dis. 2021 Oct 18;21:1074. doi: 10.1186/s12879-021-06779-0 (PMC8524924; doi:10.1186/s12879-021-06779-0)
Supplement: Supplementary file 4 — Additional file 4: Table S2. The ASIR, ASDR and age-standardized DALY rate globally from 1990 and 2019 [file 12879_2021_6779_MOESM4_ESM.xlsx]

## Sheet: S2
Table S2. The ASIR, ASDR and age-standardized DALY rate globally from 1990 and 2019
measure_name	location_name	age_name	year	val	upper	lower
Incidence	Global	Age-standardized	1990	787.036	990.757	595.714
Incidence	Global	Age-standardized	1991	768.508	967.905	582.468
Incidence	Global	Age-standardized	1992	751.398	945.216	569.737
Incidence	Global	Age-standardized	1993	735.852	924.738	558.727
Incidence	Global	Age-standardized	1994	722.569	906.906	548.363
Incidence	Global	Age-standardized	1995	712.33	893.119	541.078
Incidence	Global	Age-standardized	1996	703.097	881.474	534.034
Incidence	Global	Age-standardized	1997	693	868.957	526.244
Incidence	Global	Age-standardized	1998	682.658	856.301	518.752
Incidence	Global	Age-standardized	1999	672.917	843.471	511.825
Incidence	Global	Age-standardized	2000	664.653	832.218	505.705
Incidence	Global	Age-standardized	2001	657.234	823.354	500.677
Incidence	Global	Age-standardized	2002	649.652	812.007	495.493
Incidence	Global	Age-standardized	2003	642.184	801.881	491.07
Incidence	Global	Age-standardized	2004	635.217	793.156	486.513
Incidence	Global	Age-standardized	2005	629.037	785.997	482.01
Incidence	Global	Age-standardized	2006	622.478	776.493	477.263
Incidence	Global	Age-standardized	2007	614.901	765.473	471.537
Incidence	Global	Age-standardized	2008	607.275	755.85	465.411
Incidence	Global	Age-standardized	2009	600.487	747.368	460.188
Incidence	Global	Age-standardized	2010	595.443	741.141	457.018
Incidence	Global	Age-standardized	2011	592.313	737.285	454.377
Incidence	Global	Age-standardized	2012	590.006	734.422	452.353
Incidence	Global	Age-standardized	2013	587.612	731.54	451.049
Incidence	Global	Age-standardized	2014	584.141	727.773	448.897
Incidence	Global	Age-standardized	2015	578.706	722.323	444.655
Incidence	Global	Age-standardized	2016	567.938	712.064	436.464
Incidence	Global	Age-standardized	2017	556.861	699.772	427.709
Incidence	Global	Age-standardized	2018	546.605	687.94	417.753
Incidence	Global	Age-standardized	2019	534.211	673.725	407.341
Deaths	Global	Age-standardized	1990	1.38464	1.57948	1.20386
Deaths	Global	Age-standardized	1991	1.33719	1.52397	1.15591
Deaths	Global	Age-standardized	1992	1.31346	1.506	1.13164
Deaths	Global	Age-standardized	1993	1.26906	1.45007	1.09373
Deaths	Global	Age-standardized	1994	1.24361	1.41226	1.08134
Deaths	Global	Age-standardized	1995	1.20646	1.37151	1.04644
Deaths	Global	Age-standardized	1996	1.17437	1.33006	1.02649
Deaths	Global	Age-standardized	1997	1.16096	1.31506	0.999831
Deaths	Global	Age-standardized	1998	1.13962	1.2912	0.987188
Deaths	Global	Age-standardized	1999	1.11229	1.24845	0.960768
Deaths	Global	Age-standardized	2000	1.08248	1.2252	0.939394
Deaths	Global	Age-standardized	2001	1.04949	1.18337	0.916607
Deaths	Global	Age-standardized	2002	1.01678	1.1397	0.883432
Deaths	Global	Age-standardized	2003	0.984917	1.10508	0.864589
Deaths	Global	Age-standardized	2004	0.957738	1.07661	0.834903
Deaths	Global	Age-standardized	2005	0.931629	1.04789	0.817705
Deaths	Global	Age-standardized	2006	0.894616	0.996371	0.790295
Deaths	Global	Age-standardized	2007	0.85032	0.952191	0.746762
Deaths	Global	Age-standardized	2008	0.81212	0.907371	0.711474
Deaths	Global	Age-standardized	2009	0.77398	0.867976	0.676074
Deaths	Global	Age-standardized	2010	0.731062	0.819247	0.635065
Deaths	Global	Age-standardized	2011	0.686595	0.772388	0.592341
Deaths	Global	Age-standardized	2012	0.634044	0.714649	0.550813
Deaths	Global	Age-standardized	2013	0.593236	0.67367	0.510347
Deaths	Global	Age-standardized	2014	0.549517	0.625901	0.472984
Deaths	Global	Age-standardized	2015	0.512721	0.584252	0.441209
Deaths	Global	Age-standardized	2016	0.483896	0.558408	0.415747
Deaths	Global	Age-standardized	2017	0.461332	0.534834	0.394146
Deaths	Global	Age-standardized	2018	0.445175	0.517911	0.378327
Deaths	Global	Age-standardized	2019	0.429818	0.501111	0.362923
DALYs	Global	Age-standardized	1990	84.8281	96.7112	73.7565
DALYs	Global	Age-standardized	1991	82.0527	93.7028	70.8964
DALYs	Global	Age-standardized	1992	80.6488	92.1491	70.0396
DALYs	Global	Age-standardized	1993	77.9938	89.1709	67.4727
DALYs	Global	Age-standardized	1994	76.3786	86.7054	66.5797
DALYs	Global	Age-standardized	1995	74.1341	84.4458	64.3737
DALYs	Global	Age-standardized	1996	72.2175	81.5599	63.4319
DALYs	Global	Age-standardized	1997	71.4566	80.9167	62.001
DALYs	Global	Age-standardized	1998	70.1832	79.4263	61.1496
DALYs	Global	Age-standardized	1999	68.5906	77.2966	59.6313
DALYs	Global	Age-standardized	2000	66.8081	75.9415	58.0906
DALYs	Global	Age-standardized	2001	64.7361	73.0125	56.2993
DALYs	Global	Age-standardized	2002	62.6932	70.5404	54.6726
DALYs	Global	Age-standardized	2003	60.7675	68.207	53.2365
DALYs	Global	Age-standardized	2004	59.1484	66.2612	51.4828
DALYs	Global	Age-standardized	2005	57.6232	64.7268	50.5293
DALYs	Global	Age-standardized	2006	55.349	61.5353	48.7641
DALYs	Global	Age-standardized	2007	52.6144	58.7156	46.0999
DALYs	Global	Age-standardized	2008	50.2736	56.1225	44.0837
DALYs	Global	Age-standardized	2009	47.962	53.644	41.8446
DALYs	Global	Age-standardized	2010	45.3925	50.7812	39.5097
DALYs	Global	Age-standardized	2011	42.7292	47.9352	37.069
DALYs	Global	Age-standardized	2012	39.5679	44.576	34.4799
DALYs	Global	Age-standardized	2013	37.1303	42.1124	31.9418
DALYs	Global	Age-standardized	2014	34.5249	39.3818	29.6954
DALYs	Global	Age-standardized	2015	32.3356	36.8913	27.7892
DALYs	Global	Age-standardized	2016	30.6035	35.1762	26.1676
DALYs	Global	Age-standardized	2017	29.2457	33.9475	24.8472
DALYs	Global	Age-standardized	2018	28.2882	32.8835	24.0302
DALYs	Global	Age-standardized	2019	27.3414	32.2994	22.9656
