# Supplementary material for: The global burden and trends of maternal sepsis and other maternal infections in 204 countries and territories from 1990 to 2019
Source: BMC Infect Dis. 2021 Oct 18;21:1074. doi: 10.1186/s12879-021-06779-0 (PMC8524924; doi:10.1186/s12879-021-06779-0)
Supplement: Supplementary file 5 — Additional file 5: Table S3. The number and rate of MSMI incidence, death, DALY in different age groups worldwide from 1990 to 2019 [file 12879_2021_6779_MOESM5_ESM.xlsx]

## Sheet: Incidence number
Table S3. The number and rate of MSMI incidence, death, DALY in different age groups worldwide from 1990 to 2019
measure_name	location_name	age_name	metric_name	year	val	upper	lower
Incidence	Global	1 to 4	Number	1990	0	0	0
Incidence	Global	1 to 4	Number	1991	0	0	0
Incidence	Global	1 to 4	Number	1992	0	0	0
Incidence	Global	1 to 4	Number	1993	0	0	0
Incidence	Global	1 to 4	Number	1994	0	0	0
Incidence	Global	1 to 4	Number	1995	0	0	0
Incidence	Global	1 to 4	Number	1996	0	0	0
Incidence	Global	1 to 4	Number	1997	0	0	0
Incidence	Global	1 to 4	Number	1998	0	0	0
Incidence	Global	1 to 4	Number	1999	0	0	0
Incidence	Global	1 to 4	Number	2000	0	0	0
Incidence	Global	1 to 4	Number	2001	0	0	0
Incidence	Global	1 to 4	Number	2002	0	0	0
Incidence	Global	1 to 4	Number	2003	0	0	0
Incidence	Global	1 to 4	Number	2004	0	0	0
Incidence	Global	1 to 4	Number	2005	0	0	0
Incidence	Global	1 to 4	Number	2006	0	0	0
Incidence	Global	1 to 4	Number	2007	0	0	0
Incidence	Global	1 to 4	Number	2008	0	0	0
Incidence	Global	1 to 4	Number	2009	0	0	0
Incidence	Global	1 to 4	Number	2010	0	0	0
Incidence	Global	1 to 4	Number	2011	0	0	0
Incidence	Global	1 to 4	Number	2012	0	0	0
Incidence	Global	1 to 4	Number	2013	0	0	0
Incidence	Global	1 to 4	Number	2014	0	0	0
Incidence	Global	1 to 4	Number	2015	0	0	0
Incidence	Global	1 to 4	Number	2016	0	0	0
Incidence	Global	1 to 4	Number	2017	0	0	0
Incidence	Global	1 to 4	Number	2018	0	0	0
Incidence	Global	1 to 4	Number	2019	0	0	0
Incidence	Global	5 to 9	Number	1990	0	0	0
Incidence	Global	5 to 9	Number	1991	0	0	0
Incidence	Global	5 to 9	Number	1992	0	0	0
Incidence	Global	5 to 9	Number	1993	0	0	0
Incidence	Global	5 to 9	Number	1994	0	0	0
Incidence	Global	5 to 9	Number	1995	0	0	0
Incidence	Global	5 to 9	Number	1996	0	0	0
Incidence	Global	5 to 9	Number	1997	0	0	0
Incidence	Global	5 to 9	Number	1998	0	0	0
Incidence	Global	5 to 9	Number	1999	0	0	0
Incidence	Global	5 to 9	Number	2000	0	0	0
Incidence	Global	5 to 9	Number	2001	0	0	0
Incidence	Global	5 to 9	Number	2002	0	0	0
Incidence	Global	5 to 9	Number	2003	0	0	0
Incidence	Global	5 to 9	Number	2004	0	0	0
Incidence	Global	5 to 9	Number	2005	0	0	0
Incidence	Global	5 to 9	Number	2006	0	0	0
Incidence	Global	5 to 9	Number	2007	0	0	0
Incidence	Global	5 to 9	Number	2008	0	0	0
Incidence	Global	5 to 9	Number	2009	0	0	0
Incidence	Global	5 to 9	Number	2010	0	0	0
Incidence	Global	5 to 9	Number	2011	0	0	0
Incidence	Global	5 to 9	Number	2012	0	0	0
Incidence	Global	5 to 9	Number	2013	0	0	0
Incidence	Global	5 to 9	Number	2014	0	0	0
Incidence	Global	5 to 9	Number	2015	0	0	0
Incidence	Global	5 to 9	Number	2016	0	0	0
Incidence	Global	5 to 9	Number	2017	0	0	0
Incidence	Global	5 to 9	Number	2018	0	0	0
Incidence	Global	5 to 9	Number	2019	0	0	0
Incidence	Global	10 to 14	Number	1990	57887.3	72279.9	41261.9
Incidence	Global	10 to 14	Number	1991	58653	73155.4	41947.9
Incidence	Global	10 to 14	Number	1992	59378.1	73981.1	42600.3
Incidence	Global	10 to 14	Number	1993	60040.9	74698.6	43194.2
Incidence	Global	10 to 14	Number	1994	60652.4	75399.3	43634.7
Incidence	Global	10 to 14	Number	1995	61211.5	76047.5	44010.9
Incidence	Global	10 to 14	Number	1996	61632.4	76645.5	44277.7
Incidence	Global	10 to 14	Number	1997	61874.4	77090.5	44373.6
Incidence	Global	10 to 14	Number	1998	62035.4	77438.2	44290.8
Incidence	Global	10 to 14	Number	1999	62216.4	77861.4	44418.6
Incidence	Global	10 to 14	Number	2000	62497.4	78195.2	44654.1
Incidence	Global	10 to 14	Number	2001	62785.7	78386.1	44869.9
Incidence	Global	10 to 14	Number	2002	62953.4	78625.3	44983.3
Incidence	Global	10 to 14	Number	2003	63030.8	78890.5	45063.4
Incidence	Global	10 to 14	Number	2004	63078.1	79012.6	45172.5
Incidence	Global	10 to 14	Number	2005	63158.8	79262.9	45207.7
Incidence	Global	10 to 14	Number	2006	63249.3	79339.1	45279.6
Incidence	Global	10 to 14	Number	2007	63286.7	79497.4	45290.8
Incidence	Global	10 to 14	Number	2008	63289.9	79611.6	45267.9
Incidence	Global	10 to 14	Number	2009	63281.9	79639.2	45234.5
Incidence	Global	10 to 14	Number	2010	63301.7	79677.3	45223.6
Incidence	Global	10 to 14	Number	2011	63324	79745	45226.8
Incidence	Global	10 to 14	Number	2012	63324.1	79740.6	45256
Incidence	Global	10 to 14	Number	2013	63325.9	79587.5	45278.9
Incidence	Global	10 to 14	Number	2014	63333.9	79631	45216.6
Incidence	Global	10 to 14	Number	2015	63323.9	79578.5	45153.7
Incidence	Global	10 to 14	Number	2016	62991.5	79298.1	44787.2
Incidence	Global	10 to 14	Number	2017	62741.9	78994.6	44356.4
Incidence	Global	10 to 14	Number	2018	62829.3	79082.2	44462
Incidence	Global	10 to 14	Number	2019	62938.7	79299.8	44438.6
Incidence	Global	15 to 19	Number	1990	3.98869e+06	5.21044e+06	2.83303e+06
Incidence	Global	15 to 19	Number	1991	3.95654e+06	5.15859e+06	2.81872e+06
Incidence	Global	15 to 19	Number	1992	3.92969e+06	5.13356e+06	2.80037e+06
Incidence	Global	15 to 19	Number	1993	3.909e+06	5.1067e+06	2.78645e+06
Incidence	Global	15 to 19	Number	1994	3.89675e+06	5.09144e+06	2.77749e+06
Incidence	Global	15 to 19	Number	1995	3.8932e+06	5.08099e+06	2.78162e+06
Incidence	Global	15 to 19	Number	1996	3.88947e+06	5.08542e+06	2.78211e+06
Incidence	Global	15 to 19	Number	1997	3.87787e+06	5.0651e+06	2.77585e+06
Incidence	Global	15 to 19	Number	1998	3.86115e+06	5.04776e+06	2.76107e+06
Incidence	Global	15 to 19	Number	1999	3.84373e+06	5.03168e+06	2.7492e+06
Incidence	Global	15 to 19	Number	2000	3.8334e+06	5.01688e+06	2.74353e+06
Incidence	Global	15 to 19	Number	2001	3.82546e+06	5.00864e+06	2.74147e+06
Incidence	Global	15 to 19	Number	2002	3.80959e+06	4.99029e+06	2.73048e+06
Incidence	Global	15 to 19	Number	2003	3.78796e+06	4.96172e+06	2.71211e+06
Incidence	Global	15 to 19	Number	2004	3.76326e+06	4.91687e+06	2.69582e+06
Incidence	Global	15 to 19	Number	2005	3.73656e+06	4.86942e+06	2.67835e+06
Incidence	Global	15 to 19	Number	2006	3.70243e+06	4.82517e+06	2.65644e+06
Incidence	Global	15 to 19	Number	2007	3.65712e+06	4.76533e+06	2.62588e+06
Incidence	Global	15 to 19	Number	2008	3.60186e+06	4.68989e+06	2.58756e+06
Incidence	Global	15 to 19	Number	2009	3.54052e+06	4.60392e+06	2.54195e+06
Incidence	Global	15 to 19	Number	2010	3.47757e+06	4.52347e+06	2.49527e+06
Incidence	Global	15 to 19	Number	2011	3.41273e+06	4.44428e+06	2.44891e+06
Incidence	Global	15 to 19	Number	2012	3.34374e+06	4.35958e+06	2.39583e+06
Incidence	Global	15 to 19	Number	2013	3.27194e+06	4.26885e+06	2.34877e+06
Incidence	Global	15 to 19	Number	2014	3.19807e+06	4.17548e+06	2.29458e+06
Incidence	Global	15 to 19	Number	2015	3.12412e+06	4.07933e+06	2.23902e+06
Incidence	Global	15 to 19	Number	2016	3.03063e+06	3.95215e+06	2.17631e+06
Incidence	Global	15 to 19	Number	2017	2.9525e+06	3.8387e+06	2.12052e+06
Incidence	Global	15 to 19	Number	2018	2.91182e+06	3.79725e+06	2.07532e+06
Incidence	Global	15 to 19	Number	2019	2.88779e+06	3.77906e+06	2.03465e+06
Incidence	Global	20 to 24	Number	1990	9.36413e+06	1.27996e+07	6.13512e+06
Incidence	Global	20 to 24	Number	1991	9.22226e+06	1.25938e+07	6.05596e+06
Incidence	Global	20 to 24	Number	1992	9.08142e+06	1.23912e+07	5.97676e+06
Incidence	Global	20 to 24	Number	1993	8.9429e+06	1.21937e+07	5.89847e+06
Incidence	Global	20 to 24	Number	1994	8.81193e+06	1.20092e+07	5.82482e+06
Incidence	Global	20 to 24	Number	1995	8.70064e+06	1.18514e+07	5.76487e+06
Incidence	Global	20 to 24	Number	1996	8.58904e+06	1.16999e+07	5.69737e+06
Incidence	Global	20 to 24	Number	1997	8.47334e+06	1.15307e+07	5.62541e+06
Incidence	Global	20 to 24	Number	1998	8.37113e+06	1.13792e+07	5.56108e+06
Incidence	Global	20 to 24	Number	1999	8.29969e+06	1.12715e+07	5.51686e+06
Incidence	Global	20 to 24	Number	2000	8.27497e+06	1.12302e+07	5.50516e+06
Incidence	Global	20 to 24	Number	2001	8.28982e+06	1.12355e+07	5.51361e+06
Incidence	Global	20 to 24	Number	2002	8.31914e+06	1.12623e+07	5.52986e+06
Incidence	Global	20 to 24	Number	2003	8.35397e+06	1.1309e+07	5.54899e+06
Incidence	Global	20 to 24	Number	2004	8.38979e+06	1.13489e+07	5.56928e+06
Incidence	Global	20 to 24	Number	2005	8.43106e+06	1.14062e+07	5.59707e+06
Incidence	Global	20 to 24	Number	2006	8.47039e+06	1.14691e+07	5.62832e+06
Incidence	Global	20 to 24	Number	2007	8.49225e+06	1.15117e+07	5.64774e+06
Incidence	Global	20 to 24	Number	2008	8.49369e+06	1.1498e+07	5.65314e+06
Incidence	Global	20 to 24	Number	2009	8.47705e+06	1.14681e+07	5.64704e+06
Incidence	Global	20 to 24	Number	2010	8.4543e+06	1.14696e+07	5.63851e+06
Incidence	Global	20 to 24	Number	2011	8.40657e+06	1.13991e+07	5.58917e+06
Incidence	Global	20 to 24	Number	2012	8.31649e+06	1.12716e+07	5.53455e+06
Incidence	Global	20 to 24	Number	2013	8.19009e+06	1.11067e+07	5.45622e+06
Incidence	Global	20 to 24	Number	2014	8.03564e+06	1.09134e+07	5.36146e+06
Incidence	Global	20 to 24	Number	2015	7.86202e+06	1.06847e+07	5.25702e+06
Incidence	Global	20 to 24	Number	2016	7.63267e+06	1.03668e+07	5.09375e+06
Incidence	Global	20 to 24	Number	2017	7.40873e+06	1.00539e+07	4.931e+06
Incidence	Global	20 to 24	Number	2018	7.21312e+06	9.81631e+06	4.77889e+06
Incidence	Global	20 to 24	Number	2019	7.00461e+06	9.55977e+06	4.62151e+06
Incidence	Global	25 to 29	Number	1990	5.60651e+06	7.68405e+06	3.93997e+06
Incidence	Global	25 to 29	Number	1991	5.59859e+06	7.66627e+06	3.9316e+06
Incidence	Global	25 to 29	Number	1992	5.57137e+06	7.62009e+06	3.92002e+06
Incidence	Global	25 to 29	Number	1993	5.52799e+06	7.55182e+06	3.89762e+06
Incidence	Global	25 to 29	Number	1994	5.48922e+06	7.49866e+06	3.87394e+06
Incidence	Global	25 to 29	Number	1995	5.47314e+06	7.47642e+06	3.87344e+06
Incidence	Global	25 to 29	Number	1996	5.47056e+06	7.45551e+06	3.86996e+06
Incidence	Global	25 to 29	Number	1997	5.4567e+06	7.43006e+06	3.86488e+06
Incidence	Global	25 to 29	Number	1998	5.43313e+06	7.39729e+06	3.84927e+06
Incidence	Global	25 to 29	Number	1999	5.40445e+06	7.35781e+06	3.83286e+06
Incidence	Global	25 to 29	Number	2000	5.38001e+06	7.32562e+06	3.81771e+06
Incidence	Global	25 to 29	Number	2001	5.35296e+06	7.28076e+06	3.80222e+06
Incidence	Global	25 to 29	Number	2002	5.3247e+06	7.23012e+06	3.78923e+06
Incidence	Global	25 to 29	Number	2003	5.30517e+06	7.19345e+06	3.78239e+06
Incidence	Global	25 to 29	Number	2004	5.3022e+06	7.17999e+06	3.78455e+06
Incidence	Global	25 to 29	Number	2005	5.32086e+06	7.20459e+06	3.7956e+06
Incidence	Global	25 to 29	Number	2006	5.35158e+06	7.23866e+06	3.82801e+06
Incidence	Global	25 to 29	Number	2007	5.38149e+06	7.28116e+06	3.85795e+06
Incidence	Global	25 to 29	Number	2008	5.41148e+06	7.3233e+06	3.87958e+06
Incidence	Global	25 to 29	Number	2009	5.44456e+06	7.36879e+06	3.90169e+06
Incidence	Global	25 to 29	Number	2010	5.494e+06	7.4467e+06	3.93529e+06
Incidence	Global	25 to 29	Number	2011	5.57607e+06	7.56625e+06	3.98641e+06
Incidence	Global	25 to 29	Number	2012	5.68163e+06	7.71542e+06	4.05275e+06
Incidence	Global	25 to 29	Number	2013	5.79273e+06	7.86799e+06	4.1229e+06
Incidence	Global	25 to 29	Number	2014	5.88611e+06	7.99364e+06	4.18188e+06
Incidence	Global	25 to 29	Number	2015	5.93453e+06	8.05983e+06	4.21191e+06
Incidence	Global	25 to 29	Number	2016	5.88757e+06	8.00437e+06	4.19461e+06
Incidence	Global	25 to 29	Number	2017	5.80074e+06	7.90603e+06	4.13088e+06
Incidence	Global	25 to 29	Number	2018	5.67216e+06	7.75032e+06	4.0207e+06
Incidence	Global	25 to 29	Number	2019	5.49097e+06	7.5122e+06	3.86432e+06
Incidence	Global	30 to 34	Number	1990	2.35028e+06	3.49431e+06	1.53006e+06
Incidence	Global	30 to 34	Number	1991	2.33009e+06	3.46944e+06	1.52059e+06
Incidence	Global	30 to 34	Number	1992	2.32176e+06	3.46277e+06	1.5165e+06
Incidence	Global	30 to 34	Number	1993	2.32813e+06	3.47523e+06	1.51934e+06
Incidence	Global	30 to 34	Number	1994	2.34837e+06	3.49669e+06	1.53095e+06
Incidence	Global	30 to 34	Number	1995	2.38203e+06	3.53808e+06	1.55125e+06
Incidence	Global	30 to 34	Number	1996	2.42031e+06	3.59566e+06	1.5765e+06
Incidence	Global	30 to 34	Number	1997	2.45304e+06	3.64401e+06	1.60205e+06
Incidence	Global	30 to 34	Number	1998	2.47769e+06	3.67988e+06	1.62343e+06
Incidence	Global	30 to 34	Number	1999	2.49843e+06	3.70996e+06	1.63966e+06
Incidence	Global	30 to 34	Number	2000	2.52017e+06	3.74195e+06	1.64776e+06
Incidence	Global	30 to 34	Number	2001	2.54633e+06	3.7731e+06	1.66394e+06
Incidence	Global	30 to 34	Number	2002	2.57048e+06	3.79768e+06	1.67945e+06
Incidence	Global	30 to 34	Number	2003	2.59042e+06	3.81566e+06	1.69155e+06
Incidence	Global	30 to 34	Number	2004	2.60539e+06	3.8248e+06	1.70264e+06
Incidence	Global	30 to 34	Number	2005	2.617e+06	3.83263e+06	1.71385e+06
Incidence	Global	30 to 34	Number	2006	2.62201e+06	3.84238e+06	1.71891e+06
Incidence	Global	30 to 34	Number	2007	2.62433e+06	3.84651e+06	1.72125e+06
Incidence	Global	30 to 34	Number	2008	2.63025e+06	3.85378e+06	1.72542e+06
Incidence	Global	30 to 34	Number	2009	2.64539e+06	3.87816e+06	1.73476e+06
Incidence	Global	30 to 34	Number	2010	2.67588e+06	3.92777e+06	1.75525e+06
Incidence	Global	30 to 34	Number	2011	2.72739e+06	4.00074e+06	1.79296e+06
Incidence	Global	30 to 34	Number	2012	2.79442e+06	4.09566e+06	1.83982e+06
Incidence	Global	30 to 34	Number	2013	2.86609e+06	4.19879e+06	1.88826e+06
Incidence	Global	30 to 34	Number	2014	2.93112e+06	4.29548e+06	1.93135e+06
Incidence	Global	30 to 34	Number	2015	2.98172e+06	4.37541e+06	1.96531e+06
Incidence	Global	30 to 34	Number	2016	3.01104e+06	4.42115e+06	1.973e+06
Incidence	Global	30 to 34	Number	2017	3.03978e+06	4.47291e+06	1.9857e+06
Incidence	Global	30 to 34	Number	2018	3.05566e+06	4.50959e+06	1.99485e+06
Incidence	Global	30 to 34	Number	2019	3.03419e+06	4.504e+06	1.96991e+06
Incidence	Global	35 to 39	Number	1990	1.06928e+06	1.58233e+06	698567
Incidence	Global	35 to 39	Number	1991	1.05455e+06	1.55889e+06	688373
Incidence	Global	35 to 39	Number	1992	1.04197e+06	1.53835e+06	679818
Incidence	Global	35 to 39	Number	1993	1.0336e+06	1.5238e+06	674478
Incidence	Global	35 to 39	Number	1994	1.0328e+06	1.52009e+06	674509
Incidence	Global	35 to 39	Number	1995	1.04153e+06	1.53014e+06	680536
Incidence	Global	35 to 39	Number	1996	1.05477e+06	1.5461e+06	689791
Incidence	Global	35 to 39	Number	1997	1.06654e+06	1.55975e+06	699661
Incidence	Global	35 to 39	Number	1998	1.07824e+06	1.57508e+06	707805
Incidence	Global	35 to 39	Number	1999	1.09064e+06	1.59364e+06	716502
Incidence	Global	35 to 39	Number	2000	1.10369e+06	1.61347e+06	725752
Incidence	Global	35 to 39	Number	2001	1.11914e+06	1.63482e+06	734773
Incidence	Global	35 to 39	Number	2002	1.13824e+06	1.66068e+06	747892
Incidence	Global	35 to 39	Number	2003	1.15808e+06	1.69158e+06	763134
Incidence	Global	35 to 39	Number	2004	1.17699e+06	1.72167e+06	776646
Incidence	Global	35 to 39	Number	2005	1.19329e+06	1.74799e+06	788474
Incidence	Global	35 to 39	Number	2006	1.20665e+06	1.76577e+06	798842
Incidence	Global	35 to 39	Number	2007	1.21694e+06	1.77984e+06	806764
Incidence	Global	35 to 39	Number	2008	1.22562e+06	1.79237e+06	813364
Incidence	Global	35 to 39	Number	2009	1.2347e+06	1.80604e+06	817069
Incidence	Global	35 to 39	Number	2010	1.24727e+06	1.82489e+06	822433
Incidence	Global	35 to 39	Number	2011	1.26628e+06	1.85477e+06	837380
Incidence	Global	35 to 39	Number	2012	1.29087e+06	1.89187e+06	853859
Incidence	Global	35 to 39	Number	2013	1.31715e+06	1.93079e+06	869239
Incidence	Global	35 to 39	Number	2014	1.34128e+06	1.96645e+06	883333
Incidence	Global	35 to 39	Number	2015	1.35946e+06	1.99413e+06	893617
Incidence	Global	35 to 39	Number	2016	1.36498e+06	1.99698e+06	897847
Incidence	Global	35 to 39	Number	2017	1.3702e+06	2.00317e+06	899237
Incidence	Global	35 to 39	Number	2018	1.38167e+06	2.02576e+06	903938
Incidence	Global	35 to 39	Number	2019	1.39076e+06	2.05709e+06	905238
Incidence	Global	40 to 44	Number	1990	431230	598296	300232
Incidence	Global	40 to 44	Number	1991	430175	596212	299243
Incidence	Global	40 to 44	Number	1992	426427	590889	296647
Incidence	Global	40 to 44	Number	1993	423113	587678	294018
Incidence	Global	40 to 44	Number	1994	422349	586489	293330
Incidence	Global	40 to 44	Number	1995	426428	591932	295736
Incidence	Global	40 to 44	Number	1996	426395	592053	296099
Incidence	Global	40 to 44	Number	1997	427857	594298	297430
Incidence	Global	40 to 44	Number	1998	430487	597448	299965
Incidence	Global	40 to 44	Number	1999	434081	601675	302603
Incidence	Global	40 to 44	Number	2000	438573	607504	305893
Incidence	Global	40 to 44	Number	2001	443676	614403	309701
Incidence	Global	40 to 44	Number	2002	448975	621316	313634
Incidence	Global	40 to 44	Number	2003	454836	629162	318554
Incidence	Global	40 to 44	Number	2004	461275	637713	323330
Incidence	Global	40 to 44	Number	2005	467983	645989	327905
Incidence	Global	40 to 44	Number	2006	474020	653224	332592
Incidence	Global	40 to 44	Number	2007	479298	659919	336894
Incidence	Global	40 to 44	Number	2008	484036	666558	339500
Incidence	Global	40 to 44	Number	2009	489128	673828	342992
Incidence	Global	40 to 44	Number	2010	495492	682717	346967
Incidence	Global	40 to 44	Number	2011	504103	696515	353482
Incidence	Global	40 to 44	Number	2012	513569	711476	359210
Incidence	Global	40 to 44	Number	2013	522362	723762	365132
Incidence	Global	40 to 44	Number	2014	528907	732800	369021
Incidence	Global	40 to 44	Number	2015	532029	736700	371180
Incidence	Global	40 to 44	Number	2016	529259	733552	368544
Incidence	Global	40 to 44	Number	2017	526707	730979	367589
Incidence	Global	40 to 44	Number	2018	527209	730844	366233
Incidence	Global	40 to 44	Number	2019	528481	735798	365267
Incidence	Global	45 to 49	Number	1990	157796	225593	102029
Incidence	Global	45 to 49	Number	1991	153063	218371	99051.2
Incidence	Global	45 to 49	Number	1992	148640	211638	96312.2
Incidence	Global	45 to 49	Number	1993	144602	205141	93844.7
Incidence	Global	45 to 49	Number	1994	141269	200349	91722.4
Incidence	Global	45 to 49	Number	1995	139856	198153	91160.3
Incidence	Global	45 to 49	Number	1996	141807	200466	92254
Incidence	Global	45 to 49	Number	1997	142979	202216	93118.4
Incidence	Global	45 to 49	Number	1998	144114	204274	93960.5
Incidence	Global	45 to 49	Number	1999	145528	206143	94923.8
Incidence	Global	45 to 49	Number	2000	147230	208665	95709.5
Incidence	Global	45 to 49	Number	2001	147751	209939	96026
Incidence	Global	45 to 49	Number	2002	149336	211476	97034.6
Incidence	Global	45 to 49	Number	2003	151516	214050	98413.1
Incidence	Global	45 to 49	Number	2004	153797	217364	99845.2
Incidence	Global	45 to 49	Number	2005	155892	220323	101226
Incidence	Global	45 to 49	Number	2006	157316	221622	102233
Incidence	Global	45 to 49	Number	2007	158046	222114	102720
Incidence	Global	45 to 49	Number	2008	158891	223477	103061
Incidence	Global	45 to 49	Number	2009	160336	225984	103788
Incidence	Global	45 to 49	Number	2010	162821	229261	105312
Incidence	Global	45 to 49	Number	2011	166215	234716	107513
Incidence	Global	45 to 49	Number	2012	169705	240347	109600
Incidence	Global	45 to 49	Number	2013	172523	244985	111306
Incidence	Global	45 to 49	Number	2014	174243	248074	112199
Incidence	Global	45 to 49	Number	2015	174503	249360	112334
Incidence	Global	45 to 49	Number	2016	172432	246209	110904
Incidence	Global	45 to 49	Number	2017	169892	242772	109329
Incidence	Global	45 to 49	Number	2018	168229	239703	108560
Incidence	Global	45 to 49	Number	2019	166584	236628	107500
Incidence	Global	50 to 54	Number	1990	3326.36	4365.42	2478.61
Incidence	Global	50 to 54	Number	1991	3213.41	4208.53	2399.18
Incidence	Global	50 to 54	Number	1992	3112.33	4067.17	2329.66
Incidence	Global	50 to 54	Number	1993	3019.97	3943.25	2259.71
Incidence	Global	50 to 54	Number	1994	2953.23	3850.94	2207.66
Incidence	Global	50 to 54	Number	1995	2892.48	3769.79	2159.08
Incidence	Global	50 to 54	Number	1996	2858.22	3722.72	2136.76
Incidence	Global	50 to 54	Number	1997	2827.99	3687.99	2117
Incidence	Global	50 to 54	Number	1998	2800.64	3658.46	2098.6
Incidence	Global	50 to 54	Number	1999	2777.22	3624.59	2080.07
Incidence	Global	50 to 54	Number	2000	2786.57	3634.41	2084.86
Incidence	Global	50 to 54	Number	2001	2860.54	3732.99	2142.11
Incidence	Global	50 to 54	Number	2002	2931.76	3826.68	2194.31
Incidence	Global	50 to 54	Number	2003	3010.57	3929.01	2250.17
Incidence	Global	50 to 54	Number	2004	3093.39	4032.27	2308.7
Incidence	Global	50 to 54	Number	2005	3168.83	4134.33	2362.87
Incidence	Global	50 to 54	Number	2006	3193.3	4164.47	2377.03
Incidence	Global	50 to 54	Number	2007	3207.98	4176.59	2384.95
Incidence	Global	50 to 54	Number	2008	3214.11	4184.43	2382.25
Incidence	Global	50 to 54	Number	2009	3218.09	4184.41	2383.68
Incidence	Global	50 to 54	Number	2010	3233.78	4200.7	2395.23
Incidence	Global	50 to 54	Number	2011	3272.29	4258.57	2423.9
Incidence	Global	50 to 54	Number	2012	3330.69	4330.97	2465.95
Incidence	Global	50 to 54	Number	2013	3413.3	4436.71	2527.05
Incidence	Global	50 to 54	Number	2014	3505.81	4565.72	2595.37
Incidence	Global	50 to 54	Number	2015	3585.16	4687.72	2655.75
Incidence	Global	50 to 54	Number	2016	3612.29	4734.81	2682.87
Incidence	Global	50 to 54	Number	2017	3605.81	4725.63	2678.89
Incidence	Global	50 to 54	Number	2018	3591.12	4711.89	2660.52
Incidence	Global	50 to 54	Number	2019	3565.53	4660.72	2618.72
Incidence	Global	55 to 59	Number	1990	0	0	0
Incidence	Global	55 to 59	Number	1991	0	0	0
Incidence	Global	55 to 59	Number	1992	0	0	0
Incidence	Global	55 to 59	Number	1993	0	0	0
Incidence	Global	55 to 59	Number	1994	0	0	0
Incidence	Global	55 to 59	Number	1995	0	0	0
Incidence	Global	55 to 59	Number	1996	0	0	0
Incidence	Global	55 to 59	Number	1997	0	0	0
Incidence	Global	55 to 59	Number	1998	0	0	0
Incidence	Global	55 to 59	Number	1999	0	0	0
Incidence	Global	55 to 59	Number	2000	0	0	0
Incidence	Global	55 to 59	Number	2001	0	0	0
Incidence	Global	55 to 59	Number	2002	0	0	0
Incidence	Global	55 to 59	Number	2003	0	0	0
Incidence	Global	55 to 59	Number	2004	0	0	0
Incidence	Global	55 to 59	Number	2005	0	0	0
Incidence	Global	55 to 59	Number	2006	0	0	0
Incidence	Global	55 to 59	Number	2007	0	0	0
Incidence	Global	55 to 59	Number	2008	0	0	0
Incidence	Global	55 to 59	Number	2009	0	0	0
Incidence	Global	55 to 59	Number	2010	0	0	0
Incidence	Global	55 to 59	Number	2011	0	0	0
Incidence	Global	55 to 59	Number	2012	0	0	0
Incidence	Global	55 to 59	Number	2013	0	0	0
Incidence	Global	55 to 59	Number	2014	0	0	0
Incidence	Global	55 to 59	Number	2015	0	0	0
Incidence	Global	55 to 59	Number	2016	0	0	0
Incidence	Global	55 to 59	Number	2017	0	0	0
Incidence	Global	55 to 59	Number	2018	0	0	0
Incidence	Global	55 to 59	Number	2019	0	0	0
Incidence	Global	60 to 64	Number	1990	0	0	0
Incidence	Global	60 to 64	Number	1991	0	0	0
Incidence	Global	60 to 64	Number	1992	0	0	0
Incidence	Global	60 to 64	Number	1993	0	0	0
Incidence	Global	60 to 64	Number	1994	0	0	0
Incidence	Global	60 to 64	Number	1995	0	0	0
Incidence	Global	60 to 64	Number	1996	0	0	0
Incidence	Global	60 to 64	Number	1997	0	0	0
Incidence	Global	60 to 64	Number	1998	0	0	0
Incidence	Global	60 to 64	Number	1999	0	0	0
Incidence	Global	60 to 64	Number	2000	0	0	0
Incidence	Global	60 to 64	Number	2001	0	0	0
Incidence	Global	60 to 64	Number	2002	0	0	0
Incidence	Global	60 to 64	Number	2003	0	0	0
Incidence	Global	60 to 64	Number	2004	0	0	0
Incidence	Global	60 to 64	Number	2005	0	0	0
Incidence	Global	60 to 64	Number	2006	0	0	0
Incidence	Global	60 to 64	Number	2007	0	0	0
Incidence	Global	60 to 64	Number	2008	0	0	0
Incidence	Global	60 to 64	Number	2009	0	0	0
Incidence	Global	60 to 64	Number	2010	0	0	0
Incidence	Global	60 to 64	Number	2011	0	0	0
Incidence	Global	60 to 64	Number	2012	0	0	0
Incidence	Global	60 to 64	Number	2013	0	0	0
Incidence	Global	60 to 64	Number	2014	0	0	0
Incidence	Global	60 to 64	Number	2015	0	0	0
Incidence	Global	60 to 64	Number	2016	0	0	0
Incidence	Global	60 to 64	Number	2017	0	0	0
Incidence	Global	60 to 64	Number	2018	0	0	0
Incidence	Global	60 to 64	Number	2019	0	0	0
Incidence	Global	65 to 69	Number	1990	0	0	0
Incidence	Global	65 to 69	Number	1991	0	0	0
Incidence	Global	65 to 69	Number	1992	0	0	0
Incidence	Global	65 to 69	Number	1993	0	0	0
Incidence	Global	65 to 69	Number	1994	0	0	0
Incidence	Global	65 to 69	Number	1995	0	0	0
Incidence	Global	65 to 69	Number	1996	0	0	0
Incidence	Global	65 to 69	Number	1997	0	0	0
Incidence	Global	65 to 69	Number	1998	0	0	0
Incidence	Global	65 to 69	Number	1999	0	0	0
Incidence	Global	65 to 69	Number	2000	0	0	0
Incidence	Global	65 to 69	Number	2001	0	0	0
Incidence	Global	65 to 69	Number	2002	0	0	0
Incidence	Global	65 to 69	Number	2003	0	0	0
Incidence	Global	65 to 69	Number	2004	0	0	0
Incidence	Global	65 to 69	Number	2005	0	0	0
Incidence	Global	65 to 69	Number	2006	0	0	0
Incidence	Global	65 to 69	Number	2007	0	0	0
Incidence	Global	65 to 69	Number	2008	0	0	0
Incidence	Global	65 to 69	Number	2009	0	0	0
Incidence	Global	65 to 69	Number	2010	0	0	0
Incidence	Global	65 to 69	Number	2011	0	0	0
Incidence	Global	65 to 69	Number	2012	0	0	0
Incidence	Global	65 to 69	Number	2013	0	0	0
Incidence	Global	65 to 69	Number	2014	0	0	0
Incidence	Global	65 to 69	Number	2015	0	0	0
Incidence	Global	65 to 69	Number	2016	0	0	0
Incidence	Global	65 to 69	Number	2017	0	0	0
Incidence	Global	65 to 69	Number	2018	0	0	0
Incidence	Global	65 to 69	Number	2019	0	0	0
Incidence	Global	70 to 74	Number	1990	0	0	0
Incidence	Global	70 to 74	Number	1991	0	0	0
Incidence	Global	70 to 74	Number	1992	0	0	0
Incidence	Global	70 to 74	Number	1993	0	0	0
Incidence	Global	70 to 74	Number	1994	0	0	0
Incidence	Global	70 to 74	Number	1995	0	0	0
Incidence	Global	70 to 74	Number	1996	0	0	0
Incidence	Global	70 to 74	Number	1997	0	0	0
Incidence	Global	70 to 74	Number	1998	0	0	0
Incidence	Global	70 to 74	Number	1999	0	0	0
Incidence	Global	70 to 74	Number	2000	0	0	0
Incidence	Global	70 to 74	Number	2001	0	0	0
Incidence	Global	70 to 74	Number	2002	0	0	0
Incidence	Global	70 to 74	Number	2003	0	0	0
Incidence	Global	70 to 74	Number	2004	0	0	0
Incidence	Global	70 to 74	Number	2005	0	0	0
Incidence	Global	70 to 74	Number	2006	0	0	0
Incidence	Global	70 to 74	Number	2007	0	0	0
Incidence	Global	70 to 74	Number	2008	0	0	0
Incidence	Global	70 to 74	Number	2009	0	0	0
Incidence	Global	70 to 74	Number	2010	0	0	0
Incidence	Global	70 to 74	Number	2011	0	0	0
Incidence	Global	70 to 74	Number	2012	0	0	0
Incidence	Global	70 to 74	Number	2013	0	0	0
Incidence	Global	70 to 74	Number	2014	0	0	0
Incidence	Global	70 to 74	Number	2015	0	0	0
Incidence	Global	70 to 74	Number	2016	0	0	0
Incidence	Global	70 to 74	Number	2017	0	0	0
Incidence	Global	70 to 74	Number	2018	0	0	0
Incidence	Global	70 to 74	Number	2019	0	0	0
Incidence	Global	75 to 79	Number	1990	0	0	0
Incidence	Global	75 to 79	Number	1991	0	0	0
Incidence	Global	75 to 79	Number	1992	0	0	0
Incidence	Global	75 to 79	Number	1993	0	0	0
Incidence	Global	75 to 79	Number	1994	0	0	0
Incidence	Global	75 to 79	Number	1995	0	0	0
Incidence	Global	75 to 79	Number	1996	0	0	0
Incidence	Global	75 to 79	Number	1997	0	0	0
Incidence	Global	75 to 79	Number	1998	0	0	0
Incidence	Global	75 to 79	Number	1999	0	0	0
Incidence	Global	75 to 79	Number	2000	0	0	0
Incidence	Global	75 to 79	Number	2001	0	0	0
Incidence	Global	75 to 79	Number	2002	0	0	0
Incidence	Global	75 to 79	Number	2003	0	0	0
Incidence	Global	75 to 79	Number	2004	0	0	0
Incidence	Global	75 to 79	Number	2005	0	0	0
Incidence	Global	75 to 79	Number	2006	0	0	0
Incidence	Global	75 to 79	Number	2007	0	0	0
Incidence	Global	75 to 79	Number	2008	0	0	0
Incidence	Global	75 to 79	Number	2009	0	0	0
Incidence	Global	75 to 79	Number	2010	0	0	0
Incidence	Global	75 to 79	Number	2011	0	0	0
Incidence	Global	75 to 79	Number	2012	0	0	0
Incidence	Global	75 to 79	Number	2013	0	0	0
Incidence	Global	75 to 79	Number	2014	0	0	0
Incidence	Global	75 to 79	Number	2015	0	0	0
Incidence	Global	75 to 79	Number	2016	0	0	0
Incidence	Global	75 to 79	Number	2017	0	0	0
Incidence	Global	75 to 79	Number	2018	0	0	0
Incidence	Global	75 to 79	Number	2019	0	0	0
Incidence	Global	80 plus	Number	1990	0	0	0
Incidence	Global	80 plus	Number	1991	0	0	0
Incidence	Global	80 plus	Number	1992	0	0	0
Incidence	Global	80 plus	Number	1993	0	0	0
Incidence	Global	80 plus	Number	1994	0	0	0
Incidence	Global	80 plus	Number	1995	0	0	0
Incidence	Global	80 plus	Number	1996	0	0	0
Incidence	Global	80 plus	Number	1997	0	0	0
Incidence	Global	80 plus	Number	1998	0	0	0
Incidence	Global	80 plus	Number	1999	0	0	0
Incidence	Global	80 plus	Number	2000	0	0	0
Incidence	Global	80 plus	Number	2001	0	0	0
Incidence	Global	80 plus	Number	2002	0	0	0
Incidence	Global	80 plus	Number	2003	0	0	0
Incidence	Global	80 plus	Number	2004	0	0	0
Incidence	Global	80 plus	Number	2005	0	0	0
Incidence	Global	80 plus	Number	2006	0	0	0
Incidence	Global	80 plus	Number	2007	0	0	0
Incidence	Global	80 plus	Number	2008	0	0	0
Incidence	Global	80 plus	Number	2009	0	0	0
Incidence	Global	80 plus	Number	2010	0	0	0
Incidence	Global	80 plus	Number	2011	0	0	0
Incidence	Global	80 plus	Number	2012	0	0	0
Incidence	Global	80 plus	Number	2013	0	0	0
Incidence	Global	80 plus	Number	2014	0	0	0
Incidence	Global	80 plus	Number	2015	0	0	0
Incidence	Global	80 plus	Number	2016	0	0	0
Incidence	Global	80 plus	Number	2017	0	0	0
Incidence	Global	80 plus	Number	2018	0	0	0
Incidence	Global	80 plus	Number	2019	0	0	0
Deaths	Global	10 to 14	Number	1990	150.863	198.731	114.24
Deaths	Global	10 to 14	Number	1991	151.05	199.867	113.21
Deaths	Global	10 to 14	Number	1992	151.757	205.705	113.39
Deaths	Global	10 to 14	Number	1993	150.214	200.966	112.539
Deaths	Global	10 to 14	Number	1994	144.899	193.068	108.994
Deaths	Global	10 to 14	Number	1995	139.489	183.041	104.752
Deaths	Global	10 to 14	Number	1996	134.706	175.512	101.673
Deaths	Global	10 to 14	Number	1997	132.972	172.285	100.196
Deaths	Global	10 to 14	Number	1998	133.395	175.845	99.5892
Deaths	Global	10 to 14	Number	1999	134.229	177.267	99.5156
Deaths	Global	10 to 14	Number	2000	132.864	173.55	100.273
Deaths	Global	10 to 14	Number	2001	128.158	168.571	96.3939
Deaths	Global	10 to 14	Number	2002	126.241	163.639	95.6005
Deaths	Global	10 to 14	Number	2003	123.787	160.304	95.2107
Deaths	Global	10 to 14	Number	2004	122.848	160.128	93.9944
Deaths	Global	10 to 14	Number	2005	124.994	164.178	95.2229
Deaths	Global	10 to 14	Number	2006	124.639	163.755	94.9311
Deaths	Global	10 to 14	Number	2007	122.693	165.439	92.1481
Deaths	Global	10 to 14	Number	2008	120.542	166.615	89.916
Deaths	Global	10 to 14	Number	2009	117.388	165.031	85.5657
Deaths	Global	10 to 14	Number	2010	112.846	159.056	82.2169
Deaths	Global	10 to 14	Number	2011	108.69	155.522	78.152
Deaths	Global	10 to 14	Number	2012	103.048	148.45	73.0183
Deaths	Global	10 to 14	Number	2013	98.6727	145.237	70.6432
Deaths	Global	10 to 14	Number	2014	94.4919	137.282	66.9255
Deaths	Global	10 to 14	Number	2015	89.7622	129.533	63.6213
Deaths	Global	10 to 14	Number	2016	85.6594	123.092	61.3675
Deaths	Global	10 to 14	Number	2017	82.0852	118.569	59.2794
Deaths	Global	10 to 14	Number	2018	78.9308	114.11	57.4974
Deaths	Global	10 to 14	Number	2019	75.5366	107.896	55.1155
Deaths	Global	15 to 19	Number	1990	4772.75	6127.01	3619.17
Deaths	Global	15 to 19	Number	1991	4730.49	6066.55	3552.97
Deaths	Global	15 to 19	Number	1992	4708.57	6097.03	3529.44
Deaths	Global	15 to 19	Number	1993	4613.43	5927.57	3515.53
Deaths	Global	15 to 19	Number	1994	4437.12	5632.22	3408.74
Deaths	Global	15 to 19	Number	1995	4323.27	5544.87	3262.84
Deaths	Global	15 to 19	Number	1996	4277.52	5445.18	3261.02
Deaths	Global	15 to 19	Number	1997	4326.9	5544.75	3285.25
Deaths	Global	15 to 19	Number	1998	4312.04	5539.55	3258.88
Deaths	Global	15 to 19	Number	1999	4329.24	5550.51	3297.49
Deaths	Global	15 to 19	Number	2000	4328.31	5584.87	3261.77
Deaths	Global	15 to 19	Number	2001	4112.46	5190.82	3155.07
Deaths	Global	15 to 19	Number	2002	4006.25	5015.17	3096.19
Deaths	Global	15 to 19	Number	2003	4064.16	5050.06	3173.65
Deaths	Global	15 to 19	Number	2004	4014.37	4942.33	3157.09
Deaths	Global	15 to 19	Number	2005	3970.95	4912.42	3131.87
Deaths	Global	15 to 19	Number	2006	3735.26	4594.79	2973.47
Deaths	Global	15 to 19	Number	2007	3471.95	4221.77	2807.86
Deaths	Global	15 to 19	Number	2008	3265.99	3933.15	2672.72
Deaths	Global	15 to 19	Number	2009	3107.37	3711.68	2533.43
Deaths	Global	15 to 19	Number	2010	2938.92	3529.48	2391.39
Deaths	Global	15 to 19	Number	2011	2753.44	3286.85	2259.44
Deaths	Global	15 to 19	Number	2012	2515.42	3005.87	2049.68
Deaths	Global	15 to 19	Number	2013	2360.9	2832.19	1929.27
Deaths	Global	15 to 19	Number	2014	2193.45	2625.65	1764.02
Deaths	Global	15 to 19	Number	2015	2037.7	2467.89	1641
Deaths	Global	15 to 19	Number	2016	1910.62	2307.24	1541.45
Deaths	Global	15 to 19	Number	2017	1821.02	2206.1	1461.4
Deaths	Global	15 to 19	Number	2018	1776.15	2148.63	1418.12
Deaths	Global	15 to 19	Number	2019	1713.13	2099.14	1355.02
Deaths	Global	20 to 24	Number	1990	8745.15	11206.7	6784.43
Deaths	Global	20 to 24	Number	1991	8605.04	10844.5	6680.92
Deaths	Global	20 to 24	Number	1992	8570.21	10978.7	6715.45
Deaths	Global	20 to 24	Number	1993	8321.87	10682.6	6515.78
Deaths	Global	20 to 24	Number	1994	8120.57	10310.1	6420.37
Deaths	Global	20 to 24	Number	1995	7880.39	9982.59	6219.11
Deaths	Global	20 to 24	Number	1996	7727.18	9729.23	6123.33
Deaths	Global	20 to 24	Number	1997	7730.57	9720.01	6124
Deaths	Global	20 to 24	Number	1998	7641.2	9584.03	6075.91
Deaths	Global	20 to 24	Number	1999	7520.66	9394.9	5982.41
Deaths	Global	20 to 24	Number	2000	7303.35	9168.46	5871.97
Deaths	Global	20 to 24	Number	2001	7097.35	8750.82	5715.58
Deaths	Global	20 to 24	Number	2002	6960.91	8562.7	5589
Deaths	Global	20 to 24	Number	2003	6729.4	8171.93	5503.22
Deaths	Global	20 to 24	Number	2004	6670.79	8013.77	5404.29
Deaths	Global	20 to 24	Number	2005	6628.46	8085.94	5373
Deaths	Global	20 to 24	Number	2006	6477.36	7868.06	5242.52
Deaths	Global	20 to 24	Number	2007	6217.12	7535	5032.13
Deaths	Global	20 to 24	Number	2008	5975.49	7185.87	4859.04
Deaths	Global	20 to 24	Number	2009	5670	6824.88	4625.58
Deaths	Global	20 to 24	Number	2010	5320.65	6423.43	4381.91
Deaths	Global	20 to 24	Number	2011	4978.28	5928.14	4051.9
Deaths	Global	20 to 24	Number	2012	4536.64	5366.73	3720.64
Deaths	Global	20 to 24	Number	2013	4164.75	4954.2	3427.54
Deaths	Global	20 to 24	Number	2014	3803.25	4495.77	3154.07
Deaths	Global	20 to 24	Number	2015	3540.78	4163.11	2906.47
Deaths	Global	20 to 24	Number	2016	3349.39	3981.04	2743.38
Deaths	Global	20 to 24	Number	2017	3202.29	3836.87	2617.63
Deaths	Global	20 to 24	Number	2018	3124.23	3740.55	2538.76
Deaths	Global	20 to 24	Number	2019	3026.03	3637.31	2421.15
Deaths	Global	25 to 29	Number	1990	8126.8	9873.82	6573.27
Deaths	Global	25 to 29	Number	1991	7941.9	9736.23	6450.24
Deaths	Global	25 to 29	Number	1992	7927.2	9732.6	6340.15
Deaths	Global	25 to 29	Number	1993	7770.22	9661.57	6286.82
Deaths	Global	25 to 29	Number	1994	7843.05	9639.69	6396.43
Deaths	Global	25 to 29	Number	1995	7750.35	9467.26	6260.84
Deaths	Global	25 to 29	Number	1996	7632.97	9410.66	6147.41
Deaths	Global	25 to 29	Number	1997	7648.74	9393.83	6176.32
Deaths	Global	25 to 29	Number	1998	7613.94	9462.69	6129.94
Deaths	Global	25 to 29	Number	1999	7542.25	9284.11	6039.78
Deaths	Global	25 to 29	Number	2000	7427.2	9183.61	6019.29
Deaths	Global	25 to 29	Number	2001	7351.09	9026.35	5891.48
Deaths	Global	25 to 29	Number	2002	7114.83	8638.87	5782.69
Deaths	Global	25 to 29	Number	2003	6865.34	8236.13	5690.85
Deaths	Global	25 to 29	Number	2004	6699.45	8020.14	5528.32
Deaths	Global	25 to 29	Number	2005	6627.36	7978.11	5497.6
Deaths	Global	25 to 29	Number	2006	6403.72	7602.36	5335.07
Deaths	Global	25 to 29	Number	2007	6105.53	7218.6	5126.54
Deaths	Global	25 to 29	Number	2008	5890.25	6915.92	4936.1
Deaths	Global	25 to 29	Number	2009	5708.08	6762.01	4751.52
Deaths	Global	25 to 29	Number	2010	5477.39	6503.28	4559.39
Deaths	Global	25 to 29	Number	2011	5162.63	6122.72	4299.26
Deaths	Global	25 to 29	Number	2012	4762.48	5663.41	3971.94
Deaths	Global	25 to 29	Number	2013	4457.99	5251.33	3727.3
Deaths	Global	25 to 29	Number	2014	4101.99	4796.43	3396.83
Deaths	Global	25 to 29	Number	2015	3815.01	4504.26	3165.89
Deaths	Global	25 to 29	Number	2016	3601.37	4249.87	2984.86
Deaths	Global	25 to 29	Number	2017	3442.74	4131.31	2830.67
Deaths	Global	25 to 29	Number	2018	3337.24	3984.83	2721.5
Deaths	Global	25 to 29	Number	2019	3230.59	3879.87	2642.69
Deaths	Global	30 to 34	Number	1990	6393.17	7912.26	5265.47
Deaths	Global	30 to 34	Number	1991	6273.99	7762.4	5135.01
Deaths	Global	30 to 34	Number	1992	6285.1	7764.73	5098.76
Deaths	Global	30 to 34	Number	1993	6202.98	7677.66	5072.81
Deaths	Global	30 to 34	Number	1994	6287.1	7769.44	5107.99
Deaths	Global	30 to 34	Number	1995	6237.74	7692.55	5073.66
Deaths	Global	30 to 34	Number	1996	6168.51	7611.53	5049.11
Deaths	Global	30 to 34	Number	1997	6189.12	7643.24	5009.07
Deaths	Global	30 to 34	Number	1998	6170.27	7575.36	5009.35
Deaths	Global	30 to 34	Number	1999	6076.5	7439.08	4938.03
Deaths	Global	30 to 34	Number	2000	6038.7	7435.1	4912.51
Deaths	Global	30 to 34	Number	2001	5967.51	7288.09	4883.8
Deaths	Global	30 to 34	Number	2002	5757.21	6963.54	4718.09
Deaths	Global	30 to 34	Number	2003	5688	6837.3	4674.5
Deaths	Global	30 to 34	Number	2004	5650.72	6771.14	4637.99
Deaths	Global	30 to 34	Number	2005	5468.82	6597.66	4488.35
Deaths	Global	30 to 34	Number	2006	5335.28	6308.66	4423.07
Deaths	Global	30 to 34	Number	2007	5164.44	6124.7	4297.2
Deaths	Global	30 to 34	Number	2008	5001.29	5909.39	4136.9
Deaths	Global	30 to 34	Number	2009	4811.02	5713.03	4030.04
Deaths	Global	30 to 34	Number	2010	4587.02	5478.3	3832.54
Deaths	Global	30 to 34	Number	2011	4352.85	5156.84	3658.7
Deaths	Global	30 to 34	Number	2012	4068.6	4830.74	3423.87
Deaths	Global	30 to 34	Number	2013	3872.74	4603.99	3251.81
Deaths	Global	30 to 34	Number	2014	3643.9	4328.18	3072.9
Deaths	Global	30 to 34	Number	2015	3434.11	4082.37	2868.53
Deaths	Global	30 to 34	Number	2016	3265.58	3926.97	2715.81
Deaths	Global	30 to 34	Number	2017	3131.28	3722.1	2607.27
Deaths	Global	30 to 34	Number	2018	3028.81	3643.19	2515.38
Deaths	Global	30 to 34	Number	2019	2934.71	3555.49	2415.04
Deaths	Global	35 to 39	Number	1990	5182	6210.64	4336
Deaths	Global	35 to 39	Number	1991	5071.5	6052.04	4230.21
Deaths	Global	35 to 39	Number	1992	5059.27	6068.56	4208.82
Deaths	Global	35 to 39	Number	1993	4989.09	6018.53	4160.4
Deaths	Global	35 to 39	Number	1994	4984.3	5964.11	4178.91
Deaths	Global	35 to 39	Number	1995	4933.31	5890.19	4123.1
Deaths	Global	35 to 39	Number	1996	4889.06	5875.34	4076.29
Deaths	Global	35 to 39	Number	1997	4934.56	5899.85	4128.38
Deaths	Global	35 to 39	Number	1998	4968.16	5957.71	4153.09
Deaths	Global	35 to 39	Number	1999	4934.11	5929.69	4135.27
Deaths	Global	35 to 39	Number	2000	4918.81	5845.01	4108.19
Deaths	Global	35 to 39	Number	2001	4937.46	5914.42	4155.53
Deaths	Global	35 to 39	Number	2002	4990.24	6002.27	4153.45
Deaths	Global	35 to 39	Number	2003	4848.8	5748.72	4076.58
Deaths	Global	35 to 39	Number	2004	4700.21	5567.34	3955.37
Deaths	Global	35 to 39	Number	2005	4625.9	5504.35	3895.64
Deaths	Global	35 to 39	Number	2006	4542.38	5322.17	3865.02
Deaths	Global	35 to 39	Number	2007	4415.43	5149.53	3760.14
Deaths	Global	35 to 39	Number	2008	4288.11	5033.08	3614.04
Deaths	Global	35 to 39	Number	2009	4142.93	4899.97	3492.84
Deaths	Global	35 to 39	Number	2010	3964.36	4699.05	3323.8
Deaths	Global	35 to 39	Number	2011	3790.74	4490.99	3177.85
Deaths	Global	35 to 39	Number	2012	3591.53	4246.92	3043.04
Deaths	Global	35 to 39	Number	2013	3442.87	4105.19	2898.52
Deaths	Global	35 to 39	Number	2014	3253.36	3882.06	2736.32
Deaths	Global	35 to 39	Number	2015	3095.22	3715.25	2598.39
Deaths	Global	35 to 39	Number	2016	2971.59	3585.59	2483.39
Deaths	Global	35 to 39	Number	2017	2871.92	3456.07	2392.29
Deaths	Global	35 to 39	Number	2018	2785.25	3390.32	2312.92
Deaths	Global	35 to 39	Number	2019	2717.3	3308.12	2250.58
Deaths	Global	40 to 44	Number	1990	3018.65	3595.54	2462.99
Deaths	Global	40 to 44	Number	1991	3051.32	3672.66	2489.67
Deaths	Global	40 to 44	Number	1992	3122.43	3746.42	2538.88
Deaths	Global	40 to 44	Number	1993	3138.77	3764.61	2551.74
Deaths	Global	40 to 44	Number	1994	3197.84	3811.5	2589.66
Deaths	Global	40 to 44	Number	1995	3273.17	3924.55	2657.16
Deaths	Global	40 to 44	Number	1996	3259.06	3915.31	2659.45
Deaths	Global	40 to 44	Number	1997	3249.76	3868.35	2660.14
Deaths	Global	40 to 44	Number	1998	3245.81	3879.41	2653.17
Deaths	Global	40 to 44	Number	1999	3216.54	3830.78	2638.19
Deaths	Global	40 to 44	Number	2000	3158.36	3752.06	2586.79
Deaths	Global	40 to 44	Number	2001	3155.87	3716.12	2607.67
Deaths	Global	40 to 44	Number	2002	3194.44	3799.52	2641.92
Deaths	Global	40 to 44	Number	2003	3232.21	3836.62	2671.91
Deaths	Global	40 to 44	Number	2004	3220.57	3810.74	2664.52
Deaths	Global	40 to 44	Number	2005	3185.25	3788.41	2627.85
Deaths	Global	40 to 44	Number	2006	3152.34	3758.24	2646.13
Deaths	Global	40 to 44	Number	2007	3118.4	3725.24	2598.26
Deaths	Global	40 to 44	Number	2008	3074.89	3694.08	2555.37
Deaths	Global	40 to 44	Number	2009	2995.63	3624.71	2445.53
Deaths	Global	40 to 44	Number	2010	2886.06	3513.61	2370.9
Deaths	Global	40 to 44	Number	2011	2795.59	3388.92	2290.64
Deaths	Global	40 to 44	Number	2012	2688.88	3274.35	2186.26
Deaths	Global	40 to 44	Number	2013	2584.42	3137.8	2101.53
Deaths	Global	40 to 44	Number	2014	2464.01	2991.24	2002.79
Deaths	Global	40 to 44	Number	2015	2344.65	2865.57	1898.57
Deaths	Global	40 to 44	Number	2016	2249.45	2762.51	1820.78
Deaths	Global	40 to 44	Number	2017	2173.28	2677.43	1758.03
Deaths	Global	40 to 44	Number	2018	2107.8	2636.72	1727.09
Deaths	Global	40 to 44	Number	2019	2063.81	2604.8	1658.44
Deaths	Global	45 to 49	Number	1990	1419.38	1721.49	1169.93
Deaths	Global	45 to 49	Number	1991	1382.66	1677.32	1136.1
Deaths	Global	45 to 49	Number	1992	1369.87	1676.7	1123.69
Deaths	Global	45 to 49	Number	1993	1356.26	1653.66	1115.27
Deaths	Global	45 to 49	Number	1994	1371.65	1698.8	1120.19
Deaths	Global	45 to 49	Number	1995	1341.05	1643.93	1094.55
Deaths	Global	45 to 49	Number	1996	1375.3	1681.91	1136.22
Deaths	Global	45 to 49	Number	1997	1394.41	1704.1	1142.58
Deaths	Global	45 to 49	Number	1998	1406.46	1721.12	1156.09
Deaths	Global	45 to 49	Number	1999	1411.36	1721.35	1170.78
Deaths	Global	45 to 49	Number	2000	1436.94	1753.69	1181.32
Deaths	Global	45 to 49	Number	2001	1416.89	1725.4	1168.39
Deaths	Global	45 to 49	Number	2002	1428.02	1735.75	1172.94
Deaths	Global	45 to 49	Number	2003	1446.07	1740.51	1201.18
Deaths	Global	45 to 49	Number	2004	1459.91	1764.26	1210.39
Deaths	Global	45 to 49	Number	2005	1448.13	1738.09	1184.23
Deaths	Global	45 to 49	Number	2006	1436.59	1736.43	1166.18
Deaths	Global	45 to 49	Number	2007	1427.25	1724.09	1152.79
Deaths	Global	45 to 49	Number	2008	1420.2	1729.46	1145.1
Deaths	Global	45 to 49	Number	2009	1416.34	1745.66	1130.25
Deaths	Global	45 to 49	Number	2010	1391.62	1732.43	1099.92
Deaths	Global	45 to 49	Number	2011	1351.22	1697.72	1066.27
Deaths	Global	45 to 49	Number	2012	1294.23	1638.2	1015.04
Deaths	Global	45 to 49	Number	2013	1230.64	1579.44	959.231
Deaths	Global	45 to 49	Number	2014	1165.2	1502.8	903.098
Deaths	Global	45 to 49	Number	2015	1105.53	1442.27	856.326
Deaths	Global	45 to 49	Number	2016	1060.88	1388.7	825.592
Deaths	Global	45 to 49	Number	2017	1025.69	1350.55	790.477
Deaths	Global	45 to 49	Number	2018	998.869	1314.83	758.468
Deaths	Global	45 to 49	Number	2019	984.764	1299.67	747.804
Deaths	Global	50 to 54	Number	1990	218.349	295.14	164.16
Deaths	Global	50 to 54	Number	1991	207.951	275.657	157.013
Deaths	Global	50 to 54	Number	1992	203.232	271.09	151.071
Deaths	Global	50 to 54	Number	1993	194.917	257.685	144.461
Deaths	Global	50 to 54	Number	1994	191.721	255.722	141.271
Deaths	Global	50 to 54	Number	1995	187.691	252.52	140.328
Deaths	Global	50 to 54	Number	1996	186.875	255.034	136.721
Deaths	Global	50 to 54	Number	1997	183.005	253.172	133.666
Deaths	Global	50 to 54	Number	1998	174.468	239.946	126.182
Deaths	Global	50 to 54	Number	1999	165.78	227.053	120.054
Deaths	Global	50 to 54	Number	2000	157.936	215.457	116.059
Deaths	Global	50 to 54	Number	2001	159.314	215.173	117.365
Deaths	Global	50 to 54	Number	2002	160.153	214.919	118.106
Deaths	Global	50 to 54	Number	2003	161.22	216.802	119.675
Deaths	Global	50 to 54	Number	2004	159.134	212.027	117.931
Deaths	Global	50 to 54	Number	2005	158.908	212.193	117.856
Deaths	Global	50 to 54	Number	2006	154.029	202.177	115.01
Deaths	Global	50 to 54	Number	2007	149.005	197.033	111.714
Deaths	Global	50 to 54	Number	2008	145.042	192.383	108.738
Deaths	Global	50 to 54	Number	2009	141.834	189.466	106.455
Deaths	Global	50 to 54	Number	2010	138.292	184.113	103.1
Deaths	Global	50 to 54	Number	2011	132.558	174.602	99.6201
Deaths	Global	50 to 54	Number	2012	125.568	167.339	93.8115
Deaths	Global	50 to 54	Number	2013	122.24	161.994	92.2504
Deaths	Global	50 to 54	Number	2014	119.417	157.368	89.927
Deaths	Global	50 to 54	Number	2015	115.672	152.735	86.9663
Deaths	Global	50 to 54	Number	2016	109.24	143.92	82.8067
Deaths	Global	50 to 54	Number	2017	103.086	134.968	78.0879
Deaths	Global	50 to 54	Number	2018	97.4644	126.059	73.796
Deaths	Global	50 to 54	Number	2019	94.1383	123.872	71.555
DALYs	Global	1 to 4	Number	1990	0	0	0
DALYs	Global	1 to 4	Number	1991	0	0	0
DALYs	Global	1 to 4	Number	1992	0	0	0
DALYs	Global	1 to 4	Number	1993	0	0	0
DALYs	Global	1 to 4	Number	1994	0	0	0
DALYs	Global	1 to 4	Number	1995	0	0	0
DALYs	Global	1 to 4	Number	1996	0	0	0
DALYs	Global	1 to 4	Number	1997	0	0	0
DALYs	Global	1 to 4	Number	1998	0	0	0
DALYs	Global	1 to 4	Number	1999	0	0	0
DALYs	Global	1 to 4	Number	2000	0	0	0
DALYs	Global	1 to 4	Number	2001	0	0	0
DALYs	Global	1 to 4	Number	2002	0	0	0
DALYs	Global	1 to 4	Number	2003	0	0	0
DALYs	Global	1 to 4	Number	2004	0	0	0
DALYs	Global	1 to 4	Number	2005	0	0	0
DALYs	Global	1 to 4	Number	2006	0	0	0
DALYs	Global	1 to 4	Number	2007	0	0	0
DALYs	Global	1 to 4	Number	2008	0	0	0
DALYs	Global	1 to 4	Number	2009	0	0	0
DALYs	Global	1 to 4	Number	2010	0	0	0
DALYs	Global	1 to 4	Number	2011	0	0	0
DALYs	Global	1 to 4	Number	2012	0	0	0
DALYs	Global	1 to 4	Number	2013	0	0	0
DALYs	Global	1 to 4	Number	2014	0	0	0
DALYs	Global	1 to 4	Number	2015	0	0	0
DALYs	Global	1 to 4	Number	2016	0	0	0
DALYs	Global	1 to 4	Number	2017	0	0	0
DALYs	Global	1 to 4	Number	2018	0	0	0
DALYs	Global	1 to 4	Number	2019	0	0	0
DALYs	Global	5 to 9	Number	1990	0	0	0
DALYs	Global	5 to 9	Number	1991	0	0	0
DALYs	Global	5 to 9	Number	1992	0	0	0
DALYs	Global	5 to 9	Number	1993	0	0	0
DALYs	Global	5 to 9	Number	1994	0	0	0
DALYs	Global	5 to 9	Number	1995	0	0	0
DALYs	Global	5 to 9	Number	1996	0	0	0
DALYs	Global	5 to 9	Number	1997	0	0	0
DALYs	Global	5 to 9	Number	1998	0	0	0
DALYs	Global	5 to 9	Number	1999	0	0	0
DALYs	Global	5 to 9	Number	2000	0	0	0
DALYs	Global	5 to 9	Number	2001	0	0	0
DALYs	Global	5 to 9	Number	2002	0	0	0
DALYs	Global	5 to 9	Number	2003	0	0	0
DALYs	Global	5 to 9	Number	2004	0	0	0
DALYs	Global	5 to 9	Number	2005	0	0	0
DALYs	Global	5 to 9	Number	2006	0	0	0
DALYs	Global	5 to 9	Number	2007	0	0	0
DALYs	Global	5 to 9	Number	2008	0	0	0
DALYs	Global	5 to 9	Number	2009	0	0	0
DALYs	Global	5 to 9	Number	2010	0	0	0
DALYs	Global	5 to 9	Number	2011	0	0	0
DALYs	Global	5 to 9	Number	2012	0	0	0
DALYs	Global	5 to 9	Number	2013	0	0	0
DALYs	Global	5 to 9	Number	2014	0	0	0
DALYs	Global	5 to 9	Number	2015	0	0	0
DALYs	Global	5 to 9	Number	2016	0	0	0
DALYs	Global	5 to 9	Number	2017	0	0	0
DALYs	Global	5 to 9	Number	2018	0	0	0
DALYs	Global	5 to 9	Number	2019	0	0	0
DALYs	Global	10 to 14	Number	1990	11775.7	15402.8	8951.27
DALYs	Global	10 to 14	Number	1991	11793.4	15523.8	8849.27
DALYs	Global	10 to 14	Number	1992	11850.3	15951.9	8897.91
DALYs	Global	10 to 14	Number	1993	11735	15609.7	8874.28
DALYs	Global	10 to 14	Number	1994	11330.9	14991.5	8546.4
DALYs	Global	10 to 14	Number	1995	10919.5	14206	8251.73
DALYs	Global	10 to 14	Number	1996	10555.8	13679	7949.27
DALYs	Global	10 to 14	Number	1997	10424.3	13431.9	7884.52
DALYs	Global	10 to 14	Number	1998	10457.4	13698.3	7840.52
DALYs	Global	10 to 14	Number	1999	10522	13932.2	7894.71
DALYs	Global	10 to 14	Number	2000	10418.9	13518.1	7890.58
DALYs	Global	10 to 14	Number	2001	10060.1	13111	7695.31
DALYs	Global	10 to 14	Number	2002	9914.29	12752.9	7630
DALYs	Global	10 to 14	Number	2003	9726.95	12478.1	7535.17
DALYs	Global	10 to 14	Number	2004	9654.98	12433.1	7482.15
DALYs	Global	10 to 14	Number	2005	9819.52	12809	7499.9
DALYs	Global	10 to 14	Number	2006	9792.84	12769.2	7506.69
DALYs	Global	10 to 14	Number	2007	9644.2	12802.4	7285.81
DALYs	Global	10 to 14	Number	2008	9479.62	12958.5	7103.22
DALYs	Global	10 to 14	Number	2009	9238.57	12834.6	6872.8
DALYs	Global	10 to 14	Number	2010	8891.53	12487.1	6561.45
DALYs	Global	10 to 14	Number	2011	8573.78	12105.7	6216.91
DALYs	Global	10 to 14	Number	2012	8142.53	11576.4	5849.39
DALYs	Global	10 to 14	Number	2013	7808.14	11330.7	5624.29
DALYs	Global	10 to 14	Number	2014	7488.18	10777.4	5358.61
DALYs	Global	10 to 14	Number	2015	7126.48	10186.3	5149.5
DALYs	Global	10 to 14	Number	2016	6811.56	9815.51	4956.06
DALYs	Global	10 to 14	Number	2017	6537.29	9328.51	4754.42
DALYs	Global	10 to 14	Number	2018	6296.53	8967.03	4637.36
DALYs	Global	10 to 14	Number	2019	6037.26	8494.14	4431.94
DALYs	Global	15 to 19	Number	1990	357050	455659	273775
DALYs	Global	15 to 19	Number	1991	353882	452357	269094
DALYs	Global	15 to 19	Number	1992	352186	451898	266316
DALYs	Global	15 to 19	Number	1993	345304	440291	265716
DALYs	Global	15 to 19	Number	1994	332645	419549	255044
DALYs	Global	15 to 19	Number	1995	324477	412109	248597
DALYs	Global	15 to 19	Number	1996	321178	407381	246765
DALYs	Global	15 to 19	Number	1997	324636	414700	247095
DALYs	Global	15 to 19	Number	1998	323517	412316	247661
DALYs	Global	15 to 19	Number	1999	324691	412294	250127
DALYs	Global	15 to 19	Number	2000	324622	413671	248316
DALYs	Global	15 to 19	Number	2001	309170	389806	238246
DALYs	Global	15 to 19	Number	2002	301540	373657	236698
DALYs	Global	15 to 19	Number	2003	305637	378709	239438
DALYs	Global	15 to 19	Number	2004	301997	370099	240118
DALYs	Global	15 to 19	Number	2005	298804	368769	235490
DALYs	Global	15 to 19	Number	2006	281798	344379	224512
DALYs	Global	15 to 19	Number	2007	262803	316603	212443
DALYs	Global	15 to 19	Number	2008	247869	297616	202484
DALYs	Global	15 to 19	Number	2009	236294	280956	191847
DALYs	Global	15 to 19	Number	2010	224027	268382	183682
DALYs	Global	15 to 19	Number	2011	210502	249370	174134
DALYs	Global	15 to 19	Number	2012	193233	229777	159804
DALYs	Global	15 to 19	Number	2013	181910	215666	148713
DALYs	Global	15 to 19	Number	2014	169672	201841	138841
DALYs	Global	15 to 19	Number	2015	158235	188510	128583
DALYs	Global	15 to 19	Number	2016	148778	177668	120932
DALYs	Global	15 to 19	Number	2017	142070	170809	115915
DALYs	Global	15 to 19	Number	2018	138678	166822	112736
DALYs	Global	15 to 19	Number	2019	134087	163063	108142
DALYs	Global	20 to 24	Number	1990	619895	778300	489991
DALYs	Global	20 to 24	Number	1991	610019	767469	481409
DALYs	Global	20 to 24	Number	1992	607120	759108	480311
DALYs	Global	20 to 24	Number	1993	590005	746900	468274
DALYs	Global	20 to 24	Number	1994	575999	718434	462323
DALYs	Global	20 to 24	Number	1995	559505	700203	449009
DALYs	Global	20 to 24	Number	1996	548848	687940	441714
DALYs	Global	20 to 24	Number	1997	548610	679196	441074
DALYs	Global	20 to 24	Number	1998	542212	670659	435385
DALYs	Global	20 to 24	Number	1999	533905	664140	429242
DALYs	Global	20 to 24	Number	2000	519322	641148	420179
DALYs	Global	20 to 24	Number	2001	505593	617620	408851
DALYs	Global	20 to 24	Number	2002	496633	606219	404610
DALYs	Global	20 to 24	Number	2003	481478	579565	396922
DALYs	Global	20 to 24	Number	2004	477765	570248	392491
DALYs	Global	20 to 24	Number	2005	475112	572060	386353
DALYs	Global	20 to 24	Number	2006	465234	556215	378884
DALYs	Global	20 to 24	Number	2007	448026	534190	364594
DALYs	Global	20 to 24	Number	2008	432002	513238	352006
DALYs	Global	20 to 24	Number	2009	411578	492831	336043
DALYs	Global	20 to 24	Number	2010	388243	459302	318735
DALYs	Global	20 to 24	Number	2011	365257	432544	297520
DALYs	Global	20 to 24	Number	2012	335518	395451	276691
DALYs	Global	20 to 24	Number	2013	310255	367024	254189
DALYs	Global	20 to 24	Number	2014	285625	336754	235363
DALYs	Global	20 to 24	Number	2015	267460	316384	220195
DALYs	Global	20 to 24	Number	2016	253816	301751	207557
DALYs	Global	20 to 24	Number	2017	243157	292232	198432
DALYs	Global	20 to 24	Number	2018	237172	284456	193087
DALYs	Global	20 to 24	Number	2019	229815	278688	185098
DALYs	Global	25 to 29	Number	1990	523802	632636	426844
DALYs	Global	25 to 29	Number	1991	512384	627350	417464
DALYs	Global	25 to 29	Number	1992	511393	622822	413356
DALYs	Global	25 to 29	Number	1993	501537	613108	410223
DALYs	Global	25 to 29	Number	1994	505836	620613	411448
DALYs	Global	25 to 29	Number	1995	500053	609456	406857
DALYs	Global	25 to 29	Number	1996	492816	603317	401598
DALYs	Global	25 to 29	Number	1997	493753	603057	400020
DALYs	Global	25 to 29	Number	1998	491508	606835	396496
DALYs	Global	25 to 29	Number	1999	486988	594007	392523
DALYs	Global	25 to 29	Number	2000	479764	587731	390558
DALYs	Global	25 to 29	Number	2001	474978	580850	385872
DALYs	Global	25 to 29	Number	2002	460352	555834	377106
DALYs	Global	25 to 29	Number	2003	444848	528868	368943
DALYs	Global	25 to 29	Number	2004	434583	518500	359312
DALYs	Global	25 to 29	Number	2005	430261	515230	355684
DALYs	Global	25 to 29	Number	2006	416606	492179	346647
DALYs	Global	25 to 29	Number	2007	398347	473556	334633
DALYs	Global	25 to 29	Number	2008	385180	456232	323462
DALYs	Global	25 to 29	Number	2009	374079	443909	314886
DALYs	Global	25 to 29	Number	2010	360072	425933	302785
DALYs	Global	25 to 29	Number	2011	340998	402970	284702
DALYs	Global	25 to 29	Number	2012	316736	374058	264444
DALYs	Global	25 to 29	Number	2013	298438	350578	251346
DALYs	Global	25 to 29	Number	2014	276853	325950	230541
DALYs	Global	25 to 29	Number	2015	259371	306574	215892
DALYs	Global	25 to 29	Number	2016	246075	292179	204818
DALYs	Global	25 to 29	Number	2017	235958	279757	193960
DALYs	Global	25 to 29	Number	2018	228966	271371	187682
DALYs	Global	25 to 29	Number	2019	221685	267770	182076
DALYs	Global	30 to 34	Number	1990	372251	459303	307466
DALYs	Global	30 to 34	Number	1991	365426	447921	300313
DALYs	Global	30 to 34	Number	1992	366041	448920	301476
DALYs	Global	30 to 34	Number	1993	361428	444727	297683
DALYs	Global	30 to 34	Number	1994	366329	451303	301160
DALYs	Global	30 to 34	Number	1995	363706	447521	296979
DALYs	Global	30 to 34	Number	1996	359978	441578	295523
DALYs	Global	30 to 34	Number	1997	361295	442790	293436
DALYs	Global	30 to 34	Number	1998	360323	440111	296051
DALYs	Global	30 to 34	Number	1999	355129	433489	289556
DALYs	Global	30 to 34	Number	2000	353081	431704	288690
DALYs	Global	30 to 34	Number	2001	349143	423889	287420
DALYs	Global	30 to 34	Number	2002	337292	404543	276543
DALYs	Global	30 to 34	Number	2003	333478	397954	276354
DALYs	Global	30 to 34	Number	2004	331472	394229	273851
DALYs	Global	30 to 34	Number	2005	321211	383773	265167
DALYs	Global	30 to 34	Number	2006	313649	370922	259476
DALYs	Global	30 to 34	Number	2007	303944	360384	253015
DALYs	Global	30 to 34	Number	2008	294687	347131	246946
DALYs	Global	30 to 34	Number	2009	283941	335230	239807
DALYs	Global	30 to 34	Number	2010	271347	320267	227799
DALYs	Global	30 to 34	Number	2011	258273	305273	218835
DALYs	Global	30 to 34	Number	2012	242434	286464	204823
DALYs	Global	30 to 34	Number	2013	231614	274659	194605
DALYs	Global	30 to 34	Number	2014	218896	259507	185367
DALYs	Global	30 to 34	Number	2015	207233	245421	174071
DALYs	Global	30 to 34	Number	2016	197822	236592	166640
DALYs	Global	30 to 34	Number	2017	190367	226942	158321
DALYs	Global	30 to 34	Number	2018	184631	221309	152823
DALYs	Global	30 to 34	Number	2019	179234	215704	147168
DALYs	Global	35 to 39	Number	1990	272825	327491	228787
DALYs	Global	35 to 39	Number	1991	267053	317332	223488
DALYs	Global	35 to 39	Number	1992	266382	318403	222933
DALYs	Global	35 to 39	Number	1993	262753	316066	219639
DALYs	Global	35 to 39	Number	1994	262546	313926	220646
DALYs	Global	35 to 39	Number	1995	259965	309693	218202
DALYs	Global	35 to 39	Number	1996	257747	308837	215485
DALYs	Global	35 to 39	Number	1997	260178	311065	218733
DALYs	Global	35 to 39	Number	1998	262001	312843	220301
DALYs	Global	35 to 39	Number	1999	260327	312020	219541
DALYs	Global	35 to 39	Number	2000	259654	309609	217127
DALYs	Global	35 to 39	Number	2001	260701	310842	220073
DALYs	Global	35 to 39	Number	2002	263507	317183	220104
DALYs	Global	35 to 39	Number	2003	256289	303287	217206
DALYs	Global	35 to 39	Number	2004	248737	293239	210940
DALYs	Global	35 to 39	Number	2005	244950	291419	206623
DALYs	Global	35 to 39	Number	2006	240682	282024	205521
DALYs	Global	35 to 39	Number	2007	234120	273718	199576
DALYs	Global	35 to 39	Number	2008	227537	266514	192635
DALYs	Global	35 to 39	Number	2009	220036	258704	185827
DALYs	Global	35 to 39	Number	2010	210849	249054	177012
DALYs	Global	35 to 39	Number	2011	201931	238313	170406
DALYs	Global	35 to 39	Number	2012	191700	224771	163153
DALYs	Global	35 to 39	Number	2013	184104	219274	156431
DALYs	Global	35 to 39	Number	2014	174389	207881	147448
DALYs	Global	35 to 39	Number	2015	166290	197800	139317
DALYs	Global	35 to 39	Number	2016	159939	191022	133712
DALYs	Global	35 to 39	Number	2017	154820	185255	129454
DALYs	Global	35 to 39	Number	2018	150428	181050	125165
DALYs	Global	35 to 39	Number	2019	146974	177855	122142
DALYs	Global	40 to 44	Number	1990	143587	170145	117670
DALYs	Global	40 to 44	Number	1991	145148	173690	119558
DALYs	Global	40 to 44	Number	1992	148480	177389	121031
DALYs	Global	40 to 44	Number	1993	149246	179316	122128
DALYs	Global	40 to 44	Number	1994	152020	180581	124393
DALYs	Global	40 to 44	Number	1995	155566	186450	126889
DALYs	Global	40 to 44	Number	1996	154911	185774	126798
DALYs	Global	40 to 44	Number	1997	154500	183341	126664
DALYs	Global	40 to 44	Number	1998	154349	183827	126120
DALYs	Global	40 to 44	Number	1999	153012	181548	126094
DALYs	Global	40 to 44	Number	2000	150336	178061	123764
DALYs	Global	40 to 44	Number	2001	150284	176499	124820
DALYs	Global	40 to 44	Number	2002	152148	180542	126770
DALYs	Global	40 to 44	Number	2003	153971	181716	127889
DALYs	Global	40 to 44	Number	2004	153468	180913	127485
DALYs	Global	40 to 44	Number	2005	151874	179248	126606
DALYs	Global	40 to 44	Number	2006	150371	178943	126236
DALYs	Global	40 to 44	Number	2007	148796	177294	124274
DALYs	Global	40 to 44	Number	2008	146757	175550	122878
DALYs	Global	40 to 44	Number	2009	143038	172354	118052
DALYs	Global	40 to 44	Number	2010	137915	167560	113630
DALYs	Global	40 to 44	Number	2011	133713	161237	110004
DALYs	Global	40 to 44	Number	2012	128757	156484	105318
DALYs	Global	40 to 44	Number	2013	123902	150092	101297
DALYs	Global	40 to 44	Number	2014	118306	143684	96380.4
DALYs	Global	40 to 44	Number	2015	112744	137596	91248
DALYs	Global	40 to 44	Number	2016	108300	132738	88004.6
DALYs	Global	40 to 44	Number	2017	104732	129006	85049.3
DALYs	Global	40 to 44	Number	2018	101690	126073	82916.2
DALYs	Global	40 to 44	Number	2019	99662.4	125155	80765.3
DALYs	Global	45 to 49	Number	1990	60692.2	73385.9	50182.3
DALYs	Global	45 to 49	Number	1991	59140.9	71513.2	48863.9
DALYs	Global	45 to 49	Number	1992	58596.5	71301.7	48284.1
DALYs	Global	45 to 49	Number	1993	58016.2	70387.8	47658.9
DALYs	Global	45 to 49	Number	1994	58662.8	72308.4	48181.8
DALYs	Global	45 to 49	Number	1995	57374	69940.6	47020.9
DALYs	Global	45 to 49	Number	1996	58840.4	71632.5	48643.5
DALYs	Global	45 to 49	Number	1997	59669	72562.2	49368
DALYs	Global	45 to 49	Number	1998	60201.8	73505.5	49724.9
DALYs	Global	45 to 49	Number	1999	60439.2	73269.1	50072.6
DALYs	Global	45 to 49	Number	2000	61545.2	74757.9	50903.6
DALYs	Global	45 to 49	Number	2001	60717.4	73555.7	49865.7
DALYs	Global	45 to 49	Number	2002	61210.9	74054	50478
DALYs	Global	45 to 49	Number	2003	62004.7	74249.4	51495.1
DALYs	Global	45 to 49	Number	2004	62626.9	75410	51954.2
DALYs	Global	45 to 49	Number	2005	62166.4	74704.2	51214.8
DALYs	Global	45 to 49	Number	2006	61703.1	74119.4	50169.1
DALYs	Global	45 to 49	Number	2007	61309.1	73775.5	49923.8
DALYs	Global	45 to 49	Number	2008	61003.3	73923.6	49296.6
DALYs	Global	45 to 49	Number	2009	60830	74252.7	48969.1
DALYs	Global	45 to 49	Number	2010	59797.6	73844.2	47610
DALYs	Global	45 to 49	Number	2011	58120.3	72797.2	46013.5
DALYs	Global	45 to 49	Number	2012	55743.1	69969.9	44041.1
DALYs	Global	45 to 49	Number	2013	53088	67966	41625.2
DALYs	Global	45 to 49	Number	2014	50362.1	65201.6	39179.8
DALYs	Global	45 to 49	Number	2015	47874	61759.8	37173.6
DALYs	Global	45 to 49	Number	2016	46018.6	59881.7	35858.5
DALYs	Global	45 to 49	Number	2017	44556.2	58170	34620.2
DALYs	Global	45 to 49	Number	2018	43450.2	56761.8	33495.9
DALYs	Global	45 to 49	Number	2019	42876.6	56156.2	32999.3
DALYs	Global	50 to 54	Number	1990	8617.44	11463.8	6490.01
DALYs	Global	50 to 54	Number	1991	8230.16	10840.7	6203.51
DALYs	Global	50 to 54	Number	1992	8055.89	10568.4	6049.69
DALYs	Global	50 to 54	Number	1993	7748.37	10159.4	5855.8
DALYs	Global	50 to 54	Number	1994	7634.58	10140.9	5767.49
DALYs	Global	50 to 54	Number	1995	7484.53	10036.9	5684.47
DALYs	Global	50 to 54	Number	1996	7457.04	10142.9	5536.1
DALYs	Global	50 to 54	Number	1997	7318.95	10000	5385.34
DALYs	Global	50 to 54	Number	1998	7007.4	9471.79	5137.42
DALYs	Global	50 to 54	Number	1999	6691.61	9030.12	4879.54
DALYs	Global	50 to 54	Number	2000	6409.97	8609.24	4673.99
DALYs	Global	50 to 54	Number	2001	6488.71	8782.33	4809.33
DALYs	Global	50 to 54	Number	2002	6545.88	8806.36	4828.49
DALYs	Global	50 to 54	Number	2003	6610.94	8827.44	4952.29
DALYs	Global	50 to 54	Number	2004	6559.71	8738.54	4917.6
DALYs	Global	50 to 54	Number	2005	6579.27	8802.6	4993.74
DALYs	Global	50 to 54	Number	2006	6402.09	8341.74	4916.09
DALYs	Global	50 to 54	Number	2007	6209.31	8156.45	4684.23
DALYs	Global	50 to 54	Number	2008	6052.13	8013.38	4599.19
DALYs	Global	50 to 54	Number	2009	5925.95	7895.14	4495.29
DALYs	Global	50 to 54	Number	2010	5795.05	7654.77	4317.02
DALYs	Global	50 to 54	Number	2011	5589.49	7244.4	4195.55
DALYs	Global	50 to 54	Number	2012	5335.53	7037.85	4006.69
DALYs	Global	50 to 54	Number	2013	5220.28	6919.9	3933.96
DALYs	Global	50 to 54	Number	2014	5127.33	6715.02	3859.86
DALYs	Global	50 to 54	Number	2015	5005.31	6548.36	3791.4
DALYs	Global	50 to 54	Number	2016	4787.74	6296.69	3604.18
DALYs	Global	50 to 54	Number	2017	4582.6	5966.71	3453.3
DALYs	Global	50 to 54	Number	2018	4397.13	5781.31	3287.96
DALYs	Global	50 to 54	Number	2019	4297.82	5641.65	3231.88
DALYs	Global	55 to 59	Number	1990	0	0	0
DALYs	Global	55 to 59	Number	1991	0	0	0
DALYs	Global	55 to 59	Number	1992	0	0	0
DALYs	Global	55 to 59	Number	1993	0	0	0
DALYs	Global	55 to 59	Number	1994	0	0	0
DALYs	Global	55 to 59	Number	1995	0	0	0
DALYs	Global	55 to 59	Number	1996	0	0	0
DALYs	Global	55 to 59	Number	1997	0	0	0
DALYs	Global	55 to 59	Number	1998	0	0	0
DALYs	Global	55 to 59	Number	1999	0	0	0
DALYs	Global	55 to 59	Number	2000	0	0	0
DALYs	Global	55 to 59	Number	2001	0	0	0
DALYs	Global	55 to 59	Number	2002	0	0	0
DALYs	Global	55 to 59	Number	2003	0	0	0
DALYs	Global	55 to 59	Number	2004	0	0	0
DALYs	Global	55 to 59	Number	2005	0	0	0
DALYs	Global	55 to 59	Number	2006	0	0	0
DALYs	Global	55 to 59	Number	2007	0	0	0
DALYs	Global	55 to 59	Number	2008	0	0	0
DALYs	Global	55 to 59	Number	2009	0	0	0
DALYs	Global	55 to 59	Number	2010	0	0	0
DALYs	Global	55 to 59	Number	2011	0	0	0
DALYs	Global	55 to 59	Number	2012	0	0	0
DALYs	Global	55 to 59	Number	2013	0	0	0
DALYs	Global	55 to 59	Number	2014	0	0	0
DALYs	Global	55 to 59	Number	2015	0	0	0
DALYs	Global	55 to 59	Number	2016	0	0	0
DALYs	Global	55 to 59	Number	2017	0	0	0
DALYs	Global	55 to 59	Number	2018	0	0	0
DALYs	Global	55 to 59	Number	2019	0	0	0
DALYs	Global	60 to 64	Number	1990	0	0	0
DALYs	Global	60 to 64	Number	1991	0	0	0
DALYs	Global	60 to 64	Number	1992	0	0	0
DALYs	Global	60 to 64	Number	1993	0	0	0
DALYs	Global	60 to 64	Number	1994	0	0	0
DALYs	Global	60 to 64	Number	1995	0	0	0
DALYs	Global	60 to 64	Number	1996	0	0	0
DALYs	Global	60 to 64	Number	1997	0	0	0
DALYs	Global	60 to 64	Number	1998	0	0	0
DALYs	Global	60 to 64	Number	1999	0	0	0
DALYs	Global	60 to 64	Number	2000	0	0	0
DALYs	Global	60 to 64	Number	2001	0	0	0
DALYs	Global	60 to 64	Number	2002	0	0	0
DALYs	Global	60 to 64	Number	2003	0	0	0
DALYs	Global	60 to 64	Number	2004	0	0	0
DALYs	Global	60 to 64	Number	2005	0	0	0
DALYs	Global	60 to 64	Number	2006	0	0	0
DALYs	Global	60 to 64	Number	2007	0	0	0
DALYs	Global	60 to 64	Number	2008	0	0	0
DALYs	Global	60 to 64	Number	2009	0	0	0
DALYs	Global	60 to 64	Number	2010	0	0	0
DALYs	Global	60 to 64	Number	2011	0	0	0
DALYs	Global	60 to 64	Number	2012	0	0	0
DALYs	Global	60 to 64	Number	2013	0	0	0
DALYs	Global	60 to 64	Number	2014	0	0	0
DALYs	Global	60 to 64	Number	2015	0	0	0
DALYs	Global	60 to 64	Number	2016	0	0	0
DALYs	Global	60 to 64	Number	2017	0	0	0
DALYs	Global	60 to 64	Number	2018	0	0	0
DALYs	Global	60 to 64	Number	2019	0	0	0
DALYs	Global	65 to 69	Number	1990	0	0	0
DALYs	Global	65 to 69	Number	1991	0	0	0
DALYs	Global	65 to 69	Number	1992	0	0	0
DALYs	Global	65 to 69	Number	1993	0	0	0
DALYs	Global	65 to 69	Number	1994	0	0	0
DALYs	Global	65 to 69	Number	1995	0	0	0
DALYs	Global	65 to 69	Number	1996	0	0	0
DALYs	Global	65 to 69	Number	1997	0	0	0
DALYs	Global	65 to 69	Number	1998	0	0	0
DALYs	Global	65 to 69	Number	1999	0	0	0
DALYs	Global	65 to 69	Number	2000	0	0	0
DALYs	Global	65 to 69	Number	2001	0	0	0
DALYs	Global	65 to 69	Number	2002	0	0	0
DALYs	Global	65 to 69	Number	2003	0	0	0
DALYs	Global	65 to 69	Number	2004	0	0	0
DALYs	Global	65 to 69	Number	2005	0	0	0
DALYs	Global	65 to 69	Number	2006	0	0	0
DALYs	Global	65 to 69	Number	2007	0	0	0
DALYs	Global	65 to 69	Number	2008	0	0	0
DALYs	Global	65 to 69	Number	2009	0	0	0
DALYs	Global	65 to 69	Number	2010	0	0	0
DALYs	Global	65 to 69	Number	2011	0	0	0
DALYs	Global	65 to 69	Number	2012	0	0	0
DALYs	Global	65 to 69	Number	2013	0	0	0
DALYs	Global	65 to 69	Number	2014	0	0	0
DALYs	Global	65 to 69	Number	2015	0	0	0
DALYs	Global	65 to 69	Number	2016	0	0	0
DALYs	Global	65 to 69	Number	2017	0	0	0
DALYs	Global	65 to 69	Number	2018	0	0	0
DALYs	Global	65 to 69	Number	2019	0	0	0
DALYs	Global	70 to 74	Number	1990	0	0	0
DALYs	Global	70 to 74	Number	1991	0	0	0
DALYs	Global	70 to 74	Number	1992	0	0	0
DALYs	Global	70 to 74	Number	1993	0	0	0
DALYs	Global	70 to 74	Number	1994	0	0	0
DALYs	Global	70 to 74	Number	1995	0	0	0
DALYs	Global	70 to 74	Number	1996	0	0	0
DALYs	Global	70 to 74	Number	1997	0	0	0
DALYs	Global	70 to 74	Number	1998	0	0	0
DALYs	Global	70 to 74	Number	1999	0	0	0
DALYs	Global	70 to 74	Number	2000	0	0	0
DALYs	Global	70 to 74	Number	2001	0	0	0
DALYs	Global	70 to 74	Number	2002	0	0	0
DALYs	Global	70 to 74	Number	2003	0	0	0
DALYs	Global	70 to 74	Number	2004	0	0	0
DALYs	Global	70 to 74	Number	2005	0	0	0
DALYs	Global	70 to 74	Number	2006	0	0	0
DALYs	Global	70 to 74	Number	2007	0	0	0
DALYs	Global	70 to 74	Number	2008	0	0	0
DALYs	Global	70 to 74	Number	2009	0	0	0
DALYs	Global	70 to 74	Number	2010	0	0	0
DALYs	Global	70 to 74	Number	2011	0	0	0
DALYs	Global	70 to 74	Number	2012	0	0	0
DALYs	Global	70 to 74	Number	2013	0	0	0
DALYs	Global	70 to 74	Number	2014	0	0	0
DALYs	Global	70 to 74	Number	2015	0	0	0
DALYs	Global	70 to 74	Number	2016	0	0	0
DALYs	Global	70 to 74	Number	2017	0	0	0
DALYs	Global	70 to 74	Number	2018	0	0	0
DALYs	Global	70 to 74	Number	2019	0	0	0
DALYs	Global	75 to 79	Number	1990	0	0	0
DALYs	Global	75 to 79	Number	1991	0	0	0
DALYs	Global	75 to 79	Number	1992	0	0	0
DALYs	Global	75 to 79	Number	1993	0	0	0
DALYs	Global	75 to 79	Number	1994	0	0	0
DALYs	Global	75 to 79	Number	1995	0	0	0
DALYs	Global	75 to 79	Number	1996	0	0	0
DALYs	Global	75 to 79	Number	1997	0	0	0
DALYs	Global	75 to 79	Number	1998	0	0	0
DALYs	Global	75 to 79	Number	1999	0	0	0
DALYs	Global	75 to 79	Number	2000	0	0	0
DALYs	Global	75 to 79	Number	2001	0	0	0
DALYs	Global	75 to 79	Number	2002	0	0	0
DALYs	Global	75 to 79	Number	2003	0	0	0
DALYs	Global	75 to 79	Number	2004	0	0	0
DALYs	Global	75 to 79	Number	2005	0	0	0
DALYs	Global	75 to 79	Number	2006	0	0	0
DALYs	Global	75 to 79	Number	2007	0	0	0
DALYs	Global	75 to 79	Number	2008	0	0	0
DALYs	Global	75 to 79	Number	2009	0	0	0
DALYs	Global	75 to 79	Number	2010	0	0	0
DALYs	Global	75 to 79	Number	2011	0	0	0
DALYs	Global	75 to 79	Number	2012	0	0	0
DALYs	Global	75 to 79	Number	2013	0	0	0
DALYs	Global	75 to 79	Number	2014	0	0	0
DALYs	Global	75 to 79	Number	2015	0	0	0
DALYs	Global	75 to 79	Number	2016	0	0	0
DALYs	Global	75 to 79	Number	2017	0	0	0
DALYs	Global	75 to 79	Number	2018	0	0	0
DALYs	Global	75 to 79	Number	2019	0	0	0
DALYs	Global	80 plus	Number	1990	0	0	0
DALYs	Global	80 plus	Number	1991	0	0	0
DALYs	Global	80 plus	Number	1992	0	0	0
DALYs	Global	80 plus	Number	1993	0	0	0
DALYs	Global	80 plus	Number	1994	0	0	0
DALYs	Global	80 plus	Number	1995	0	0	0
DALYs	Global	80 plus	Number	1996	0	0	0
DALYs	Global	80 plus	Number	1997	0	0	0
DALYs	Global	80 plus	Number	1998	0	0	0
DALYs	Global	80 plus	Number	1999	0	0	0
DALYs	Global	80 plus	Number	2000	0	0	0
DALYs	Global	80 plus	Number	2001	0	0	0
DALYs	Global	80 plus	Number	2002	0	0	0
DALYs	Global	80 plus	Number	2003	0	0	0
DALYs	Global	80 plus	Number	2004	0	0	0
DALYs	Global	80 plus	Number	2005	0	0	0
DALYs	Global	80 plus	Number	2006	0	0	0
DALYs	Global	80 plus	Number	2007	0	0	0
DALYs	Global	80 plus	Number	2008	0	0	0
DALYs	Global	80 plus	Number	2009	0	0	0
DALYs	Global	80 plus	Number	2010	0	0	0
DALYs	Global	80 plus	Number	2011	0	0	0
DALYs	Global	80 plus	Number	2012	0	0	0
DALYs	Global	80 plus	Number	2013	0	0	0
DALYs	Global	80 plus	Number	2014	0	0	0
DALYs	Global	80 plus	Number	2015	0	0	0
DALYs	Global	80 plus	Number	2016	0	0	0
DALYs	Global	80 plus	Number	2017	0	0	0
DALYs	Global	80 plus	Number	2018	0	0	0
DALYs	Global	80 plus	Number	2019	0	0	0
Incidence	Global	1 to 4	Rate	1990	0	0	0
Incidence	Global	1 to 4	Rate	1991	0	0	0
Incidence	Global	1 to 4	Rate	1992	0	0	0
Incidence	Global	1 to 4	Rate	1993	0	0	0
Incidence	Global	1 to 4	Rate	1994	0	0	0
Incidence	Global	1 to 4	Rate	1995	0	0	0
Incidence	Global	1 to 4	Rate	1996	0	0	0
Incidence	Global	1 to 4	Rate	1997	0	0	0
Incidence	Global	1 to 4	Rate	1998	0	0	0
Incidence	Global	1 to 4	Rate	1999	0	0	0
Incidence	Global	1 to 4	Rate	2000	0	0	0
Incidence	Global	1 to 4	Rate	2001	0	0	0
Incidence	Global	1 to 4	Rate	2002	0	0	0
Incidence	Global	1 to 4	Rate	2003	0	0	0
Incidence	Global	1 to 4	Rate	2004	0	0	0
Incidence	Global	1 to 4	Rate	2005	0	0	0
Incidence	Global	1 to 4	Rate	2006	0	0	0
Incidence	Global	1 to 4	Rate	2007	0	0	0
Incidence	Global	1 to 4	Rate	2008	0	0	0
Incidence	Global	1 to 4	Rate	2009	0	0	0
Incidence	Global	1 to 4	Rate	2010	0	0	0
Incidence	Global	1 to 4	Rate	2011	0	0	0
Incidence	Global	1 to 4	Rate	2012	0	0	0
Incidence	Global	1 to 4	Rate	2013	0	0	0
Incidence	Global	1 to 4	Rate	2014	0	0	0
Incidence	Global	1 to 4	Rate	2015	0	0	0
Incidence	Global	1 to 4	Rate	2016	0	0	0
Incidence	Global	1 to 4	Rate	2017	0	0	0
Incidence	Global	1 to 4	Rate	2018	0	0	0
Incidence	Global	1 to 4	Rate	2019	0	0	0
Incidence	Global	5 to 9	Rate	1990	0	0	0
Incidence	Global	5 to 9	Rate	1991	0	0	0
Incidence	Global	5 to 9	Rate	1992	0	0	0
Incidence	Global	5 to 9	Rate	1993	0	0	0
Incidence	Global	5 to 9	Rate	1994	0	0	0
Incidence	Global	5 to 9	Rate	1995	0	0	0
Incidence	Global	5 to 9	Rate	1996	0	0	0
Incidence	Global	5 to 9	Rate	1997	0	0	0
Incidence	Global	5 to 9	Rate	1998	0	0	0
Incidence	Global	5 to 9	Rate	1999	0	0	0
Incidence	Global	5 to 9	Rate	2000	0	0	0
Incidence	Global	5 to 9	Rate	2001	0	0	0
Incidence	Global	5 to 9	Rate	2002	0	0	0
Incidence	Global	5 to 9	Rate	2003	0	0	0
Incidence	Global	5 to 9	Rate	2004	0	0	0
Incidence	Global	5 to 9	Rate	2005	0	0	0
Incidence	Global	5 to 9	Rate	2006	0	0	0
Incidence	Global	5 to 9	Rate	2007	0	0	0
Incidence	Global	5 to 9	Rate	2008	0	0	0
Incidence	Global	5 to 9	Rate	2009	0	0	0
Incidence	Global	5 to 9	Rate	2010	0	0	0
Incidence	Global	5 to 9	Rate	2011	0	0	0
Incidence	Global	5 to 9	Rate	2012	0	0	0
Incidence	Global	5 to 9	Rate	2013	0	0	0
Incidence	Global	5 to 9	Rate	2014	0	0	0
Incidence	Global	5 to 9	Rate	2015	0	0	0
Incidence	Global	5 to 9	Rate	2016	0	0	0
Incidence	Global	5 to 9	Rate	2017	0	0	0
Incidence	Global	5 to 9	Rate	2018	0	0	0
Incidence	Global	5 to 9	Rate	2019	0	0	0
Incidence	Global	10 to 14	Rate	1990	22.1012	27.5963	15.7537
Incidence	Global	10 to 14	Rate	1991	22.1333	27.606	15.8295
Incidence	Global	10 to 14	Rate	1992	22.0902	27.5229	15.8484
Incidence	Global	10 to 14	Rate	1993	21.9939	27.3633	15.8227
Incidence	Global	10 to 14	Rate	1994	21.8686	27.1857	15.7328
Incidence	Global	10 to 14	Rate	1995	21.7163	26.9797	15.6139
Incidence	Global	10 to 14	Rate	1996	21.4917	26.7268	15.44
Incidence	Global	10 to 14	Rate	1997	21.1972	26.4099	15.2017
Incidence	Global	10 to 14	Rate	1998	20.8961	26.0844	14.919
Incidence	Global	10 to 14	Rate	1999	20.6556	25.8497	14.7468
Incidence	Global	10 to 14	Rate	2000	20.5428	25.7026	14.6777
Incidence	Global	10 to 14	Rate	2001	20.5797	25.6931	14.7073
Incidence	Global	10 to 14	Rate	2002	20.6989	25.8518	14.7904
Incidence	Global	10 to 14	Rate	2003	20.8721	26.1239	14.9224
Incidence	Global	10 to 14	Rate	2004	21.068	26.39	15.0875
Incidence	Global	10 to 14	Rate	2005	21.2703	26.6938	15.2249
Incidence	Global	10 to 14	Rate	2006	21.4267	26.8773	15.3391
Incidence	Global	10 to 14	Rate	2007	21.5096	27.0193	15.3933
Incidence	Global	10 to 14	Rate	2008	21.5414	27.0967	15.4074
Incidence	Global	10 to 14	Rate	2009	21.5392	27.1066	15.3964
Incidence	Global	10 to 14	Rate	2010	21.5078	27.0716	15.3654
Incidence	Global	10 to 14	Rate	2011	21.4435	27.0042	15.3152
Incidence	Global	10 to 14	Rate	2012	21.3523	26.8878	15.2599
Incidence	Global	10 to 14	Rate	2013	21.2381	26.6919	15.1855
Incidence	Global	10 to 14	Rate	2014	21.1078	26.5392	15.0697
Incidence	Global	10 to 14	Rate	2015	20.9686	26.3511	14.9519
Incidence	Global	10 to 14	Rate	2016	20.7159	26.0787	14.7291
Incidence	Global	10 to 14	Rate	2017	20.4786	25.7833	14.4776
Incidence	Global	10 to 14	Rate	2018	20.3523	25.617	14.4025
Incidence	Global	10 to 14	Rate	2019	20.2471	25.5104	14.2957
Incidence	Global	15 to 19	Rate	1990	1560.96	2039.08	1108.69
Incidence	Global	15 to 19	Rate	1991	1550.38	2021.41	1104.52
Incidence	Global	15 to 19	Rate	1992	1541.05	2013.16	1098.18
Incidence	Global	15 to 19	Rate	1993	1531.08	2000.2	1091.4
Incidence	Global	15 to 19	Rate	1994	1519.18	1984.94	1082.83
Incidence	Global	15 to 19	Rate	1995	1504.72	1963.8	1075.09
Incidence	Global	15 to 19	Rate	1996	1483.91	1940.18	1061.43
Incidence	Global	15 to 19	Rate	1997	1456.55	1902.48	1042.62
Incidence	Global	15 to 19	Rate	1998	1425.98	1864.21	1019.7
Incidence	Global	15 to 19	Rate	1999	1395.35	1826.6	998.015
Incidence	Global	15 to 19	Rate	2000	1366.96	1788.98	978.32
Incidence	Global	15 to 19	Rate	2001	1337.35	1750.98	958.396
Incidence	Global	15 to 19	Rate	2002	1304.49	1708.78	934.974
Incidence	Global	15 to 19	Rate	2003	1271.67	1665.72	910.493
Incidence	Global	15 to 19	Rate	2004	1242.29	1623.11	889.916
Incidence	Global	15 to 19	Rate	2005	1219.12	1588.74	873.865
Incidence	Global	15 to 19	Rate	2006	1202.96	1567.75	863.109
Incidence	Global	15 to 19	Rate	2007	1190.7	1551.51	854.944
Incidence	Global	15 to 19	Rate	2008	1180.57	1537.18	848.113
Incidence	Global	15 to 19	Rate	2009	1170.68	1522.3	840.506
Incidence	Global	15 to 19	Rate	2010	1159.95	1508.82	832.305
Incidence	Global	15 to 19	Rate	2011	1145.85	1492.2	822.24
Incidence	Global	15 to 19	Rate	2012	1127.34	1469.83	807.753
Incidence	Global	15 to 19	Rate	2013	1105.4	1442.2	793.514
Incidence	Global	15 to 19	Rate	2014	1080.88	1411.22	775.518
Incidence	Global	15 to 19	Rate	2015	1054.36	1376.74	755.649
Incidence	Global	15 to 19	Rate	2016	1019.75	1329.82	732.285
Incidence	Global	15 to 19	Rate	2017	989.5	1286.5	710.672
Incidence	Global	15 to 19	Rate	2018	970.852	1266.07	691.947
Incidence	Global	15 to 19	Rate	2019	956.987	1252.34	674.262
Incidence	Global	20 to 24	Rate	1990	3831.99	5237.88	2510.62
Incidence	Global	20 to 24	Rate	1991	3742.56	5110.8	2457.62
Incidence	Global	20 to 24	Rate	1992	3661.93	4996.56	2410.03
Incidence	Global	20 to 24	Rate	1993	3587.77	4891.94	2366.38
Incidence	Global	20 to 24	Rate	1994	3520.95	4798.46	2327.4
Incidence	Global	20 to 24	Rate	1995	3466.04	4721.2	2296.53
Incidence	Global	20 to 24	Rate	1996	3416.57	4654	2266.31
Incidence	Global	20 to 24	Rate	1997	3364.54	4578.54	2233.7
Incidence	Global	20 to 24	Rate	1998	3312.89	4503.34	2200.81
Incidence	Global	20 to 24	Rate	1999	3264.74	4433.74	2170.1
Incidence	Global	20 to 24	Rate	2000	3224.06	4375.48	2144.9
Incidence	Global	20 to 24	Rate	2001	3186.22	4318.39	2119.17
Incidence	Global	20 to 24	Rate	2002	3145.63	4258.5	2090.95
Incidence	Global	20 to 24	Rate	2003	3103.29	4201.02	2061.31
Incidence	Global	20 to 24	Rate	2004	3061.22	4140.94	2032.09
Incidence	Global	20 to 24	Rate	2005	3019.76	4085.38	2004.71
Incidence	Global	20 to 24	Rate	2006	2970.98	4022.76	1974.13
Incidence	Global	20 to 24	Rate	2007	2912.94	3948.64	1937.24
Incidence	Global	20 to 24	Rate	2008	2853.31	3862.56	1899.07
Incidence	Global	20 to 24	Rate	2009	2799.44	3787.19	1864.86
Incidence	Global	20 to 24	Rate	2010	2758.67	3742.58	1839.87
Incidence	Global	20 to 24	Rate	2011	2731.14	3703.36	1815.82
Incidence	Global	20 to 24	Rate	2012	2707.9	3670.11	1802.08
Incidence	Global	20 to 24	Rate	2013	2684.94	3641.11	1788.7
Incidence	Global	20 to 24	Rate	2014	2657.85	3609.7	1773.34
Incidence	Global	20 to 24	Rate	2015	2623.97	3566.04	1754.55
Incidence	Global	20 to 24	Rate	2016	2564.67	3483.38	1711.56
Incidence	Global	20 to 24	Rate	2017	2499.49	3391.9	1663.58
Incidence	Global	20 to 24	Rate	2018	2438.14	3318.05	1615.33
Incidence	Global	20 to 24	Rate	2019	2368.21	3232.09	1562.5
Incidence	Global	25 to 29	Rate	1990	2547.15	3491.02	1790.01
Incidence	Global	25 to 29	Rate	1991	2472.69	3385.9	1736.44
Incidence	Global	25 to 29	Rate	1992	2403.74	3287.65	1691.27
Incidence	Global	25 to 29	Rate	1993	2345.19	3203.78	1653.52
Incidence	Global	25 to 29	Rate	1994	2299.91	3141.84	1623.13
Incidence	Global	25 to 29	Rate	1995	2269.93	3100.77	1606.47
Incidence	Global	25 to 29	Rate	1996	2245.61	3060.41	1588.58
Incidence	Global	25 to 29	Rate	1997	2219.56	3022.25	1572.08
Incidence	Global	25 to 29	Rate	1998	2192.53	2985.16	1553.37
Incidence	Global	25 to 29	Rate	1999	2166.55	2949.62	1536.53
Incidence	Global	25 to 29	Rate	2000	2145.88	2921.91	1522.74
Incidence	Global	25 to 29	Rate	2001	2129.86	2896.9	1512.84
Incidence	Global	25 to 29	Rate	2002	2114.42	2871.06	1504.69
Incidence	Global	25 to 29	Rate	2003	2100.03	2847.49	1497.24
Incidence	Global	25 to 29	Rate	2004	2087	2826.12	1489.64
Incidence	Global	25 to 29	Rate	2005	2075.87	2810.78	1480.8
Incidence	Global	25 to 29	Rate	2006	2060.78	2787.46	1474.09
Incidence	Global	25 to 29	Rate	2007	2039.17	2759	1461.86
Incidence	Global	25 to 29	Rate	2008	2015.31	2727.29	1444.81
Incidence	Global	25 to 29	Rate	2009	1993.22	2697.67	1428.38
Incidence	Global	25 to 29	Rate	2010	1975.89	2678.17	1415.31
Incidence	Global	25 to 29	Rate	2011	1965.49	2667.01	1405.16
Incidence	Global	25 to 29	Rate	2012	1960.8	2662.69	1398.65
Incidence	Global	25 to 29	Rate	2013	1958.78	2660.52	1394.14
Incidence	Global	25 to 29	Rate	2014	1955.83	2656.12	1389.55
Incidence	Global	25 to 29	Rate	2015	1947.81	2645.38	1382.42
Incidence	Global	25 to 29	Rate	2016	1923.78	2615.45	1370.6
Incidence	Global	25 to 29	Rate	2017	1899.48	2588.86	1352.67
Incidence	Global	25 to 29	Rate	2018	1869.97	2555.09	1325.52
Incidence	Global	25 to 29	Rate	2019	1826.1	2498.3	1285.14
Incidence	Global	30 to 34	Rate	1990	1235.92	1837.53	804.599
Incidence	Global	30 to 34	Rate	1991	1206.75	1796.82	787.51
Incidence	Global	30 to 34	Rate	1992	1175.73	1753.53	767.948
Incidence	Global	30 to 34	Rate	1993	1142.66	1705.67	745.705
Incidence	Global	30 to 34	Rate	1994	1112.77	1656.9	725.441
Incidence	Global	30 to 34	Rate	1995	1091.14	1620.7	710.586
Incidence	Global	30 to 34	Rate	1996	1076.8	1599.71	701.387
Incidence	Global	30 to 34	Rate	1997	1065.18	1582.33	695.654
Incidence	Global	30 to 34	Rate	1998	1057.18	1570.12	692.681
Incidence	Global	30 to 34	Rate	1999	1052.3	1562.58	690.6
Incidence	Global	30 to 34	Rate	2000	1050.19	1559.32	686.646
Incidence	Global	30 to 34	Rate	2001	1049.64	1555.34	685.905
Incidence	Global	30 to 34	Rate	2002	1049.57	1550.65	685.745
Incidence	Global	30 to 34	Rate	2003	1049.2	1545.46	685.134
Incidence	Global	30 to 34	Rate	2004	1048.53	1539.28	685.223
Incidence	Global	30 to 34	Rate	2005	1048.59	1535.67	686.715
Incidence	Global	30 to 34	Rate	2006	1048.8	1536.94	687.561
Incidence	Global	30 to 34	Rate	2007	1048.29	1536.49	687.554
Incidence	Global	30 to 34	Rate	2008	1048.12	1535.68	687.556
Incidence	Global	30 to 34	Rate	2009	1049.11	1538	687.969
Incidence	Global	30 to 34	Rate	2010	1052.37	1544.71	690.305
Incidence	Global	30 to 34	Rate	2011	1059.22	1553.74	696.32
Incidence	Global	30 to 34	Rate	2012	1068.66	1566.28	703.594
Incidence	Global	30 to 34	Rate	2013	1077.69	1578.8	710.013
Incidence	Global	30 to 34	Rate	2014	1083.3	1587.54	713.796
Incidence	Global	30 to 34	Rate	2015	1082.22	1588.07	713.315
Incidence	Global	30 to 34	Rate	2016	1070.79	1572.26	701.644
Incidence	Global	30 to 34	Rate	2017	1058.08	1556.92	691.179
Incidence	Global	30 to 34	Rate	2018	1041.85	1537.58	680.162
Incidence	Global	30 to 34	Rate	2019	1016.28	1508.59	659.809
Incidence	Global	35 to 39	Rate	1990	615.456	910.76	402.081
Incidence	Global	35 to 39	Rate	1991	593.346	877.114	387.315
Incidence	Global	35 to 39	Rate	1992	575.314	849.389	375.356
Incidence	Global	35 to 39	Rate	1993	563.438	830.66	367.673
Incidence	Global	35 to 39	Rate	1994	557.59	820.666	364.154
Incidence	Global	35 to 39	Rate	1995	556.362	817.362	363.526
Incidence	Global	35 to 39	Rate	1996	554.14	812.266	362.392
Incidence	Global	35 to 39	Rate	1997	546.892	799.796	358.767
Incidence	Global	35 to 39	Rate	1998	534.878	781.344	351.117
Incidence	Global	35 to 39	Rate	1999	521.491	761.997	342.595
Incidence	Global	35 to 39	Rate	2000	509.474	744.795	335.014
Incidence	Global	35 to 39	Rate	2001	501.468	732.536	329.239
Incidence	Global	35 to 39	Rate	2002	497.773	726.243	327.066
Incidence	Global	35 to 39	Rate	2003	497.737	727.034	327.991
Incidence	Global	35 to 39	Rate	2004	499.5	730.655	329.599
Incidence	Global	35 to 39	Rate	2005	501.267	734.28	331.215
Incidence	Global	35 to 39	Rate	2006	501.607	734.037	332.082
Incidence	Global	35 to 39	Rate	2007	501.264	733.124	332.31
Incidence	Global	35 to 39	Rate	2008	501.007	732.679	332.485
Incidence	Global	35 to 39	Rate	2009	501.766	733.953	332.046
Incidence	Global	35 to 39	Rate	2010	504.785	738.556	332.85
Incidence	Global	35 to 39	Rate	2011	511.693	749.493	338.377
Incidence	Global	35 to 39	Rate	2012	521.049	763.634	344.652
Incidence	Global	35 to 39	Rate	2013	530.336	777.415	349.99
Incidence	Global	35 to 39	Rate	2014	537.195	787.584	353.784
Incidence	Global	35 to 39	Rate	2015	539.652	791.59	354.731
Incidence	Global	35 to 39	Rate	2016	534.861	782.505	351.816
Incidence	Global	35 to 39	Rate	2017	528.516	772.663	346.855
Incidence	Global	35 to 39	Rate	2018	523.832	768.023	342.709
Incidence	Global	35 to 39	Rate	2019	518.097	766.323	337.227
Incidence	Global	40 to 44	Rate	1990	307.784	427.026	214.286
Incidence	Global	40 to 44	Rate	1991	292.39	405.245	203.396
Incidence	Global	40 to 44	Rate	1992	279.876	387.817	194.698
Incidence	Global	40 to 44	Rate	1993	268.078	372.344	186.285
Incidence	Global	40 to 44	Rate	1994	259.209	359.948	180.026
Incidence	Global	40 to 44	Rate	1995	251.769	349.485	174.606
Incidence	Global	40 to 44	Rate	1996	246.394	342.121	171.103
Incidence	Global	40 to 44	Rate	1997	242.849	337.319	168.819
Incidence	Global	40 to 44	Rate	1998	241.404	335.031	168.211
Incidence	Global	40 to 44	Rate	1999	241.229	334.364	168.163
Incidence	Global	40 to 44	Rate	2000	241.231	334.149	168.252
Incidence	Global	40 to 44	Rate	2001	239.989	332.337	167.52
Incidence	Global	40 to 44	Rate	2002	236.931	327.878	165.509
Incidence	Global	40 to 44	Rate	2003	232.066	321.011	162.532
Incidence	Global	40 to 44	Rate	2004	226.726	313.45	158.924
Incidence	Global	40 to 44	Rate	2005	221.963	306.392	155.525
Incidence	Global	40 to 44	Rate	2006	218.154	300.627	153.065
Incidence	Global	40 to 44	Rate	2007	215.168	296.252	151.239
Incidence	Global	40 to 44	Rate	2008	213.471	293.967	149.727
Incidence	Global	40 to 44	Rate	2009	212.956	293.371	149.331
Incidence	Global	40 to 44	Rate	2010	213.464	294.123	149.478
Incidence	Global	40 to 44	Rate	2011	214.816	296.81	150.631
Incidence	Global	40 to 44	Rate	2012	216.782	300.32	151.626
Incidence	Global	40 to 44	Rate	2013	218.713	303.039	152.881
Incidence	Global	40 to 44	Rate	2014	219.998	304.807	153.493
Incidence	Global	40 to 44	Rate	2015	220.237	304.962	153.652
Incidence	Global	40 to 44	Rate	2016	218.636	303.029	152.245
Incidence	Global	40 to 44	Rate	2017	217.212	301.453	151.592
Incidence	Global	40 to 44	Rate	2018	216.746	300.465	150.566
Incidence	Global	40 to 44	Rate	2019	215.972	300.696	149.272
Incidence	Global	45 to 49	Rate	1990	138.552	198.081	89.5859
Incidence	Global	45 to 49	Rate	1991	132.471	188.994	85.7259
Incidence	Global	45 to 49	Rate	1992	124.347	177.048	80.571
Incidence	Global	45 to 49	Rate	1993	116.317	165.014	75.4879
Incidence	Global	45 to 49	Rate	1994	108.489	153.861	70.4396
Incidence	Global	45 to 49	Rate	1995	103.337	146.411	67.3563
Incidence	Global	45 to 49	Rate	1996	99.7944	141.075	64.9223
Incidence	Global	45 to 49	Rate	1997	97.1996	137.469	63.3033
Incidence	Global	45 to 49	Rate	1998	94.5945	134.083	61.6744
Incidence	Global	45 to 49	Rate	1999	92.5617	131.115	60.3753
Incidence	Global	45 to 49	Rate	2000	90.0904	127.683	58.565
Incidence	Global	45 to 49	Rate	2001	88.4286	125.648	57.4715
Incidence	Global	45 to 49	Rate	2002	87.7151	124.214	56.9949
Incidence	Global	45 to 49	Rate	2003	87.8342	124.085	57.0502
Incidence	Global	45 to 49	Rate	2004	88.2598	124.739	57.2984
Incidence	Global	45 to 49	Rate	2005	88.4589	125.02	57.4391
Incidence	Global	45 to 49	Rate	2006	87.6961	123.543	56.9898
Incidence	Global	45 to 49	Rate	2007	85.8585	120.663	55.8027
Incidence	Global	45 to 49	Rate	2008	83.3659	117.253	54.0732
Incidence	Global	45 to 49	Rate	2009	80.9661	114.117	52.4106
Incidence	Global	45 to 49	Rate	2010	79.2691	111.616	51.2709
Incidence	Global	45 to 49	Rate	2011	78.4675	110.806	50.7552
Incidence	Global	45 to 49	Rate	2012	78.0993	110.609	50.4387
Incidence	Global	45 to 49	Rate	2013	77.9433	110.681	50.2866
Incidence	Global	45 to 49	Rate	2014	77.6549	110.559	50.0037
Incidence	Global	45 to 49	Rate	2015	76.9088	109.9	49.509
Incidence	Global	45 to 49	Rate	2016	75.1305	107.276	48.3223
Incidence	Global	45 to 49	Rate	2017	73.2937	104.735	47.1659
Incidence	Global	45 to 49	Rate	2018	71.96	102.533	46.4364
Incidence	Global	45 to 49	Rate	2019	70.7575	100.509	45.6614
Incidence	Global	50 to 54	Rate	1990	3.16983	4.15999	2.36197
Incidence	Global	50 to 54	Rate	1991	3.02901	3.96702	2.2615
Incidence	Global	50 to 54	Rate	1992	2.91482	3.80906	2.18182
Incidence	Global	50 to 54	Rate	1993	2.81998	3.68212	2.11007
Incidence	Global	50 to 54	Rate	1994	2.74447	3.57872	2.0516
Incidence	Global	50 to 54	Rate	1995	2.67768	3.48984	1.99874
Incidence	Global	50 to 54	Rate	1996	2.60707	3.3956	1.949
Incidence	Global	50 to 54	Rate	1997	2.4889	3.24579	1.86317
Incidence	Global	50 to 54	Rate	1998	2.36509	3.0895	1.77223
Incidence	Global	50 to 54	Rate	1999	2.23337	2.9148	1.67274
Incidence	Global	50 to 54	Rate	2000	2.15084	2.80525	1.60922
Incidence	Global	50 to 54	Rate	2001	2.09929	2.73956	1.57205
Incidence	Global	50 to 54	Rate	2002	2.07544	2.70897	1.55339
Incidence	Global	50 to 54	Rate	2003	2.05441	2.68115	1.53551
Incidence	Global	50 to 54	Rate	2004	2.04218	2.662	1.52415
Incidence	Global	50 to 54	Rate	2005	2.00897	2.62107	1.498
Incidence	Global	50 to 54	Rate	2006	1.97638	2.57745	1.47118
Incidence	Global	50 to 54	Rate	2007	1.9452	2.53253	1.44614
Incidence	Global	50 to 54	Rate	2008	1.92077	2.50064	1.42364
Incidence	Global	50 to 54	Rate	2009	1.90157	2.47257	1.40851
Incidence	Global	50 to 54	Rate	2010	1.8873	2.45162	1.3979
Incidence	Global	50 to 54	Rate	2011	1.87437	2.43932	1.38842
Incidence	Global	50 to 54	Rate	2012	1.85795	2.41593	1.37557
Incidence	Global	50 to 54	Rate	2013	1.83766	2.38866	1.36052
Incidence	Global	50 to 54	Rate	2014	1.81542	2.36427	1.34396
Incidence	Global	50 to 54	Rate	2015	1.78898	2.33915	1.32521
Incidence	Global	50 to 54	Rate	2016	1.74728	2.29025	1.29772
Incidence	Global	50 to 54	Rate	2017	1.69966	2.2275	1.26274
Incidence	Global	50 to 54	Rate	2018	1.66116	2.1796	1.23069
Incidence	Global	50 to 54	Rate	2019	1.62638	2.12594	1.1945
Incidence	Global	55 to 59	Rate	1990	0	0	0
Incidence	Global	55 to 59	Rate	1991	0	0	0
Incidence	Global	55 to 59	Rate	1992	0	0	0
Incidence	Global	55 to 59	Rate	1993	0	0	0
Incidence	Global	55 to 59	Rate	1994	0	0	0
Incidence	Global	55 to 59	Rate	1995	0	0	0
Incidence	Global	55 to 59	Rate	1996	0	0	0
Incidence	Global	55 to 59	Rate	1997	0	0	0
Incidence	Global	55 to 59	Rate	1998	0	0	0
Incidence	Global	55 to 59	Rate	1999	0	0	0
Incidence	Global	55 to 59	Rate	2000	0	0	0
Incidence	Global	55 to 59	Rate	2001	0	0	0
Incidence	Global	55 to 59	Rate	2002	0	0	0
Incidence	Global	55 to 59	Rate	2003	0	0	0
Incidence	Global	55 to 59	Rate	2004	0	0	0
Incidence	Global	55 to 59	Rate	2005	0	0	0
Incidence	Global	55 to 59	Rate	2006	0	0	0
Incidence	Global	55 to 59	Rate	2007	0	0	0
Incidence	Global	55 to 59	Rate	2008	0	0	0
Incidence	Global	55 to 59	Rate	2009	0	0	0
Incidence	Global	55 to 59	Rate	2010	0	0	0
Incidence	Global	55 to 59	Rate	2011	0	0	0
Incidence	Global	55 to 59	Rate	2012	0	0	0
Incidence	Global	55 to 59	Rate	2013	0	0	0
Incidence	Global	55 to 59	Rate	2014	0	0	0
Incidence	Global	55 to 59	Rate	2015	0	0	0
Incidence	Global	55 to 59	Rate	2016	0	0	0
Incidence	Global	55 to 59	Rate	2017	0	0	0
Incidence	Global	55 to 59	Rate	2018	0	0	0
Incidence	Global	55 to 59	Rate	2019	0	0	0
Incidence	Global	60 to 64	Rate	1990	0	0	0
Incidence	Global	60 to 64	Rate	1991	0	0	0
Incidence	Global	60 to 64	Rate	1992	0	0	0
Incidence	Global	60 to 64	Rate	1993	0	0	0
Incidence	Global	60 to 64	Rate	1994	0	0	0
Incidence	Global	60 to 64	Rate	1995	0	0	0
Incidence	Global	60 to 64	Rate	1996	0	0	0
Incidence	Global	60 to 64	Rate	1997	0	0	0
Incidence	Global	60 to 64	Rate	1998	0	0	0
Incidence	Global	60 to 64	Rate	1999	0	0	0
Incidence	Global	60 to 64	Rate	2000	0	0	0
Incidence	Global	60 to 64	Rate	2001	0	0	0
Incidence	Global	60 to 64	Rate	2002	0	0	0
Incidence	Global	60 to 64	Rate	2003	0	0	0
Incidence	Global	60 to 64	Rate	2004	0	0	0
Incidence	Global	60 to 64	Rate	2005	0	0	0
Incidence	Global	60 to 64	Rate	2006	0	0	0
Incidence	Global	60 to 64	Rate	2007	0	0	0
Incidence	Global	60 to 64	Rate	2008	0	0	0
Incidence	Global	60 to 64	Rate	2009	0	0	0
Incidence	Global	60 to 64	Rate	2010	0	0	0
Incidence	Global	60 to 64	Rate	2011	0	0	0
Incidence	Global	60 to 64	Rate	2012	0	0	0
Incidence	Global	60 to 64	Rate	2013	0	0	0
Incidence	Global	60 to 64	Rate	2014	0	0	0
Incidence	Global	60 to 64	Rate	2015	0	0	0
Incidence	Global	60 to 64	Rate	2016	0	0	0
Incidence	Global	60 to 64	Rate	2017	0	0	0
Incidence	Global	60 to 64	Rate	2018	0	0	0
Incidence	Global	60 to 64	Rate	2019	0	0	0
Incidence	Global	65 to 69	Rate	1990	0	0	0
Incidence	Global	65 to 69	Rate	1991	0	0	0
Incidence	Global	65 to 69	Rate	1992	0	0	0
Incidence	Global	65 to 69	Rate	1993	0	0	0
Incidence	Global	65 to 69	Rate	1994	0	0	0
Incidence	Global	65 to 69	Rate	1995	0	0	0
Incidence	Global	65 to 69	Rate	1996	0	0	0
Incidence	Global	65 to 69	Rate	1997	0	0	0
Incidence	Global	65 to 69	Rate	1998	0	0	0
Incidence	Global	65 to 69	Rate	1999	0	0	0
Incidence	Global	65 to 69	Rate	2000	0	0	0
Incidence	Global	65 to 69	Rate	2001	0	0	0
Incidence	Global	65 to 69	Rate	2002	0	0	0
Incidence	Global	65 to 69	Rate	2003	0	0	0
Incidence	Global	65 to 69	Rate	2004	0	0	0
Incidence	Global	65 to 69	Rate	2005	0	0	0
Incidence	Global	65 to 69	Rate	2006	0	0	0
Incidence	Global	65 to 69	Rate	2007	0	0	0
Incidence	Global	65 to 69	Rate	2008	0	0	0
Incidence	Global	65 to 69	Rate	2009	0	0	0
Incidence	Global	65 to 69	Rate	2010	0	0	0
Incidence	Global	65 to 69	Rate	2011	0	0	0
Incidence	Global	65 to 69	Rate	2012	0	0	0
Incidence	Global	65 to 69	Rate	2013	0	0	0
Incidence	Global	65 to 69	Rate	2014	0	0	0
Incidence	Global	65 to 69	Rate	2015	0	0	0
Incidence	Global	65 to 69	Rate	2016	0	0	0
Incidence	Global	65 to 69	Rate	2017	0	0	0
Incidence	Global	65 to 69	Rate	2018	0	0	0
Incidence	Global	65 to 69	Rate	2019	0	0	0
Incidence	Global	70 to 74	Rate	1990	0	0	0
Incidence	Global	70 to 74	Rate	1991	0	0	0
Incidence	Global	70 to 74	Rate	1992	0	0	0
Incidence	Global	70 to 74	Rate	1993	0	0	0
Incidence	Global	70 to 74	Rate	1994	0	0	0
Incidence	Global	70 to 74	Rate	1995	0	0	0
Incidence	Global	70 to 74	Rate	1996	0	0	0
Incidence	Global	70 to 74	Rate	1997	0	0	0
Incidence	Global	70 to 74	Rate	1998	0	0	0
Incidence	Global	70 to 74	Rate	1999	0	0	0
Incidence	Global	70 to 74	Rate	2000	0	0	0
Incidence	Global	70 to 74	Rate	2001	0	0	0
Incidence	Global	70 to 74	Rate	2002	0	0	0
Incidence	Global	70 to 74	Rate	2003	0	0	0
Incidence	Global	70 to 74	Rate	2004	0	0	0
Incidence	Global	70 to 74	Rate	2005	0	0	0
Incidence	Global	70 to 74	Rate	2006	0	0	0
Incidence	Global	70 to 74	Rate	2007	0	0	0
Incidence	Global	70 to 74	Rate	2008	0	0	0
Incidence	Global	70 to 74	Rate	2009	0	0	0
Incidence	Global	70 to 74	Rate	2010	0	0	0
Incidence	Global	70 to 74	Rate	2011	0	0	0
Incidence	Global	70 to 74	Rate	2012	0	0	0
Incidence	Global	70 to 74	Rate	2013	0	0	0
Incidence	Global	70 to 74	Rate	2014	0	0	0
Incidence	Global	70 to 74	Rate	2015	0	0	0
Incidence	Global	70 to 74	Rate	2016	0	0	0
Incidence	Global	70 to 74	Rate	2017	0	0	0
Incidence	Global	70 to 74	Rate	2018	0	0	0
Incidence	Global	70 to 74	Rate	2019	0	0	0
Incidence	Global	75 to 79	Rate	1990	0	0	0
Incidence	Global	75 to 79	Rate	1991	0	0	0
Incidence	Global	75 to 79	Rate	1992	0	0	0
Incidence	Global	75 to 79	Rate	1993	0	0	0
Incidence	Global	75 to 79	Rate	1994	0	0	0
Incidence	Global	75 to 79	Rate	1995	0	0	0
Incidence	Global	75 to 79	Rate	1996	0	0	0
Incidence	Global	75 to 79	Rate	1997	0	0	0
Incidence	Global	75 to 79	Rate	1998	0	0	0
Incidence	Global	75 to 79	Rate	1999	0	0	0
Incidence	Global	75 to 79	Rate	2000	0	0	0
Incidence	Global	75 to 79	Rate	2001	0	0	0
Incidence	Global	75 to 79	Rate	2002	0	0	0
Incidence	Global	75 to 79	Rate	2003	0	0	0
Incidence	Global	75 to 79	Rate	2004	0	0	0
Incidence	Global	75 to 79	Rate	2005	0	0	0
Incidence	Global	75 to 79	Rate	2006	0	0	0
Incidence	Global	75 to 79	Rate	2007	0	0	0
Incidence	Global	75 to 79	Rate	2008	0	0	0
Incidence	Global	75 to 79	Rate	2009	0	0	0
Incidence	Global	75 to 79	Rate	2010	0	0	0
Incidence	Global	75 to 79	Rate	2011	0	0	0
Incidence	Global	75 to 79	Rate	2012	0	0	0
Incidence	Global	75 to 79	Rate	2013	0	0	0
Incidence	Global	75 to 79	Rate	2014	0	0	0
Incidence	Global	75 to 79	Rate	2015	0	0	0
Incidence	Global	75 to 79	Rate	2016	0	0	0
Incidence	Global	75 to 79	Rate	2017	0	0	0
Incidence	Global	75 to 79	Rate	2018	0	0	0
Incidence	Global	75 to 79	Rate	2019	0	0	0
Incidence	Global	80 plus	Rate	1990	0	0	0
Incidence	Global	80 plus	Rate	1991	0	0	0
Incidence	Global	80 plus	Rate	1992	0	0	0
Incidence	Global	80 plus	Rate	1993	0	0	0
Incidence	Global	80 plus	Rate	1994	0	0	0
Incidence	Global	80 plus	Rate	1995	0	0	0
Incidence	Global	80 plus	Rate	1996	0	0	0
Incidence	Global	80 plus	Rate	1997	0	0	0
Incidence	Global	80 plus	Rate	1998	0	0	0
Incidence	Global	80 plus	Rate	1999	0	0	0
Incidence	Global	80 plus	Rate	2000	0	0	0
Incidence	Global	80 plus	Rate	2001	0	0	0
Incidence	Global	80 plus	Rate	2002	0	0	0
Incidence	Global	80 plus	Rate	2003	0	0	0
Incidence	Global	80 plus	Rate	2004	0	0	0
Incidence	Global	80 plus	Rate	2005	0	0	0
Incidence	Global	80 plus	Rate	2006	0	0	0
Incidence	Global	80 plus	Rate	2007	0	0	0
Incidence	Global	80 plus	Rate	2008	0	0	0
Incidence	Global	80 plus	Rate	2009	0	0	0
Incidence	Global	80 plus	Rate	2010	0	0	0
Incidence	Global	80 plus	Rate	2011	0	0	0
Incidence	Global	80 plus	Rate	2012	0	0	0
Incidence	Global	80 plus	Rate	2013	0	0	0
Incidence	Global	80 plus	Rate	2014	0	0	0
Incidence	Global	80 plus	Rate	2015	0	0	0
Incidence	Global	80 plus	Rate	2016	0	0	0
Incidence	Global	80 plus	Rate	2017	0	0	0
Incidence	Global	80 plus	Rate	2018	0	0	0
Incidence	Global	80 plus	Rate	2019	0	0	0
Deaths	Global	10 to 14	Rate	1990	0.0575991	0.0758752	0.0436164
Deaths	Global	10 to 14	Rate	1991	0.0570002	0.075422	0.0427209
Deaths	Global	10 to 14	Rate	1992	0.0564577	0.0765277	0.0421841
Deaths	Global	10 to 14	Rate	1993	0.0550256	0.073617	0.0412247
Deaths	Global	10 to 14	Rate	1994	0.0522441	0.0696119	0.0392983
Deaths	Global	10 to 14	Rate	1995	0.0494871	0.0649383	0.0371632
Deaths	Global	10 to 14	Rate	1996	0.046973	0.0612023	0.0354541
Deaths	Global	10 to 14	Rate	1997	0.0455541	0.0590221	0.0343256
Deaths	Global	10 to 14	Rate	1998	0.0449331	0.0592319	0.0335458
Deaths	Global	10 to 14	Rate	1999	0.0445634	0.0588518	0.0330388
Deaths	Global	10 to 14	Rate	2000	0.0436721	0.0570457	0.0329594
Deaths	Global	10 to 14	Rate	2001	0.0420072	0.0552536	0.0315957
Deaths	Global	10 to 14	Rate	2002	0.0415078	0.0538042	0.0314332
Deaths	Global	10 to 14	Rate	2003	0.040991	0.0530831	0.0315282
Deaths	Global	10 to 14	Rate	2004	0.0410308	0.0534823	0.0313939
Deaths	Global	10 to 14	Rate	2005	0.042095	0.0552911	0.0320688
Deaths	Global	10 to 14	Rate	2006	0.0422234	0.0554745	0.0321593
Deaths	Global	10 to 14	Rate	2007	0.0417003	0.0562289	0.0313189
Deaths	Global	10 to 14	Rate	2008	0.0410278	0.0567094	0.0306039
Deaths	Global	10 to 14	Rate	2009	0.0399551	0.0561713	0.0291239
Deaths	Global	10 to 14	Rate	2010	0.038341	0.0540416	0.0279345
Deaths	Global	10 to 14	Rate	2011	0.0368058	0.0526648	0.0264648
Deaths	Global	10 to 14	Rate	2012	0.0347467	0.0500558	0.0246211
Deaths	Global	10 to 14	Rate	2013	0.0330926	0.0487093	0.0236922
Deaths	Global	10 to 14	Rate	2014	0.031492	0.0457529	0.0223048
Deaths	Global	10 to 14	Rate	2015	0.0297232	0.0428928	0.0210671
Deaths	Global	10 to 14	Rate	2016	0.0281707	0.0404813	0.0201818
Deaths	Global	10 to 14	Rate	2017	0.0267921	0.0387002	0.0193484
Deaths	Global	10 to 14	Rate	2018	0.025568	0.0369637	0.0186251
Deaths	Global	10 to 14	Rate	2019	0.0242998	0.0347096	0.0177304
Deaths	Global	15 to 19	Rate	1990	1.8678	2.39778	1.41635
Deaths	Global	15 to 19	Rate	1991	1.85365	2.37719	1.39224
Deaths	Global	15 to 19	Rate	1992	1.8465	2.39099	1.38409
Deaths	Global	15 to 19	Rate	1993	1.80699	2.32171	1.37696
Deaths	Global	15 to 19	Rate	1994	1.72985	2.19577	1.32893
Deaths	Global	15 to 19	Rate	1995	1.67094	2.14309	1.26109
Deaths	Global	15 to 19	Rate	1996	1.63195	2.07744	1.24414
Deaths	Global	15 to 19	Rate	1997	1.62521	2.08263	1.23396
Deaths	Global	15 to 19	Rate	1998	1.5925	2.04584	1.20355
Deaths	Global	15 to 19	Rate	1999	1.5716	2.01494	1.19706
Deaths	Global	15 to 19	Rate	2000	1.54344	1.99152	1.16312
Deaths	Global	15 to 19	Rate	2001	1.43768	1.81467	1.10299
Deaths	Global	15 to 19	Rate	2002	1.37183	1.7173	1.0602
Deaths	Global	15 to 19	Rate	2003	1.3644	1.69538	1.06544
Deaths	Global	15 to 19	Rate	2004	1.32518	1.63151	1.04219
Deaths	Global	15 to 19	Rate	2005	1.2956	1.60277	1.02183
Deaths	Global	15 to 19	Rate	2006	1.21363	1.4929	0.966114
Deaths	Global	15 to 19	Rate	2007	1.13041	1.37454	0.914192
Deaths	Global	15 to 19	Rate	2008	1.07048	1.28915	0.876024
Deaths	Global	15 to 19	Rate	2009	1.02746	1.22728	0.837687
Deaths	Global	15 to 19	Rate	2010	0.980284	1.17727	0.797654
Deaths	Global	15 to 19	Rate	2011	0.92449	1.10358	0.758623
Deaths	Global	15 to 19	Rate	2012	0.848071	1.01343	0.691049
Deaths	Global	15 to 19	Rate	2013	0.797611	0.956834	0.651788
Deaths	Global	15 to 19	Rate	2014	0.741336	0.887411	0.5962
Deaths	Global	15 to 19	Rate	2015	0.687707	0.832892	0.553823
Deaths	Global	15 to 19	Rate	2016	0.642888	0.776343	0.518667
Deaths	Global	15 to 19	Rate	2017	0.610297	0.739352	0.489773
Deaths	Global	15 to 19	Rate	2018	0.592201	0.716392	0.472827
Deaths	Global	15 to 19	Rate	2019	0.567714	0.695634	0.449041
Deaths	Global	20 to 24	Rate	1990	3.5787	4.58601	2.77633
Deaths	Global	20 to 24	Rate	1991	3.49208	4.40089	2.71124
Deaths	Global	20 to 24	Rate	1992	3.45579	4.42698	2.70789
Deaths	Global	20 to 24	Rate	1993	3.33862	4.28571	2.61404
Deaths	Global	20 to 24	Rate	1994	3.2447	4.11957	2.56536
Deaths	Global	20 to 24	Rate	1995	3.13928	3.97672	2.47748
Deaths	Global	20 to 24	Rate	1996	3.07374	3.87012	2.43575
Deaths	Global	20 to 24	Rate	1997	3.06961	3.85956	2.43168
Deaths	Global	20 to 24	Rate	1998	3.02402	3.7929	2.40455
Deaths	Global	20 to 24	Rate	1999	2.95831	3.69555	2.35322
Deaths	Global	20 to 24	Rate	2000	2.8455	3.57218	2.28782
Deaths	Global	20 to 24	Rate	2001	2.72789	3.36341	2.1968
Deaths	Global	20 to 24	Rate	2002	2.63205	3.23772	2.11331
Deaths	Global	20 to 24	Rate	2003	2.49981	3.03567	2.04431
Deaths	Global	20 to 24	Rate	2004	2.434	2.92402	1.97188
Deaths	Global	20 to 24	Rate	2005	2.37412	2.89614	1.92445
Deaths	Global	20 to 24	Rate	2006	2.27193	2.75971	1.83881
Deaths	Global	20 to 24	Rate	2007	2.13254	2.58459	1.72608
Deaths	Global	20 to 24	Rate	2008	2.00736	2.41397	1.63231
Deaths	Global	20 to 24	Rate	2009	1.87245	2.25383	1.52754
Deaths	Global	20 to 24	Rate	2010	1.73615	2.09599	1.42983
Deaths	Global	20 to 24	Rate	2011	1.61735	1.92594	1.31639
Deaths	Global	20 to 24	Rate	2012	1.47716	1.74744	1.21146
Deaths	Global	20 to 24	Rate	2013	1.36532	1.62413	1.12365
Deaths	Global	20 to 24	Rate	2014	1.25795	1.48701	1.04323
Deaths	Global	20 to 24	Rate	2015	1.18175	1.38945	0.970043
Deaths	Global	20 to 24	Rate	2016	1.12543	1.33767	0.921807
Deaths	Global	20 to 24	Rate	2017	1.08036	1.29445	0.883113
Deaths	Global	20 to 24	Rate	2018	1.05603	1.26436	0.858138
Deaths	Global	20 to 24	Rate	2019	1.02308	1.22975	0.818576
Deaths	Global	25 to 29	Rate	1990	3.69216	4.48587	2.98637
Deaths	Global	25 to 29	Rate	1991	3.50764	4.30013	2.84883
Deaths	Global	25 to 29	Rate	1992	3.42015	4.19908	2.73543
Deaths	Global	25 to 29	Rate	1993	3.29643	4.09881	2.66711
Deaths	Global	25 to 29	Rate	1994	3.28614	4.0389	2.68002
Deaths	Global	25 to 29	Rate	1995	3.21438	3.92645	2.59662
Deaths	Global	25 to 29	Rate	1996	3.13325	3.86298	2.52345
Deaths	Global	25 to 29	Rate	1997	3.1112	3.82103	2.51228
Deaths	Global	25 to 29	Rate	1998	3.07259	3.81865	2.47373
Deaths	Global	25 to 29	Rate	1999	3.02356	3.72184	2.42125
Deaths	Global	25 to 29	Rate	2000	2.96243	3.663	2.40087
Deaths	Global	25 to 29	Rate	2001	2.92488	3.59144	2.34413
Deaths	Global	25 to 29	Rate	2002	2.82528	3.43047	2.29629
Deaths	Global	25 to 29	Rate	2003	2.71761	3.26023	2.25269
Deaths	Global	25 to 29	Rate	2004	2.63698	3.15682	2.17601
Deaths	Global	25 to 29	Rate	2005	2.58558	3.11256	2.14482
Deaths	Global	25 to 29	Rate	2006	2.46594	2.92751	2.05443
Deaths	Global	25 to 29	Rate	2007	2.31352	2.73529	1.94256
Deaths	Global	25 to 29	Rate	2008	2.19361	2.57558	1.83827
Deaths	Global	25 to 29	Rate	2009	2.08969	2.47553	1.7395
Deaths	Global	25 to 29	Rate	2010	1.96992	2.33888	1.63977
Deaths	Global	25 to 29	Rate	2011	1.81976	2.15818	1.51543
Deaths	Global	25 to 29	Rate	2012	1.64359	1.95451	1.37076
Deaths	Global	25 to 29	Rate	2013	1.50745	1.77571	1.26037
Deaths	Global	25 to 29	Rate	2014	1.36301	1.59376	1.1287
Deaths	Global	25 to 29	Rate	2015	1.25215	1.47837	1.0391
Deaths	Global	25 to 29	Rate	2016	1.17676	1.38866	0.975312
Deaths	Global	25 to 29	Rate	2017	1.12734	1.35281	0.926914
Deaths	Global	25 to 29	Rate	2018	1.10021	1.3137	0.89721
Deaths	Global	25 to 29	Rate	2019	1.07438	1.29031	0.878865
Deaths	Global	30 to 34	Rate	1990	3.36193	4.16076	2.76891
Deaths	Global	30 to 34	Rate	1991	3.24929	4.02014	2.65942
Deaths	Global	30 to 34	Rate	1992	3.18273	3.93201	2.58198
Deaths	Global	30 to 34	Rate	1993	3.04447	3.76825	2.48978
Deaths	Global	30 to 34	Rate	1994	2.97914	3.68155	2.42042
Deaths	Global	30 to 34	Rate	1995	2.85734	3.52375	2.32411
Deaths	Global	30 to 34	Rate	1996	2.74437	3.38637	2.24635
Deaths	Global	30 to 34	Rate	1997	2.68749	3.31891	2.17508
Deaths	Global	30 to 34	Rate	1998	2.63272	3.23224	2.13738
Deaths	Global	30 to 34	Rate	1999	2.55933	3.13323	2.07982
Deaths	Global	30 to 34	Rate	2000	2.51641	3.09831	2.04711
Deaths	Global	30 to 34	Rate	2001	2.45992	3.00428	2.01319
Deaths	Global	30 to 34	Rate	2002	2.35075	2.84332	1.92647
Deaths	Global	30 to 34	Rate	2003	2.30382	2.76933	1.89332
Deaths	Global	30 to 34	Rate	2004	2.27412	2.72503	1.86655
Deaths	Global	30 to 34	Rate	2005	2.19127	2.64358	1.79841
Deaths	Global	30 to 34	Rate	2006	2.1341	2.52345	1.76922
Deaths	Global	30 to 34	Rate	2007	2.06294	2.44652	1.71652
Deaths	Global	30 to 34	Rate	2008	1.99295	2.35481	1.6485
Deaths	Global	30 to 34	Rate	2009	1.90795	2.26567	1.59823
Deaths	Global	30 to 34	Rate	2010	1.80398	2.1545	1.50726
Deaths	Global	30 to 34	Rate	2011	1.69049	2.00273	1.42091
Deaths	Global	30 to 34	Rate	2012	1.55594	1.8474	1.30937
Deaths	Global	30 to 34	Rate	2013	1.4562	1.73117	1.22273
Deaths	Global	30 to 34	Rate	2014	1.34673	1.59963	1.1357
Deaths	Global	30 to 34	Rate	2015	1.24642	1.48171	1.04114
Deaths	Global	30 to 34	Rate	2016	1.16131	1.39652	0.965805
Deaths	Global	30 to 34	Rate	2017	1.08993	1.29558	0.907532
Deaths	Global	30 to 34	Rate	2018	1.0327	1.24218	0.85764
Deaths	Global	30 to 34	Rate	2019	0.982962	1.19089	0.808901
Deaths	Global	35 to 39	Rate	1990	2.98265	3.57472	2.49572
Deaths	Global	35 to 39	Rate	1991	2.8535	3.4052	2.38014
Deaths	Global	35 to 39	Rate	1992	2.79343	3.3507	2.32387
Deaths	Global	35 to 39	Rate	1993	2.71966	3.28084	2.26793
Deaths	Global	35 to 39	Rate	1994	2.69093	3.21991	2.25611
Deaths	Global	35 to 39	Rate	1995	2.63526	3.1464	2.20246
Deaths	Global	35 to 39	Rate	1996	2.56854	3.0867	2.14154
Deaths	Global	35 to 39	Rate	1997	2.53031	3.02528	2.11692
Deaths	Global	35 to 39	Rate	1998	2.46453	2.95541	2.0602
Deaths	Global	35 to 39	Rate	1999	2.35924	2.83528	1.97728
Deaths	Global	35 to 39	Rate	2000	2.27057	2.69811	1.89638
Deaths	Global	35 to 39	Rate	2001	2.21239	2.65015	1.86202
Deaths	Global	35 to 39	Rate	2002	2.18232	2.6249	1.81638
Deaths	Global	35 to 39	Rate	2003	2.08399	2.47077	1.75209
Deaths	Global	35 to 39	Rate	2004	1.99471	2.36271	1.67861
Deaths	Global	35 to 39	Rate	2005	1.94321	2.31222	1.63644
Deaths	Global	35 to 39	Rate	2006	1.88828	2.21245	1.60671
Deaths	Global	35 to 39	Rate	2007	1.81874	2.12112	1.54882
Deaths	Global	35 to 39	Rate	2008	1.75288	2.05741	1.47734
Deaths	Global	35 to 39	Rate	2009	1.68363	1.99128	1.41944
Deaths	Global	35 to 39	Rate	2010	1.60443	1.90177	1.34519
Deaths	Global	35 to 39	Rate	2011	1.5318	1.81476	1.28414
Deaths	Global	35 to 39	Rate	2012	1.44969	1.71423	1.22829
Deaths	Global	35 to 39	Rate	2013	1.38624	1.65292	1.16706
Deaths	Global	35 to 39	Rate	2014	1.30301	1.5548	1.09592
Deaths	Global	35 to 39	Rate	2015	1.22868	1.47481	1.03146
Deaths	Global	35 to 39	Rate	2016	1.1644	1.40499	0.973102
Deaths	Global	35 to 39	Rate	2017	1.10776	1.33308	0.922757
Deaths	Global	35 to 39	Rate	2018	1.05597	1.28537	0.876896
Deaths	Global	35 to 39	Rate	2019	1.01227	1.23237	0.838404
Deaths	Global	40 to 44	Rate	1990	2.15452	2.56627	1.75793
Deaths	Global	40 to 44	Rate	1991	2.07398	2.49631	1.69223
Deaths	Global	40 to 44	Rate	1992	2.04933	2.45888	1.66634
Deaths	Global	40 to 44	Rate	1993	1.98868	2.3852	1.61674
Deaths	Global	40 to 44	Rate	1994	1.96262	2.33924	1.58936
Deaths	Global	40 to 44	Rate	1995	1.93252	2.3171	1.56882
Deaths	Global	40 to 44	Rate	1996	1.88326	2.26248	1.53678
Deaths	Global	40 to 44	Rate	1997	1.84454	2.19565	1.50987
Deaths	Global	40 to 44	Rate	1998	1.82015	2.17545	1.48781
Deaths	Global	40 to 44	Rate	1999	1.7875	2.12885	1.4661
Deaths	Global	40 to 44	Rate	2000	1.73721	2.06377	1.42283
Deaths	Global	40 to 44	Rate	2001	1.70704	2.01009	1.41052
Deaths	Global	40 to 44	Rate	2002	1.68575	2.00506	1.39418
Deaths	Global	40 to 44	Rate	2003	1.64914	1.95752	1.36326
Deaths	Global	40 to 44	Rate	2004	1.58298	1.87306	1.30967
Deaths	Global	40 to 44	Rate	2005	1.51076	1.79684	1.24639
Deaths	Global	40 to 44	Rate	2006	1.45077	1.72962	1.2178
Deaths	Global	40 to 44	Rate	2007	1.39992	1.67234	1.16642
[truncated: 582 more rows]
