# Supplementary material for: The global burden and trends of maternal sepsis and other maternal infections in 204 countries and territories from 1990 to 2019
Source: BMC Infect Dis. 2021 Oct 18;21:1074. doi: 10.1186/s12879-021-06779-0 (PMC8524924; doi:10.1186/s12879-021-06779-0)
Supplement: Supplementary file 6 — Additional file 6: Table S4. The number and age-standardized rate of MSMI incidence, death, DALY in different SDI from 1990 to 2019 [file 12879_2021_6779_MOESM6_ESM.xlsx]

## Sheet: S4
Table S4. The number and age-standardized rate of MSMI incidence, death, DALY in different SDI from 1990 to 2019
measure_name	location_name	age_name	metric_name	year	val	upper	lower
Incidence	Global	All Ages	Number	1990	2.30291e+07	2.90846e+07	1.73998e+07
Incidence	Global	All Ages	Number	1991	2.28071e+07	2.8777e+07	1.72253e+07
Incidence	Global	All Ages	Number	1992	2.25838e+07	2.84875e+07	1.7076e+07
Incidence	Global	All Ages	Number	1993	2.23724e+07	2.82108e+07	1.69266e+07
Incidence	Global	All Ages	Number	1994	2.22063e+07	2.79785e+07	1.68196e+07
Incidence	Global	All Ages	Number	1995	2.21209e+07	2.78032e+07	1.67627e+07
Incidence	Global	All Ages	Number	1996	2.20569e+07	2.76498e+07	1.66954e+07
Incidence	Global	All Ages	Number	1997	2.1963e+07	2.75631e+07	1.66264e+07
Incidence	Global	All Ages	Number	1998	2.18608e+07	2.74301e+07	1.65822e+07
Incidence	Global	All Ages	Number	1999	2.17815e+07	2.72998e+07	1.65476e+07
Incidence	Global	All Ages	Number	2000	2.17633e+07	2.72677e+07	1.65552e+07
Incidence	Global	All Ages	Number	2001	2.17908e+07	2.73225e+07	1.66022e+07
Incidence	Global	All Ages	Number	2002	2.18263e+07	2.73241e+07	1.66527e+07
Incidence	Global	All Ages	Number	2003	2.1868e+07	2.73347e+07	1.67004e+07
Incidence	Global	All Ages	Number	2004	2.19189e+07	2.73857e+07	1.67536e+07
Incidence	Global	All Ages	Number	2005	2.1989e+07	2.74837e+07	1.68237e+07
Incidence	Global	All Ages	Number	2006	2.20508e+07	2.75277e+07	1.68889e+07
Incidence	Global	All Ages	Number	2007	2.2076e+07	2.75419e+07	1.69163e+07
Incidence	Global	All Ages	Number	2008	2.20723e+07	2.74918e+07	1.69222e+07
Incidence	Global	All Ages	Number	2009	2.20582e+07	2.74904e+07	1.68872e+07
Incidence	Global	All Ages	Number	2010	2.20739e+07	2.75218e+07	1.69166e+07
Incidence	Global	All Ages	Number	2011	2.2126e+07	2.75855e+07	1.69485e+07
Incidence	Global	All Ages	Number	2012	2.21771e+07	2.76433e+07	1.69705e+07
Incidence	Global	All Ages	Number	2013	2.21996e+07	2.76481e+07	1.70202e+07
Incidence	Global	All Ages	Number	2014	2.21622e+07	2.76578e+07	1.70068e+07
Incidence	Global	All Ages	Number	2015	2.20353e+07	2.76052e+07	1.6906e+07
Incidence	Global	All Ages	Number	2016	2.16952e+07	2.72358e+07	1.66523e+07
Incidence	Global	All Ages	Number	2017	2.13349e+07	2.68027e+07	1.63764e+07
Incidence	Global	All Ages	Number	2018	2.09963e+07	2.64357e+07	1.60614e+07
Incidence	Global	All Ages	Number	2019	2.05699e+07	2.59725e+07	1.56886e+07
Incidence	High-middle SDI	All Ages	Number	1990	3.87575e+06	4.83774e+06	2.93976e+06
Incidence	High-middle SDI	All Ages	Number	1991	3.70374e+06	4.62006e+06	2.81563e+06
Incidence	High-middle SDI	All Ages	Number	1992	3.54101e+06	4.4155e+06	2.69404e+06
Incidence	High-middle SDI	All Ages	Number	1993	3.39297e+06	4.22561e+06	2.58111e+06
Incidence	High-middle SDI	All Ages	Number	1994	3.27119e+06	4.07565e+06	2.49045e+06
Incidence	High-middle SDI	All Ages	Number	1995	3.18378e+06	3.9705e+06	2.43284e+06
Incidence	High-middle SDI	All Ages	Number	1996	3.11658e+06	3.88115e+06	2.39422e+06
Incidence	High-middle SDI	All Ages	Number	1997	3.05485e+06	3.80084e+06	2.35324e+06
Incidence	High-middle SDI	All Ages	Number	1998	3.00161e+06	3.72835e+06	2.31711e+06
Incidence	High-middle SDI	All Ages	Number	1999	2.96066e+06	3.67452e+06	2.294e+06
Incidence	High-middle SDI	All Ages	Number	2000	2.93543e+06	3.64566e+06	2.28214e+06
Incidence	High-middle SDI	All Ages	Number	2001	2.92534e+06	3.62506e+06	2.28448e+06
Incidence	High-middle SDI	All Ages	Number	2002	2.92671e+06	3.62317e+06	2.29732e+06
Incidence	High-middle SDI	All Ages	Number	2003	2.93587e+06	3.63185e+06	2.3175e+06
Incidence	High-middle SDI	All Ages	Number	2004	2.94835e+06	3.64817e+06	2.33822e+06
Incidence	High-middle SDI	All Ages	Number	2005	2.96214e+06	3.66081e+06	2.3526e+06
Incidence	High-middle SDI	All Ages	Number	2006	2.97795e+06	3.67347e+06	2.36092e+06
Incidence	High-middle SDI	All Ages	Number	2007	2.99365e+06	3.68097e+06	2.37485e+06
Incidence	High-middle SDI	All Ages	Number	2008	3.00653e+06	3.68698e+06	2.38298e+06
Incidence	High-middle SDI	All Ages	Number	2009	3.01545e+06	3.70662e+06	2.38659e+06
Incidence	High-middle SDI	All Ages	Number	2010	3.02077e+06	3.72321e+06	2.38661e+06
Incidence	High-middle SDI	All Ages	Number	2011	3.03153e+06	3.74151e+06	2.40231e+06
Incidence	High-middle SDI	All Ages	Number	2012	3.04833e+06	3.77292e+06	2.42279e+06
Incidence	High-middle SDI	All Ages	Number	2013	3.0583e+06	3.79357e+06	2.42953e+06
Incidence	High-middle SDI	All Ages	Number	2014	3.04966e+06	3.78368e+06	2.422e+06
Incidence	High-middle SDI	All Ages	Number	2015	3.01133e+06	3.73158e+06	2.40075e+06
Incidence	High-middle SDI	All Ages	Number	2016	2.9306e+06	3.62853e+06	2.33493e+06
Incidence	High-middle SDI	All Ages	Number	2017	2.83701e+06	3.52522e+06	2.25018e+06
Incidence	High-middle SDI	All Ages	Number	2018	2.70692e+06	3.36205e+06	2.13365e+06
Incidence	High-middle SDI	All Ages	Number	2019	2.52806e+06	3.15841e+06	1.97435e+06
Incidence	High SDI	All Ages	Number	1990	1.95672e+06	2.39526e+06	1.53832e+06
Incidence	High SDI	All Ages	Number	1991	1.91523e+06	2.34216e+06	1.51477e+06
Incidence	High SDI	All Ages	Number	1992	1.87837e+06	2.29965e+06	1.49202e+06
Incidence	High SDI	All Ages	Number	1993	1.84511e+06	2.25877e+06	1.4695e+06
Incidence	High SDI	All Ages	Number	1994	1.81733e+06	2.2245e+06	1.44683e+06
Incidence	High SDI	All Ages	Number	1995	1.79596e+06	2.19805e+06	1.43607e+06
Incidence	High SDI	All Ages	Number	1996	1.78731e+06	2.18871e+06	1.42972e+06
Incidence	High SDI	All Ages	Number	1997	1.7882e+06	2.1866e+06	1.43607e+06
Incidence	High SDI	All Ages	Number	1998	1.79212e+06	2.19538e+06	1.43795e+06
Incidence	High SDI	All Ages	Number	1999	1.79307e+06	2.19188e+06	1.43717e+06
Incidence	High SDI	All Ages	Number	2000	1.78606e+06	2.17582e+06	1.43446e+06
Incidence	High SDI	All Ages	Number	2001	1.77285e+06	2.15471e+06	1.43237e+06
Incidence	High SDI	All Ages	Number	2002	1.75737e+06	2.12246e+06	1.42496e+06
Incidence	High SDI	All Ages	Number	2003	1.74113e+06	2.09725e+06	1.42007e+06
Incidence	High SDI	All Ages	Number	2004	1.72449e+06	2.06881e+06	1.41366e+06
Incidence	High SDI	All Ages	Number	2005	1.70853e+06	2.03649e+06	1.41031e+06
Incidence	High SDI	All Ages	Number	2006	1.68499e+06	2.00136e+06	1.40313e+06
Incidence	High SDI	All Ages	Number	2007	1.64903e+06	1.94621e+06	1.37979e+06
Incidence	High SDI	All Ages	Number	2008	1.60875e+06	1.89523e+06	1.35378e+06
Incidence	High SDI	All Ages	Number	2009	1.57154e+06	1.8538e+06	1.32406e+06
Incidence	High SDI	All Ages	Number	2010	1.54621e+06	1.82969e+06	1.30469e+06
Incidence	High SDI	All Ages	Number	2011	1.53002e+06	1.80475e+06	1.28729e+06
Incidence	High SDI	All Ages	Number	2012	1.51197e+06	1.77963e+06	1.26775e+06
Incidence	High SDI	All Ages	Number	2013	1.49291e+06	1.76313e+06	1.24793e+06
Incidence	High SDI	All Ages	Number	2014	1.47344e+06	1.74688e+06	1.22759e+06
Incidence	High SDI	All Ages	Number	2015	1.45373e+06	1.72901e+06	1.20966e+06
Incidence	High SDI	All Ages	Number	2016	1.42867e+06	1.70846e+06	1.18508e+06
Incidence	High SDI	All Ages	Number	2017	1.40621e+06	1.69508e+06	1.1544e+06
Incidence	High SDI	All Ages	Number	2018	1.3849e+06	1.68208e+06	1.11873e+06
Incidence	High SDI	All Ages	Number	2019	1.35696e+06	1.67596e+06	1.08157e+06
Incidence	Low-middle SDI	All Ages	Number	1990	6.31182e+06	8.07204e+06	4.71856e+06
Incidence	Low-middle SDI	All Ages	Number	1991	6.34297e+06	8.09059e+06	4.73692e+06
Incidence	Low-middle SDI	All Ages	Number	1992	6.36512e+06	8.13542e+06	4.74296e+06
Incidence	Low-middle SDI	All Ages	Number	1993	6.38253e+06	8.15356e+06	4.75348e+06
Incidence	Low-middle SDI	All Ages	Number	1994	6.39901e+06	8.13803e+06	4.7658e+06
Incidence	Low-middle SDI	All Ages	Number	1995	6.42165e+06	8.16445e+06	4.7904e+06
Incidence	Low-middle SDI	All Ages	Number	1996	6.43444e+06	8.16762e+06	4.79852e+06
Incidence	Low-middle SDI	All Ages	Number	1997	6.42552e+06	8.13733e+06	4.78593e+06
Incidence	Low-middle SDI	All Ages	Number	1998	6.40417e+06	8.11458e+06	4.76835e+06
Incidence	Low-middle SDI	All Ages	Number	1999	6.38267e+06	8.08765e+06	4.75065e+06
Incidence	Low-middle SDI	All Ages	Number	2000	6.37361e+06	8.07987e+06	4.74576e+06
Incidence	Low-middle SDI	All Ages	Number	2001	6.37153e+06	8.08882e+06	4.74667e+06
Incidence	Low-middle SDI	All Ages	Number	2002	6.36584e+06	8.08481e+06	4.73514e+06
Incidence	Low-middle SDI	All Ages	Number	2003	6.35868e+06	8.10832e+06	4.73054e+06
Incidence	Low-middle SDI	All Ages	Number	2004	6.35131e+06	8.10482e+06	4.72868e+06
Incidence	Low-middle SDI	All Ages	Number	2005	6.34396e+06	8.11008e+06	4.72363e+06
Incidence	Low-middle SDI	All Ages	Number	2006	6.32594e+06	8.07337e+06	4.70538e+06
Incidence	Low-middle SDI	All Ages	Number	2007	6.29105e+06	8.03253e+06	4.67226e+06
Incidence	Low-middle SDI	All Ages	Number	2008	6.24743e+06	7.97308e+06	4.63993e+06
Incidence	Low-middle SDI	All Ages	Number	2009	6.20448e+06	7.91816e+06	4.61079e+06
Incidence	Low-middle SDI	All Ages	Number	2010	6.17395e+06	7.87077e+06	4.59661e+06
Incidence	Low-middle SDI	All Ages	Number	2011	6.1486e+06	7.82926e+06	4.57996e+06
Incidence	Low-middle SDI	All Ages	Number	2012	6.11327e+06	7.7691e+06	4.55033e+06
Incidence	Low-middle SDI	All Ages	Number	2013	6.06938e+06	7.72253e+06	4.51418e+06
Incidence	Low-middle SDI	All Ages	Number	2014	6.01799e+06	7.64742e+06	4.4808e+06
Incidence	Low-middle SDI	All Ages	Number	2015	5.96004e+06	7.58096e+06	4.42797e+06
Incidence	Low-middle SDI	All Ages	Number	2016	5.84641e+06	7.43506e+06	4.36937e+06
Incidence	Low-middle SDI	All Ages	Number	2017	5.73447e+06	7.30805e+06	4.29917e+06
Incidence	Low-middle SDI	All Ages	Number	2018	5.67507e+06	7.2221e+06	4.25551e+06
Incidence	Low-middle SDI	All Ages	Number	2019	5.62725e+06	7.16086e+06	4.22175e+06
Incidence	Low SDI	All Ages	Number	1990	3.70211e+06	4.62945e+06	2.82696e+06
Incidence	Low SDI	All Ages	Number	1991	3.78153e+06	4.73529e+06	2.88124e+06
Incidence	Low SDI	All Ages	Number	1992	3.86966e+06	4.84475e+06	2.94303e+06
Incidence	Low SDI	All Ages	Number	1993	3.95569e+06	4.95963e+06	3.00296e+06
Incidence	Low SDI	All Ages	Number	1994	4.04179e+06	5.06967e+06	3.06752e+06
Incidence	Low SDI	All Ages	Number	1995	4.13402e+06	5.19315e+06	3.14118e+06
Incidence	Low SDI	All Ages	Number	1996	4.22247e+06	5.30201e+06	3.21402e+06
Incidence	Low SDI	All Ages	Number	1997	4.302e+06	5.40001e+06	3.26645e+06
Incidence	Low SDI	All Ages	Number	1998	4.37207e+06	5.50663e+06	3.32434e+06
Incidence	Low SDI	All Ages	Number	1999	4.43988e+06	5.60887e+06	3.38073e+06
Incidence	Low SDI	All Ages	Number	2000	4.51522e+06	5.7071e+06	3.44694e+06
Incidence	Low SDI	All Ages	Number	2001	4.59298e+06	5.79122e+06	3.50565e+06
Incidence	Low SDI	All Ages	Number	2002	4.66342e+06	5.86386e+06	3.55658e+06
Incidence	Low SDI	All Ages	Number	2003	4.72361e+06	5.93896e+06	3.59198e+06
Incidence	Low SDI	All Ages	Number	2004	4.78227e+06	6.00944e+06	3.63607e+06
Incidence	Low SDI	All Ages	Number	2005	4.8487e+06	6.09318e+06	3.69494e+06
Incidence	Low SDI	All Ages	Number	2006	4.91087e+06	6.17098e+06	3.7304e+06
Incidence	Low SDI	All Ages	Number	2007	4.96318e+06	6.23959e+06	3.76455e+06
Incidence	Low SDI	All Ages	Number	2008	5.01128e+06	6.30634e+06	3.78887e+06
Incidence	Low SDI	All Ages	Number	2009	5.05906e+06	6.39123e+06	3.81697e+06
Incidence	Low SDI	All Ages	Number	2010	5.11533e+06	6.4742e+06	3.85717e+06
Incidence	Low SDI	All Ages	Number	2011	5.18439e+06	6.54762e+06	3.92e+06
Incidence	Low SDI	All Ages	Number	2012	5.26152e+06	6.65769e+06	3.98513e+06
Incidence	Low SDI	All Ages	Number	2013	5.33844e+06	6.74852e+06	4.04676e+06
Incidence	Low SDI	All Ages	Number	2014	5.40631e+06	6.82658e+06	4.09766e+06
Incidence	Low SDI	All Ages	Number	2015	5.46001e+06	6.91532e+06	4.13813e+06
Incidence	Low SDI	All Ages	Number	2016	5.47234e+06	6.93298e+06	4.16727e+06
Incidence	Low SDI	All Ages	Number	2017	5.49373e+06	6.95651e+06	4.16662e+06
Incidence	Low SDI	All Ages	Number	2018	5.56162e+06	7.06064e+06	4.23393e+06
Incidence	Low SDI	All Ages	Number	2019	5.64767e+06	7.19042e+06	4.28767e+06
Incidence	Middle SDI	All Ages	Number	1990	7.16974e+06	9.23074e+06	5.28282e+06
Incidence	Middle SDI	All Ages	Number	1991	7.0506e+06	9.08474e+06	5.20433e+06
Incidence	Middle SDI	All Ages	Number	1992	6.91647e+06	8.89813e+06	5.108e+06
Incidence	Middle SDI	All Ages	Number	1993	6.78287e+06	8.70388e+06	5.01743e+06
Incidence	Middle SDI	All Ages	Number	1994	6.6637e+06	8.52511e+06	4.95262e+06
Incidence	Middle SDI	All Ages	Number	1995	6.57216e+06	8.39195e+06	4.88548e+06
Incidence	Middle SDI	All Ages	Number	1996	6.48258e+06	8.24831e+06	4.83518e+06
Incidence	Middle SDI	All Ages	Number	1997	6.37889e+06	8.1218e+06	4.75599e+06
Incidence	Middle SDI	All Ages	Number	1998	6.27714e+06	7.98587e+06	4.67981e+06
Incidence	Middle SDI	All Ages	Number	1999	6.19149e+06	7.86401e+06	4.62063e+06
Incidence	Middle SDI	All Ages	Number	2000	6.13911e+06	7.78389e+06	4.58491e+06
Incidence	Middle SDI	All Ages	Number	2001	6.11407e+06	7.74383e+06	4.5761e+06
Incidence	Middle SDI	All Ages	Number	2002	6.09888e+06	7.71178e+06	4.57585e+06
Incidence	Middle SDI	All Ages	Number	2003	6.09445e+06	7.70173e+06	4.57398e+06
Incidence	Middle SDI	All Ages	Number	2004	6.09809e+06	7.70381e+06	4.58407e+06
Incidence	Middle SDI	All Ages	Number	2005	6.11117e+06	7.70199e+06	4.6004e+06
Incidence	Middle SDI	All Ages	Number	2006	6.13649e+06	7.74676e+06	4.61722e+06
Incidence	Middle SDI	All Ages	Number	2007	6.16438e+06	7.78751e+06	4.62215e+06
Incidence	Middle SDI	All Ages	Number	2008	6.18361e+06	7.80668e+06	4.6407e+06
Incidence	Middle SDI	All Ages	Number	2009	6.19287e+06	7.81634e+06	4.66374e+06
Incidence	Middle SDI	All Ages	Number	2010	6.20284e+06	7.84837e+06	4.66719e+06
Incidence	Middle SDI	All Ages	Number	2011	6.21668e+06	7.85109e+06	4.66929e+06
Incidence	Middle SDI	All Ages	Number	2012	6.22729e+06	7.8899e+06	4.67819e+06
Incidence	Middle SDI	All Ages	Number	2013	6.22598e+06	7.87448e+06	4.68365e+06
Incidence	Middle SDI	All Ages	Number	2014	6.20028e+06	7.85106e+06	4.66916e+06
Incidence	Middle SDI	All Ages	Number	2015	6.13575e+06	7.76424e+06	4.61689e+06
Incidence	Middle SDI	All Ages	Number	2016	6.00287e+06	7.60206e+06	4.50468e+06
Incidence	Middle SDI	All Ages	Number	2017	5.84932e+06	7.4277e+06	4.41999e+06
Incidence	Middle SDI	All Ages	Number	2018	5.65367e+06	7.18417e+06	4.26413e+06
Incidence	Middle SDI	All Ages	Number	2019	5.3959e+06	6.87655e+06	4.04712e+06
Deaths	Global	All Ages	Number	1990	38027.1	43506.3	33014.8
Deaths	Global	All Ages	Number	1991	37415.9	42573.6	32200.9
Deaths	Global	All Ages	Number	1992	37397.6	42922.1	32192.6
Deaths	Global	All Ages	Number	1993	36737.8	42118.8	31535.1
Deaths	Global	All Ages	Number	1994	36578.3	41578.4	31687.8
Deaths	Global	All Ages	Number	1995	36066.5	41154.6	31219.7
Deaths	Global	All Ages	Number	1996	35651.2	40492.2	31206.5
Deaths	Global	All Ages	Number	1997	35790.1	40579.2	30891
Deaths	Global	All Ages	Number	1998	35665.8	40450.1	30877.4
Deaths	Global	All Ages	Number	1999	35330.7	39690.7	30538.4
Deaths	Global	All Ages	Number	2000	34902.5	39577.8	30256.4
Deaths	Global	All Ages	Number	2001	34326.1	38694.5	29953.6
Deaths	Global	All Ages	Number	2002	33738.3	37785.3	29308.7
Deaths	Global	All Ages	Number	2003	33159	37188.8	29136.2
Deaths	Global	All Ages	Number	2004	32698	36756.3	28484.4
Deaths	Global	All Ages	Number	2005	32238.8	36252.8	28275.8
Deaths	Global	All Ages	Number	2006	31361.6	34931.9	27681
Deaths	Global	All Ages	Number	2007	30191.8	33823.7	26520.3
Deaths	Global	All Ages	Number	2008	29181.8	32600.7	25580.6
Deaths	Global	All Ages	Number	2009	28110.6	31515.2	24553.2
Deaths	Global	All Ages	Number	2010	26817.2	30072.2	23309.9
Deaths	Global	All Ages	Number	2011	25426	28600.1	21944.2
Deaths	Global	All Ages	Number	2012	23686.4	26680.6	20610.3
Deaths	Global	All Ages	Number	2013	22335.2	25382.2	19203.1
Deaths	Global	All Ages	Number	2014	20839.1	23744.4	17917.1
Deaths	Global	All Ages	Number	2015	19578.4	22328.5	16850.4
Deaths	Global	All Ages	Number	2016	18603.8	21435	15962.9
Deaths	Global	All Ages	Number	2017	17853.4	20694.4	15261.9
Deaths	Global	All Ages	Number	2018	17334.7	20192.6	14736
Deaths	Global	All Ages	Number	2019	16840	19633.7	14224.9
Deaths	High-middle SDI	All Ages	Number	1990	1361.92	1553.4	1202.93
Deaths	High-middle SDI	All Ages	Number	1991	1254.13	1428.35	1097.03
Deaths	High-middle SDI	All Ages	Number	1992	1138	1292.14	998.927
Deaths	High-middle SDI	All Ages	Number	1993	1047.68	1177.22	923.804
Deaths	High-middle SDI	All Ages	Number	1994	1011.25	1132.78	895.995
Deaths	High-middle SDI	All Ages	Number	1995	948.848	1063.82	846.832
Deaths	High-middle SDI	All Ages	Number	1996	871.575	978.868	776.881
Deaths	High-middle SDI	All Ages	Number	1997	801.423	896.456	717.62
Deaths	High-middle SDI	All Ages	Number	1998	751.208	837.648	671.046
Deaths	High-middle SDI	All Ages	Number	1999	710.663	798.319	636.279
Deaths	High-middle SDI	All Ages	Number	2000	633.197	711.103	567.249
Deaths	High-middle SDI	All Ages	Number	2001	580.252	648.737	523.303
Deaths	High-middle SDI	All Ages	Number	2002	520.19	582.49	468.652
Deaths	High-middle SDI	All Ages	Number	2003	451.959	504.085	407.503
Deaths	High-middle SDI	All Ages	Number	2004	402.291	444.866	363.216
Deaths	High-middle SDI	All Ages	Number	2005	367.025	407.431	334.178
Deaths	High-middle SDI	All Ages	Number	2006	338.095	372.973	307.743
Deaths	High-middle SDI	All Ages	Number	2007	318.042	350.152	289.89
Deaths	High-middle SDI	All Ages	Number	2008	291.8	321.115	266.104
Deaths	High-middle SDI	All Ages	Number	2009	291.084	319.005	267.202
Deaths	High-middle SDI	All Ages	Number	2010	260.656	285.848	237.264
Deaths	High-middle SDI	All Ages	Number	2011	237.832	259.099	216.957
Deaths	High-middle SDI	All Ages	Number	2012	214.367	233.083	196.345
Deaths	High-middle SDI	All Ages	Number	2013	206.32	224.54	188.747
Deaths	High-middle SDI	All Ages	Number	2014	196.891	214.586	180.459
Deaths	High-middle SDI	All Ages	Number	2015	190.236	207.587	173.62
Deaths	High-middle SDI	All Ages	Number	2016	182.569	198.98	167.434
Deaths	High-middle SDI	All Ages	Number	2017	175.639	192.569	159.13
Deaths	High-middle SDI	All Ages	Number	2018	164.862	181.498	148.856
Deaths	High-middle SDI	All Ages	Number	2019	159.667	176.921	142.876
Deaths	High SDI	All Ages	Number	1990	109.859	120.641	100.442
Deaths	High SDI	All Ages	Number	1991	95.6317	104.771	87.3429
Deaths	High SDI	All Ages	Number	1992	81.1939	89.1463	74.0526
Deaths	High SDI	All Ages	Number	1993	69.6459	76.7013	63.7335
Deaths	High SDI	All Ages	Number	1994	62.1646	68.5587	56.782
Deaths	High SDI	All Ages	Number	1995	53.4828	58.8051	48.7326
Deaths	High SDI	All Ages	Number	1996	48.6312	53.5028	44.2782
Deaths	High SDI	All Ages	Number	1997	44.0058	48.4278	40.0149
Deaths	High SDI	All Ages	Number	1998	37.9617	41.9771	34.4008
Deaths	High SDI	All Ages	Number	1999	35.3383	39.2978	31.8991
Deaths	High SDI	All Ages	Number	2000	33.591	37.5071	30.1671
Deaths	High SDI	All Ages	Number	2001	31.9342	35.7804	28.604
Deaths	High SDI	All Ages	Number	2002	30.1276	33.7659	26.9154
Deaths	High SDI	All Ages	Number	2003	32.2508	36.3158	28.5237
Deaths	High SDI	All Ages	Number	2004	33.7768	38.364	29.6964
Deaths	High SDI	All Ages	Number	2005	35.215	40.1813	30.9323
Deaths	High SDI	All Ages	Number	2006	35.1196	39.8856	30.9105
Deaths	High SDI	All Ages	Number	2007	34.5806	39.242	30.3733
Deaths	High SDI	All Ages	Number	2008	34.2913	38.9589	30.1862
Deaths	High SDI	All Ages	Number	2009	33.8036	38.471	29.8569
Deaths	High SDI	All Ages	Number	2010	30.65	34.7737	26.9102
Deaths	High SDI	All Ages	Number	2011	30.1588	34.4752	26.3873
Deaths	High SDI	All Ages	Number	2012	30.0129	34.3628	26.0794
Deaths	High SDI	All Ages	Number	2013	30.0907	34.7015	25.9567
Deaths	High SDI	All Ages	Number	2014	29.2685	33.9024	25.2945
Deaths	High SDI	All Ages	Number	2015	28.5619	32.9557	24.6454
Deaths	High SDI	All Ages	Number	2016	28.8761	33.7343	24.6395
Deaths	High SDI	All Ages	Number	2017	25.8809	30.3675	21.9691
Deaths	High SDI	All Ages	Number	2018	24.7658	28.968	21.097
Deaths	High SDI	All Ages	Number	2019	23.5409	27.7113	20.1418
Deaths	Low-middle SDI	All Ages	Number	1990	14768	17453	12385.8
Deaths	Low-middle SDI	All Ages	Number	1991	14433.4	16914.2	12034.4
Deaths	Low-middle SDI	All Ages	Number	1992	14386	17065.4	11995.5
Deaths	Low-middle SDI	All Ages	Number	1993	13923.8	16361.8	11603.2
Deaths	Low-middle SDI	All Ages	Number	1994	13569.9	15774.8	11445.3
Deaths	Low-middle SDI	All Ages	Number	1995	13044.3	15227.4	11047.2
Deaths	Low-middle SDI	All Ages	Number	1996	12683.3	14721.9	10837.6
Deaths	Low-middle SDI	All Ages	Number	1997	12823.7	14867.6	10867
Deaths	Low-middle SDI	All Ages	Number	1998	12415.8	14457.7	10542.9
Deaths	Low-middle SDI	All Ages	Number	1999	12023.1	14034.3	10149.1
Deaths	Low-middle SDI	All Ages	Number	2000	11595.3	13438.6	9909.15
Deaths	Low-middle SDI	All Ages	Number	2001	11093.5	12830.2	9485.15
Deaths	Low-middle SDI	All Ages	Number	2002	10583.4	12245.6	9079.45
Deaths	Low-middle SDI	All Ages	Number	2003	9930.05	11462	8523.76
Deaths	Low-middle SDI	All Ages	Number	2004	9382.53	10862.2	8064.54
Deaths	Low-middle SDI	All Ages	Number	2005	9135.95	10554	7869.32
Deaths	Low-middle SDI	All Ages	Number	2006	8669.67	10006.3	7386.64
Deaths	Low-middle SDI	All Ages	Number	2007	8070.87	9283.32	6915.37
Deaths	Low-middle SDI	All Ages	Number	2008	7495.67	8598.77	6449.79
Deaths	Low-middle SDI	All Ages	Number	2009	6853.92	7888.06	5889.39
Deaths	Low-middle SDI	All Ages	Number	2010	6236.06	7150.65	5347.75
Deaths	Low-middle SDI	All Ages	Number	2011	5647.79	6507.12	4836.32
Deaths	Low-middle SDI	All Ages	Number	2012	5093.24	5856.22	4389.24
Deaths	Low-middle SDI	All Ages	Number	2013	4797.99	5527.52	4134.65
Deaths	Low-middle SDI	All Ages	Number	2014	4361.91	5003.4	3747.15
Deaths	Low-middle SDI	All Ages	Number	2015	4053.08	4688.82	3470.19
Deaths	Low-middle SDI	All Ages	Number	2016	3787.85	4396.54	3241.18
Deaths	Low-middle SDI	All Ages	Number	2017	3572.64	4184.13	3018.19
Deaths	Low-middle SDI	All Ages	Number	2018	3407.45	3971.25	2901.58
Deaths	Low-middle SDI	All Ages	Number	2019	3270.33	3839.67	2743.47
Deaths	Low SDI	All Ages	Number	1990	15253.3	17897.5	12710.4
Deaths	Low SDI	All Ages	Number	1991	15430.5	18105.6	12791.1
Deaths	Low SDI	All Ages	Number	1992	15780.4	18579.6	13118.9
Deaths	Low SDI	All Ages	Number	1993	16039.9	18730.6	13216.7
Deaths	Low SDI	All Ages	Number	1994	16425.8	19184.8	13711.2
Deaths	Low SDI	All Ages	Number	1995	16783.3	19606.9	13927.4
Deaths	Low SDI	All Ages	Number	1996	17148.5	20009.5	14278.9
Deaths	Low SDI	All Ages	Number	1997	17427.1	20358.9	14615.1
Deaths	Low SDI	All Ages	Number	1998	17943.3	20667.1	15055.5
Deaths	Low SDI	All Ages	Number	1999	18288.3	21106.8	15388.7
Deaths	Low SDI	All Ages	Number	2000	18561.9	21281.3	15622.4
Deaths	Low SDI	All Ages	Number	2001	18838.6	21611.2	16078.4
Deaths	Low SDI	All Ages	Number	2002	19142.1	22015.2	16313.6
Deaths	Low SDI	All Ages	Number	2003	19523.4	22213.3	16769.9
Deaths	Low SDI	All Ages	Number	2004	19788.2	22482.5	17015.6
Deaths	Low SDI	All Ages	Number	2005	19772.8	22646.2	17046.7
Deaths	Low SDI	All Ages	Number	2006	19628.2	22146.4	16950.3
Deaths	Low SDI	All Ages	Number	2007	19375.8	21928.2	16704.9
Deaths	Low SDI	All Ages	Number	2008	19155.2	21669	16334.7
Deaths	Low SDI	All Ages	Number	2009	18886.6	21484.7	16014.3
Deaths	Low SDI	All Ages	Number	2010	18441.2	20996.3	15631.2
Deaths	Low SDI	All Ages	Number	2011	17859.3	20371.1	15247.8
Deaths	Low SDI	All Ages	Number	2012	16891.6	19368.1	14374.7
Deaths	Low SDI	All Ages	Number	2013	15979.7	18404	13513.3
Deaths	Low SDI	All Ages	Number	2014	15108.2	17542.3	12763.3
Deaths	Low SDI	All Ages	Number	2015	14288.1	16633.3	12088.2
Deaths	Low SDI	All Ages	Number	2016	13674.7	16090	11519.1
Deaths	Low SDI	All Ages	Number	2017	13199.2	15619.1	11095
Deaths	Low SDI	All Ages	Number	2018	12848.7	15265.2	10777.7
Deaths	Low SDI	All Ages	Number	2019	12529.8	14818.8	10326.1
Deaths	Middle SDI	All Ages	Number	1990	6510.61	7518.71	5682.4
Deaths	Middle SDI	All Ages	Number	1991	6178.89	7093.6	5423.3
Deaths	Middle SDI	All Ages	Number	1992	5988.4	6971.22	5217.05
Deaths	Middle SDI	All Ages	Number	1993	5633.08	6520.32	4897.97
Deaths	Middle SDI	All Ages	Number	1994	5485.3	6395.6	4770.46
Deaths	Middle SDI	All Ages	Number	1995	5212.59	6049.91	4499.29
Deaths	Middle SDI	All Ages	Number	1996	4875.42	5641.93	4244.36
Deaths	Middle SDI	All Ages	Number	1997	4669.73	5367.94	4012.64
Deaths	Middle SDI	All Ages	Number	1998	4493.37	5234.92	3898.49
Deaths	Middle SDI	All Ages	Number	1999	4248.81	4930.41	3676.67
Deaths	Middle SDI	All Ages	Number	2000	4053.7	4697.02	3502.69
Deaths	Middle SDI	All Ages	Number	2001	3756.13	4299.95	3231.91
Deaths	Middle SDI	All Ages	Number	2002	3436.21	3961.7	2975.33
Deaths	Middle SDI	All Ages	Number	2003	3194.15	3688.61	2788.92
Deaths	Middle SDI	All Ages	Number	2004	3062.87	3546.35	2641.54
Deaths	Middle SDI	All Ages	Number	2005	2898.75	3368.37	2506.69
Deaths	Middle SDI	All Ages	Number	2006	2661.56	3102.24	2291.48
Deaths	Middle SDI	All Ages	Number	2007	2363.7	2726.44	2047.29
Deaths	Middle SDI	All Ages	Number	2008	2176.04	2501.67	1878.07
Deaths	Middle SDI	All Ages	Number	2009	2017.04	2330.33	1743.9
Deaths	Middle SDI	All Ages	Number	2010	1820.67	2090.98	1581.06
Deaths	Middle SDI	All Ages	Number	2011	1623.51	1863.04	1401.91
Deaths	Middle SDI	All Ages	Number	2012	1430.72	1632.88	1239.15
Deaths	Middle SDI	All Ages	Number	2013	1295.35	1487.5	1123.73
Deaths	Middle SDI	All Ages	Number	2014	1117.55	1269.52	975.487
Deaths	Middle SDI	All Ages	Number	2015	993.851	1128.25	867.02
Deaths	Middle SDI	All Ages	Number	2016	906.106	1031.36	785.781
Deaths	Middle SDI	All Ages	Number	2017	857.005	985.791	737.73
Deaths	Middle SDI	All Ages	Number	2018	866.468	1021.09	733.241
Deaths	Middle SDI	All Ages	Number	2019	834.73	978.522	702.067
DALYs	Global	All Ages	Number	1990	2.3705e+06	2.7106e+06	2.05362e+06
DALYs	Global	All Ages	Number	1991	2.33308e+06	2.6707e+06	2.00858e+06
DALYs	Global	All Ages	Number	1992	2.3301e+06	2.669e+06	2.01825e+06
DALYs	Global	All Ages	Number	1993	2.28777e+06	2.61285e+06	1.97248e+06
DALYs	Global	All Ages	Number	1994	2.273e+06	2.58643e+06	1.98161e+06
DALYs	Global	All Ages	Number	1995	2.23905e+06	2.55641e+06	1.94193e+06
DALYs	Global	All Ages	Number	1996	2.21233e+06	2.50368e+06	1.9399e+06
DALYs	Global	All Ages	Number	1997	2.22038e+06	2.51663e+06	1.92298e+06
DALYs	Global	All Ages	Number	1998	2.21158e+06	2.50595e+06	1.92593e+06
DALYs	Global	All Ages	Number	1999	2.1917e+06	2.47151e+06	1.90491e+06
DALYs	Global	All Ages	Number	2000	2.16515e+06	2.46432e+06	1.8828e+06
DALYs	Global	All Ages	Number	2001	2.12714e+06	2.39844e+06	1.84981e+06
DALYs	Global	All Ages	Number	2002	2.08914e+06	2.35182e+06	1.82001e+06
DALYs	Global	All Ages	Number	2003	2.05404e+06	2.30767e+06	1.79831e+06
DALYs	Global	All Ages	Number	2004	2.02686e+06	2.26826e+06	1.76491e+06
DALYs	Global	All Ages	Number	2005	2.00078e+06	2.24621e+06	1.75212e+06
DALYs	Global	All Ages	Number	2006	1.94624e+06	2.16657e+06	1.71207e+06
DALYs	Global	All Ages	Number	2007	1.8732e+06	2.08912e+06	1.64138e+06
DALYs	Global	All Ages	Number	2008	1.81057e+06	2.02041e+06	1.58963e+06
DALYs	Global	All Ages	Number	2009	1.74496e+06	1.95241e+06	1.52062e+06
DALYs	Global	All Ages	Number	2010	1.66694e+06	1.86582e+06	1.44984e+06
DALYs	Global	All Ages	Number	2011	1.58296e+06	1.77548e+06	1.37373e+06
DALYs	Global	All Ages	Number	2012	1.4776e+06	1.66522e+06	1.28782e+06
DALYs	Global	All Ages	Number	2013	1.39634e+06	1.5846e+06	1.20126e+06
DALYs	Global	All Ages	Number	2014	1.30672e+06	1.49328e+06	1.12265e+06
DALYs	Global	All Ages	Number	2015	1.23134e+06	1.40497e+06	1.05873e+06
DALYs	Global	All Ages	Number	2016	1.17235e+06	1.34818e+06	1.00358e+06
DALYs	Global	All Ages	Number	2017	1.12678e+06	1.30751e+06	956948
DALYs	Global	All Ages	Number	2018	1.09571e+06	1.27381e+06	931072
DALYs	Global	All Ages	Number	2019	1.06467e+06	1.25619e+06	895636
DALYs	High-middle SDI	All Ages	Number	1990	97481.9	116363	83596.1
DALYs	High-middle SDI	All Ages	Number	1991	90341.1	106219	77275.9
DALYs	High-middle SDI	All Ages	Number	1992	82679.1	98835.4	70872.2
DALYs	High-middle SDI	All Ages	Number	1993	76590.8	90339.6	65605.8
DALYs	High-middle SDI	All Ages	Number	1994	73888.4	87478.3	63581.6
DALYs	High-middle SDI	All Ages	Number	1995	69773.7	82575	59803.5
DALYs	High-middle SDI	All Ages	Number	1996	64887.9	77402.9	55630
DALYs	High-middle SDI	All Ages	Number	1997	60463.8	72808.7	51634.1
DALYs	High-middle SDI	All Ages	Number	1998	57229.5	69386.7	49017.3
DALYs	High-middle SDI	All Ages	Number	1999	54647.7	66301	46466
DALYs	High-middle SDI	All Ages	Number	2000	49939.1	60999.1	42400.5
DALYs	High-middle SDI	All Ages	Number	2001	46642.4	57004.5	39122.5
DALYs	High-middle SDI	All Ages	Number	2002	43056.5	53169.8	35689.8
DALYs	High-middle SDI	All Ages	Number	2003	38953.8	48855.7	31714.4
DALYs	High-middle SDI	All Ages	Number	2004	36024.7	45990.4	28868.9
DALYs	High-middle SDI	All Ages	Number	2005	33981.9	43971.7	26699.3
DALYs	High-middle SDI	All Ages	Number	2006	32302.9	42096.5	25307.3
DALYs	High-middle SDI	All Ages	Number	2007	31150.2	41165.4	24098.2
DALYs	High-middle SDI	All Ages	Number	2008	29663.1	39808.9	22693.6
DALYs	High-middle SDI	All Ages	Number	2009	29630.2	39509.2	22659.4
DALYs	High-middle SDI	All Ages	Number	2010	27822	37897.2	20915.8
DALYs	High-middle SDI	All Ages	Number	2011	26498.5	36582.9	19515.3
DALYs	High-middle SDI	All Ages	Number	2012	25168.6	35235.8	18210.1
DALYs	High-middle SDI	All Ages	Number	2013	24704.9	35189.7	17629.1
DALYs	High-middle SDI	All Ages	Number	2014	24078.3	34517	17113.7
DALYs	High-middle SDI	All Ages	Number	2015	23508.2	33587.7	16685.5
DALYs	High-middle SDI	All Ages	Number	2016	22746	32862.8	16111
DALYs	High-middle SDI	All Ages	Number	2017	21946.9	31936.9	15298.8
DALYs	High-middle SDI	All Ages	Number	2018	20790.4	30243.2	14600.2
DALYs	High-middle SDI	All Ages	Number	2019	19760.9	28362.3	14040.5
DALYs	High SDI	All Ages	Number	1990	14284.7	20826.9	10017.4
DALYs	High SDI	All Ages	Number	1991	13269.9	19933.1	9074.46
DALYs	High SDI	All Ages	Number	1992	12288.1	18664.6	8234.34
DALYs	High SDI	All Ages	Number	1993	11479.1	17726.1	7488.7
DALYs	High SDI	All Ages	Number	1994	10932.9	17183.6	7043.19
DALYs	High SDI	All Ages	Number	1995	10350.1	16514.9	6469.74
DALYs	High SDI	All Ages	Number	1996	10023.8	16152.6	6242.76
DALYs	High SDI	All Ages	Number	1997	9776.42	15790.4	5937.94
DALYs	High SDI	All Ages	Number	1998	9445.36	15509.6	5602.81
DALYs	High SDI	All Ages	Number	1999	9307.51	15346.5	5403.23
DALYs	High SDI	All Ages	Number	2000	9168.25	15248.4	5276.94
DALYs	High SDI	All Ages	Number	2001	9031.23	15001.2	5189.79
DALYs	High SDI	All Ages	Number	2002	8867.91	14554.4	5106.22
DALYs	High SDI	All Ages	Number	2003	8910.72	14633.2	5187.28
DALYs	High SDI	All Ages	Number	2004	8938.09	14590.4	5208.64
DALYs	High SDI	All Ages	Number	2005	8949.95	14621.3	5297.05
DALYs	High SDI	All Ages	Number	2006	8858.03	14531	5212.82
DALYs	High SDI	All Ages	Number	2007	8678.25	14146.7	5133.46
DALYs	High SDI	All Ages	Number	2008	8501.54	13824.2	5028.7
DALYs	High SDI	All Ages	Number	2009	8327.05	13506.5	4946.03
DALYs	High SDI	All Ages	Number	2010	8032.85	13121	4714.38
DALYs	High SDI	All Ages	Number	2011	7935.7	13146.9	4687.1
DALYs	High SDI	All Ages	Number	2012	7831.27	12792.7	4542.44
DALYs	High SDI	All Ages	Number	2013	7758.63	12736.5	4548.84
DALYs	High SDI	All Ages	Number	2014	7614.61	12465.7	4497.87
DALYs	High SDI	All Ages	Number	2015	7499.81	12295	4431.56
DALYs	High SDI	All Ages	Number	2016	7422.65	11972.9	4359.79
DALYs	High SDI	All Ages	Number	2017	7175.72	11905.1	4210.17
DALYs	High SDI	All Ages	Number	2018	7020.31	11634.1	4085.56
DALYs	High SDI	All Ages	Number	2019	6842.34	11496.7	3937.67
DALYs	Low-middle SDI	All Ages	Number	1990	926459	1.10262e+06	780755
DALYs	Low-middle SDI	All Ages	Number	1991	906674	1.06585e+06	759124
DALYs	Low-middle SDI	All Ages	Number	1992	903250	1.06975e+06	747352
DALYs	Low-middle SDI	All Ages	Number	1993	874314	1.02865e+06	733069
DALYs	Low-middle SDI	All Ages	Number	1994	850536	991378	715745
DALYs	Low-middle SDI	All Ages	Number	1995	817548	949806	689574
DALYs	Low-middle SDI	All Ages	Number	1996	795224	928157	678452
DALYs	Low-middle SDI	All Ages	Number	1997	804197	934469	681856
DALYs	Low-middle SDI	All Ages	Number	1998	778936	908580	660219
DALYs	Low-middle SDI	All Ages	Number	1999	755528	885212	634903
DALYs	Low-middle SDI	All Ages	Number	2000	729133	845238	617122
DALYs	Low-middle SDI	All Ages	Number	2001	696408	807088	592805
DALYs	Low-middle SDI	All Ages	Number	2002	664290	771531	566715
DALYs	Low-middle SDI	All Ages	Number	2003	625057	719654	534620
DALYs	Low-middle SDI	All Ages	Number	2004	592163	684477	506434
DALYs	Low-middle SDI	All Ages	Number	2005	577949	664795	495515
DALYs	Low-middle SDI	All Ages	Number	2006	548689	633883	468710
DALYs	Low-middle SDI	All Ages	Number	2007	511263	588234	436361
DALYs	Low-middle SDI	All Ages	Number	2008	475489	543829	408021
DALYs	Low-middle SDI	All Ages	Number	2009	436185	501126	371942
DALYs	Low-middle SDI	All Ages	Number	2010	398425	456167	340968
DALYs	Low-middle SDI	All Ages	Number	2011	362530	416716	310350
DALYs	Low-middle SDI	All Ages	Number	2012	328363	374231	283276
DALYs	Low-middle SDI	All Ages	Number	2013	309765	355863	265466
DALYs	Low-middle SDI	All Ages	Number	2014	282767	324369	241694
DALYs	Low-middle SDI	All Ages	Number	2015	263748	303505	224446
DALYs	Low-middle SDI	All Ages	Number	2016	247411	285405	212953
DALYs	Low-middle SDI	All Ages	Number	2017	234125	271545	197051
DALYs	Low-middle SDI	All Ages	Number	2018	224402	258511	189478
DALYs	Low-middle SDI	All Ages	Number	2019	216141	253490	181641
DALYs	Low SDI	All Ages	Number	1990	905748	1.06133e+06	760264
DALYs	Low SDI	All Ages	Number	1991	916625	1.07212e+06	759386
DALYs	Low SDI	All Ages	Number	1992	937821	1.10331e+06	783835
DALYs	Low SDI	All Ages	Number	1993	953472	1.11209e+06	787275
DALYs	Low SDI	All Ages	Number	1994	975611	1.1385e+06	815513
DALYs	Low SDI	All Ages	Number	1995	996176	1.16252e+06	830595
DALYs	Low SDI	All Ages	Number	1996	1.01776e+06	1.1868e+06	851358
DALYs	Low SDI	All Ages	Number	1997	1.03441e+06	1.20405e+06	864237
DALYs	Low SDI	All Ages	Number	1998	1.06545e+06	1.22576e+06	894427
DALYs	Low SDI	All Ages	Number	1999	1.08663e+06	1.25817e+06	920431
DALYs	Low SDI	All Ages	Number	2000	1.10343e+06	1.26761e+06	930062
DALYs	Low SDI	All Ages	Number	2001	1.12016e+06	1.28214e+06	951268
DALYs	Low SDI	All Ages	Number	2002	1.13797e+06	1.30857e+06	971265
DALYs	Low SDI	All Ages	Number	2003	1.1608e+06	1.31703e+06	997788
DALYs	Low SDI	All Ages	Number	2004	1.17701e+06	1.33927e+06	1.01193e+06
DALYs	Low SDI	All Ages	Number	2005	1.17702e+06	1.34478e+06	1.0145e+06
DALYs	Low SDI	All Ages	Number	2006	1.16805e+06	1.32132e+06	1.01004e+06
DALYs	Low SDI	All Ages	Number	2007	1.15214e+06	1.29963e+06	999059
DALYs	Low SDI	All Ages	Number	2008	1.13842e+06	1.28705e+06	976199
DALYs	Low SDI	All Ages	Number	2009	1.12206e+06	1.27118e+06	953787
DALYs	Low SDI	All Ages	Number	2010	1.09562e+06	1.241e+06	934258
DALYs	Low SDI	All Ages	Number	2011	1.06078e+06	1.20595e+06	908421
DALYs	Low SDI	All Ages	Number	2012	1.00287e+06	1.14589e+06	862906
DALYs	Low SDI	All Ages	Number	2013	949215	1.08703e+06	803687
DALYs	Low SDI	All Ages	Number	2014	898320	1.0395e+06	762543
DALYs	Low SDI	All Ages	Number	2015	850476	988128	720883
DALYs	Low SDI	All Ages	Number	2016	814551	953880	689970
DALYs	Low SDI	All Ages	Number	2017	786882	928195	661304
DALYs	Low SDI	All Ages	Number	2018	766778	903065	646800
DALYs	Low SDI	All Ages	Number	2019	748192	888226	622540
DALYs	Middle SDI	All Ages	Number	1990	425099	492779	371005
DALYs	Middle SDI	All Ages	Number	1991	404751	466673	351904
DALYs	Middle SDI	All Ages	Number	1992	392637	460564	339925
DALYs	Middle SDI	All Ages	Number	1993	370484	431268	321686
DALYs	Middle SDI	All Ages	Number	1994	360592	419822	313232
DALYs	Middle SDI	All Ages	Number	1995	343754	400902	296152
DALYs	Middle SDI	All Ages	Number	1996	322998	373504	278723
DALYs	Middle SDI	All Ages	Number	1997	310074	360949	269233
DALYs	Middle SDI	All Ages	Number	1998	299059	351428	258064
DALYs	Middle SDI	All Ages	Number	1999	284112	330820	244874
DALYs	Middle SDI	All Ages	Number	2000	271985	313768	233473
DALYs	Middle SDI	All Ages	Number	2001	253351	293034	216366
DALYs	Middle SDI	All Ages	Number	2002	233379	269425	199687
DALYs	Middle SDI	All Ages	Number	2003	218689	254446	188511
DALYs	Middle SDI	All Ages	Number	2004	211024	245606	180658
DALYs	Middle SDI	All Ages	Number	2005	201130	234786	171506
DALYs	Middle SDI	All Ages	Number	2006	186591	219238	159425
DALYs	Middle SDI	All Ages	Number	2007	168225	197981	143361
DALYs	Middle SDI	All Ages	Number	2008	156758	184561	132523
DALYs	Middle SDI	All Ages	Number	2009	147058	175115	123220
DALYs	Middle SDI	All Ages	Number	2010	135360	162577	113228
DALYs	Middle SDI	All Ages	Number	2011	123561	148917	103367
DALYs	Middle SDI	All Ages	Number	2012	111770	135800	92522.5
DALYs	Middle SDI	All Ages	Number	2013	103344	126780	84260
DALYs	Middle SDI	All Ages	Number	2014	92421.5	116159	74715.6
DALYs	Middle SDI	All Ages	Number	2015	84625.6	107914	68100.8
DALYs	Middle SDI	All Ages	Number	2016	78791.2	100778	62673.6
DALYs	Middle SDI	All Ages	Number	2017	75264.2	96561.9	58808.2
DALYs	Middle SDI	All Ages	Number	2018	75367.1	97036.7	59116.5
DALYs	Middle SDI	All Ages	Number	2019	72413.1	93114.7	55906.1
Incidence	Global	Age-standardized	Rate	1990	787.036	990.757	595.714
Incidence	Global	Age-standardized	Rate	1991	768.508	967.905	582.468
Incidence	Global	Age-standardized	Rate	1992	751.398	945.216	569.737
Incidence	Global	Age-standardized	Rate	1993	735.852	924.738	558.727
Incidence	Global	Age-standardized	Rate	1994	722.569	906.906	548.363
Incidence	Global	Age-standardized	Rate	1995	712.33	893.119	541.078
Incidence	Global	Age-standardized	Rate	1996	703.097	881.474	534.034
Incidence	Global	Age-standardized	Rate	1997	693	868.957	526.244
Incidence	Global	Age-standardized	Rate	1998	682.658	856.301	518.752
Incidence	Global	Age-standardized	Rate	1999	672.917	843.471	511.825
Incidence	Global	Age-standardized	Rate	2000	664.653	832.218	505.705
Incidence	Global	Age-standardized	Rate	2001	657.234	823.354	500.677
Incidence	Global	Age-standardized	Rate	2002	649.652	812.007	495.493
Incidence	Global	Age-standardized	Rate	2003	642.184	801.881	491.07
Incidence	Global	Age-standardized	Rate	2004	635.217	793.156	486.513
Incidence	Global	Age-standardized	Rate	2005	629.037	785.997	482.01
Incidence	Global	Age-standardized	Rate	2006	622.478	776.493	477.263
Incidence	Global	Age-standardized	Rate	2007	614.901	765.473	471.537
Incidence	Global	Age-standardized	Rate	2008	607.275	755.85	465.411
Incidence	Global	Age-standardized	Rate	2009	600.487	747.368	460.188
Incidence	Global	Age-standardized	Rate	2010	595.443	741.141	457.018
Incidence	Global	Age-standardized	Rate	2011	592.313	737.285	454.377
Incidence	Global	Age-standardized	Rate	2012	590.006	734.422	452.353
Incidence	Global	Age-standardized	Rate	2013	587.612	731.54	451.049
Incidence	Global	Age-standardized	Rate	2014	584.141	727.773	448.897
Incidence	Global	Age-standardized	Rate	2015	578.706	722.323	444.655
Incidence	Global	Age-standardized	Rate	2016	567.938	712.064	436.464
Incidence	Global	Age-standardized	Rate	2017	556.861	699.772	427.709
Incidence	Global	Age-standardized	Rate	2018	546.605	687.94	417.753
Incidence	Global	Age-standardized	Rate	2019	534.211	673.725	407.341
Incidence	High-middle SDI	Age-standardized	Rate	1990	612.651	763.747	465.485
Incidence	High-middle SDI	Age-standardized	Rate	1991	582.421	725.727	443.11
Incidence	High-middle SDI	Age-standardized	Rate	1992	554.339	690.175	421.617
Incidence	High-middle SDI	Age-standardized	Rate	1993	529.199	657.614	402.461
Incidence	High-middle SDI	Age-standardized	Rate	1994	508.147	631.212	386.797
Incidence	High-middle SDI	Age-standardized	Rate	1995	492.222	612.063	375.787
Incidence	High-middle SDI	Age-standardized	Rate	1996	479.274	595.235	366.97
Incidence	High-middle SDI	Age-standardized	Rate	1997	466.907	579.017	359.116
Incidence	High-middle SDI	Age-standardized	Rate	1998	455.649	565.298	351.264
Incidence	High-middle SDI	Age-standardized	Rate	1999	445.97	552.942	345.342
Incidence	High-middle SDI	Age-standardized	Rate	2000	438.608	543.452	341.114
Incidence	High-middle SDI	Age-standardized	Rate	2001	433.398	537.407	337.791
Incidence	High-middle SDI	Age-standardized	Rate	2002	429.552	531.225	335.415
Incidence	High-middle SDI	Age-standardized	Rate	2003	426.743	526.29	335.824
Incidence	High-middle SDI	Age-standardized	Rate	2004	424.636	523.469	335.909
Incidence	High-middle SDI	Age-standardized	Rate	2005	422.875	521.855	335.548
Incidence	High-middle SDI	Age-standardized	Rate	2006	421.32	519.531	334.347
Incidence	High-middle SDI	Age-standardized	Rate	2007	420.061	517.085	333.338
Incidence	High-middle SDI	Age-standardized	Rate	2008	419.179	514.371	332.589
Incidence	High-middle SDI	Age-standardized	Rate	2009	418.864	513.96	332.177
Incidence	High-middle SDI	Age-standardized	Rate	2010	419.286	515.784	332.15
Incidence	High-middle SDI	Age-standardized	Rate	2011	421.49	518.786	334.99
Incidence	High-middle SDI	Age-standardized	Rate	2012	425.343	523.775	339.159
Incidence	High-middle SDI	Age-standardized	Rate	2013	429.157	528.366	343.182
Incidence	High-middle SDI	Age-standardized	Rate	2014	431.329	532.208	343.298
Incidence	High-middle SDI	Age-standardized	Rate	2015	430.359	531.139	342.019
Incidence	High-middle SDI	Age-standardized	Rate	2016	423.99	522.682	336.932
Incidence	High-middle SDI	Age-standardized	Rate	2017	416.468	511.55	331.05
Incidence	High-middle SDI	Age-standardized	Rate	2018	404.537	498.086	321.238
Incidence	High-middle SDI	Age-standardized	Rate	2019	385.237	477.399	301.787
Incidence	High SDI	Age-standardized	Rate	1990	472	572.955	372.252
Incidence	High SDI	Age-standardized	Rate	1991	462.119	560.868	365.127
Incidence	High SDI	Age-standardized	Rate	1992	454.07	551.331	359.249
Incidence	High SDI	Age-standardized	Rate	1993	447.599	541.986	354.899
Incidence	High SDI	Age-standardized	Rate	1994	442.619	535.641	351.642
Incidence	High SDI	Age-standardized	Rate	1995	439.295	531.35	349.516
Incidence	High SDI	Age-standardized	Rate	1996	438.275	530.772	349.212
Incidence	High SDI	Age-standardized	Rate	1997	439.505	532.578	351.236
Incidence	High SDI	Age-standardized	Rate	1998	441.481	535.37	353.664
Incidence	High SDI	Age-standardized	Rate	1999	442.65	537.859	354.233
Incidence	High SDI	Age-standardized	Rate	2000	441.693	537.684	354.558
Incidence	High SDI	Age-standardized	Rate	2001	438.583	530.226	353.665
Incidence	High SDI	Age-standardized	Rate	2002	434.562	522.747	353.072
Incidence	High SDI	Age-standardized	Rate	2003	429.969	515.969	352.289
Incidence	High SDI	Age-standardized	Rate	2004	425.014	508.56	350.969
Incidence	High SDI	Age-standardized	Rate	2005	419.957	501.463	348.799
Incidence	High SDI	Age-standardized	Rate	2006	412.417	489.037	343.364
Incidence	High SDI	Age-standardized	Rate	2007	401.24	474.195	334.507
Incidence	High SDI	Age-standardized	Rate	2008	388.695	457.774	325.651
Incidence	High SDI	Age-standardized	Rate	2009	377.264	444.332	317.805
Incidence	High SDI	Age-standardized	Rate	2010	369.302	435.465	311.81
Incidence	High SDI	Age-standardized	Rate	2011	363.535	427.492	306.827
Incidence	High SDI	Age-standardized	Rate	2012	357.316	419.873	300.95
Incidence	High SDI	Age-standardized	Rate	2013	351.087	413.104	295.314
Incidence	High SDI	Age-standardized	Rate	2014	345.087	406.867	289.91
Incidence	High SDI	Age-standardized	Rate	2015	339.61	402.196	284.144
Incidence	High SDI	Age-standardized	Rate	2016	333.221	397.082	277.94
Incidence	High SDI	Age-standardized	Rate	2017	327.873	393.087	270.465
Incidence	High SDI	Age-standardized	Rate	2018	323.535	392.151	264.108
Incidence	High SDI	Age-standardized	Rate	2019	318.15	390.64	254.663
Incidence	Low-middle SDI	Age-standardized	Rate	1990	1049.74	1326.76	794.535
Incidence	Low-middle SDI	Age-standardized	Rate	1991	1030.77	1304.17	778.373
Incidence	Low-middle SDI	Age-standardized	Rate	1992	1011.61	1279.9	763.208
Incidence	Low-middle SDI	Age-standardized	Rate	1993	992.859	1255.49	748.74
Incidence	Low-middle SDI	Age-standardized	Rate	1994	975.164	1233.08	735.204
Incidence	Low-middle SDI	Age-standardized	Rate	1995	959.161	1213.06	722.502
Incidence	Low-middle SDI	Age-standardized	Rate	1996	942.497	1191.08	709.05
Incidence	Low-middle SDI	Age-standardized	Rate	1997	923.297	1167.28	693.442
Incidence	Low-middle SDI	Age-standardized	Rate	1998	903.161	1142	678.407
Incidence	Low-middle SDI	Age-standardized	Rate	1999	883.785	1117.58	663.077
Incidence	Low-middle SDI	Age-standardized	Rate	2000	866.715	1093.77	650.362
Incidence	Low-middle SDI	Age-standardized	Rate	2001	851.263	1073.51	638.29
Incidence	Low-middle SDI	Age-standardized	Rate	2002	835.801	1057.3	627.705
Incidence	Low-middle SDI	Age-standardized	Rate	2003	820.516	1038.16	615.784
Incidence	Low-middle SDI	Age-standardized	Rate	2004	805.556	1022.98	603.239
Incidence	Low-middle SDI	Age-standardized	Rate	2005	791.029	1007.49	592.796
Incidence	Low-middle SDI	Age-standardized	Rate	2006	775.564	984.667	581.249
Incidence	Low-middle SDI	Age-standardized	Rate	2007	758.434	960.466	568.021
Incidence	Low-middle SDI	Age-standardized	Rate	2008	740.828	937.782	554.171
Incidence	Low-middle SDI	Age-standardized	Rate	2009	724.008	916.668	541.616
Incidence	Low-middle SDI	Age-standardized	Rate	2010	709.357	900.677	531.103
Incidence	Low-middle SDI	Age-standardized	Rate	2011	695.963	883.1	520.833
Incidence	Low-middle SDI	Age-standardized	Rate	2012	681.991	864.031	510.446
Incidence	Low-middle SDI	Age-standardized	Rate	2013	667.561	845.328	499.18
Incidence	Low-middle SDI	Age-standardized	Rate	2014	652.765	827.529	487.431
Incidence	Low-middle SDI	Age-standardized	Rate	2015	637.702	811.128	477.223
Incidence	Low-middle SDI	Age-standardized	Rate	2016	617.596	782.957	462.181
Incidence	Low-middle SDI	Age-standardized	Rate	2017	598.635	760.166	449.775
Incidence	Low-middle SDI	Age-standardized	Rate	2018	585.331	743.194	440.376
Incidence	Low-middle SDI	Age-standardized	Rate	2019	573.407	727.399	431.395
Incidence	Low SDI	Age-standardized	Rate	1990	1427.16	1775.74	1100.89
Incidence	Low SDI	Age-standardized	Rate	1991	1417.34	1762.54	1090.26
Incidence	Low SDI	Age-standardized	Rate	1992	1407.84	1752.58	1081.44
Incidence	Low SDI	Age-standardized	Rate	1993	1397.28	1738.55	1074.29
Incidence	Low SDI	Age-standardized	Rate	1994	1385.35	1723.37	1065.63
Incidence	Low SDI	Age-standardized	Rate	1995	1373.57	1710.52	1057.49
Incidence	Low SDI	Age-standardized	Rate	1996	1360.21	1696.49	1046.32
Incidence	Low SDI	Age-standardized	Rate	1997	1344.21	1677.83	1033.11
Incidence	Low SDI	Age-standardized	Rate	1998	1326.85	1658.2	1019.04
Incidence	Low SDI	Age-standardized	Rate	1999	1309.56	1637.15	1005.14
Incidence	Low SDI	Age-standardized	Rate	2000	1293.69	1621.71	992.338
Incidence	Low SDI	Age-standardized	Rate	2001	1277.74	1596.31	982.306
Incidence	Low SDI	Age-standardized	Rate	2002	1259.04	1572.16	967.81
Incidence	Low SDI	Age-standardized	Rate	2003	1238.89	1544.26	953.478
Incidence	Low SDI	Age-standardized	Rate	2004	1219.29	1518.98	938.549
Incidence	Low SDI	Age-standardized	Rate	2005	1202.16	1497.49	926.713
Incidence	Low SDI	Age-standardized	Rate	2006	1184.88	1478.25	911.843
Incidence	Low SDI	Age-standardized	Rate	2007	1165.21	1454.9	894.192
Incidence	Low SDI	Age-standardized	Rate	2008	1144.55	1430.51	876.476
Incidence	Low SDI	Age-standardized	Rate	2009	1124.17	1406.81	859.755
Incidence	Low SDI	Age-standardized	Rate	2010	1105.76	1382.57	842.402
Incidence	Low SDI	Age-standardized	Rate	2011	1090	1363.02	833.424
Incidence	Low SDI	Age-standardized	Rate	2012	1075.49	1344.52	823.808
Incidence	Low SDI	Age-standardized	Rate	2013	1060.85	1327.5	812.852
Incidence	Low SDI	Age-standardized	Rate	2014	1044.71	1309.12	801.409
Incidence	Low SDI	Age-standardized	Rate	2015	1026.02	1288.39	787.161
Incidence	Low SDI	Age-standardized	Rate	2016	999.138	1254.85	766.524
Incidence	Low SDI	Age-standardized	Rate	2017	973.765	1227.81	744.577
Incidence	Low SDI	Age-standardized	Rate	2018	956.974	1202.08	737.304
Incidence	Low SDI	Age-standardized	Rate	2019	943.456	1186.89	722.971
Incidence	Middle SDI	Age-standardized	Rate	1990	708.685	907.6	525.681
Incidence	Middle SDI	Age-standardized	Rate	1991	685.108	875.739	509.1
Incidence	Middle SDI	Age-standardized	Rate	1992	662.876	847.302	493.544
Incidence	Middle SDI	Age-standardized	Rate	1993	642.688	818.79	479.186
Incidence	Middle SDI	Age-standardized	Rate	1994	625.599	795.506	467.476
Incidence	Middle SDI	Age-standardized	Rate	1995	612.515	778.669	457.54
Incidence	Middle SDI	Age-standardized	Rate	1996	600.761	763.26	450.066
Incidence	Middle SDI	Age-standardized	Rate	1997	587.901	746.551	440.415
Incidence	Middle SDI	Age-standardized	Rate	1998	575.169	730.25	430.715
Incidence	Middle SDI	Age-standardized	Rate	1999	563.77	715.177	421.616
Incidence	Middle SDI	Age-standardized	Rate	2000	554.814	703.395	414.28
Incidence	Middle SDI	Age-standardized	Rate	2001	547.432	693.607	409.043
Incidence	Middle SDI	Age-standardized	Rate	2002	540.268	683.852	404.901
Incidence	Middle SDI	Age-standardized	Rate	2003	533.67	674.595	400.216
Incidence	Middle SDI	Age-standardized	Rate	2004	527.795	667.873	396.296
Incidence	Middle SDI	Age-standardized	Rate	2005	522.724	659.885	392.527
Incidence	Middle SDI	Age-standardized	Rate	2006	517.887	655.005	389.614
Incidence	Middle SDI	Age-standardized	Rate	2007	512.84	648.244	386.12
Incidence	Middle SDI	Age-standardized	Rate	2008	508.213	643.065	382.245
Incidence	Middle SDI	Age-standardized	Rate	2009	504.415	638.592	379.979
Incidence	Middle SDI	Age-standardized	Rate	2010	501.677	635.34	377.799
Incidence	Middle SDI	Age-standardized	Rate	2011	500.635	635.537	377.457
Incidence	Middle SDI	Age-standardized	Rate	2012	500.777	633.956	377.456
Incidence	Middle SDI	Age-standardized	Rate	2013	500.861	632.36	378.729
Incidence	Middle SDI	Age-standardized	Rate	2014	499.58	629.397	378.104
Incidence	Middle SDI	Age-standardized	Rate	2015	495.644	624.122	375.501
Incidence	Middle SDI	Age-standardized	Rate	2016	486.511	614.755	366.951
Incidence	Middle SDI	Age-standardized	Rate	2017	475.962	602.661	359.592
Incidence	Middle SDI	Age-standardized	Rate	2018	462.546	587.244	348.203
Incidence	Middle SDI	Age-standardized	Rate	2019	444.307	566.197	332.894
Deaths	Global	Age-standardized	Rate	1990	1.38464	1.57948	1.20386
Deaths	Global	Age-standardized	Rate	1991	1.33719	1.52397	1.15591
Deaths	Global	Age-standardized	Rate	1992	1.31346	1.506	1.13164
Deaths	Global	Age-standardized	Rate	1993	1.26906	1.45007	1.09373
Deaths	Global	Age-standardized	Rate	1994	1.24361	1.41226	1.08134
Deaths	Global	Age-standardized	Rate	1995	1.20646	1.37151	1.04644
Deaths	Global	Age-standardized	Rate	1996	1.17437	1.33006	1.02649
Deaths	Global	Age-standardized	Rate	1997	1.16096	1.31506	0.999831
Deaths	Global	Age-standardized	Rate	1998	1.13962	1.2912	0.987188
Deaths	Global	Age-standardized	Rate	1999	1.11229	1.24845	0.960768
Deaths	Global	Age-standardized	Rate	2000	1.08248	1.2252	0.939394
Deaths	Global	Age-standardized	Rate	2001	1.04949	1.18337	0.916607
Deaths	Global	Age-standardized	Rate	2002	1.01678	1.1397	0.883432
Deaths	Global	Age-standardized	Rate	2003	0.984917	1.10508	0.864589
Deaths	Global	Age-standardized	Rate	2004	0.957738	1.07661	0.834903
Deaths	Global	Age-standardized	Rate	2005	0.931629	1.04789	0.817705
Deaths	Global	Age-standardized	Rate	2006	0.894616	0.996371	0.790295
Deaths	Global	Age-standardized	Rate	2007	0.85032	0.952191	0.746762
Deaths	Global	Age-standardized	Rate	2008	0.81212	0.907371	0.711474
Deaths	Global	Age-standardized	Rate	2009	0.77398	0.867976	0.676074
Deaths	Global	Age-standardized	Rate	2010	0.731062	0.819247	0.635065
Deaths	Global	Age-standardized	Rate	2011	0.686595	0.772388	0.592341
Deaths	Global	Age-standardized	Rate	2012	0.634044	0.714649	0.550813
Deaths	Global	Age-standardized	Rate	2013	0.593236	0.67367	0.510347
Deaths	Global	Age-standardized	Rate	2014	0.549517	0.625901	0.472984
Deaths	Global	Age-standardized	Rate	2015	0.512721	0.584252	0.441209
Deaths	Global	Age-standardized	Rate	2016	0.483896	0.558408	0.415747
Deaths	Global	Age-standardized	Rate	2017	0.461332	0.534834	0.394146
Deaths	Global	Age-standardized	Rate	2018	0.445175	0.517911	0.378327
Deaths	Global	Age-standardized	Rate	2019	0.429818	0.501111	0.362923
Deaths	High-middle SDI	Age-standardized	Rate	1990	0.219694	0.250325	0.19434
Deaths	High-middle SDI	Age-standardized	Rate	1991	0.199966	0.227324	0.17489
Deaths	High-middle SDI	Age-standardized	Rate	1992	0.179553	0.203873	0.157703
Deaths	High-middle SDI	Age-standardized	Rate	1993	0.163603	0.183672	0.144448
Deaths	High-middle SDI	Age-standardized	Rate	1994	0.156217	0.174733	0.138345
Deaths	High-middle SDI	Age-standardized	Rate	1995	0.145041	0.162475	0.12938
Deaths	High-middle SDI	Age-standardized	Rate	1996	0.132041	0.148251	0.117787
Deaths	High-middle SDI	Age-standardized	Rate	1997	0.120308	0.134794	0.107647
Deaths	High-middle SDI	Age-standardized	Rate	1998	0.111633	0.124345	0.0997437
Deaths	High-middle SDI	Age-standardized	Rate	1999	0.1046	0.117695	0.0935785
Deaths	High-middle SDI	Age-standardized	Rate	2000	0.0923038	0.103827	0.0823628
Deaths	High-middle SDI	Age-standardized	Rate	2001	0.0837079	0.093603	0.0753915
Deaths	High-middle SDI	Age-standardized	Rate	2002	0.0743024	0.0830984	0.0668223
Deaths	High-middle SDI	Age-standardized	Rate	2003	0.0638621	0.0713224	0.057601
Deaths	High-middle SDI	Age-standardized	Rate	2004	0.056328	0.0624336	0.0508459
Deaths	High-middle SDI	Age-standardized	Rate	2005	0.0509803	0.0567655	0.04631
Deaths	High-middle SDI	Age-standardized	Rate	2006	0.0466414	0.0516271	0.0424007
Deaths	High-middle SDI	Age-standardized	Rate	2007	0.0436007	0.048075	0.0397475
Deaths	High-middle SDI	Age-standardized	Rate	2008	0.039852	0.0439102	0.0363629
Deaths	High-middle SDI	Age-standardized	Rate	2009	0.0396912	0.0434112	0.0363415
Deaths	High-middle SDI	Age-standardized	Rate	2010	0.0355793	0.0391232	0.0323319
Deaths	High-middle SDI	Age-standardized	Rate	2011	0.0324977	0.0355103	0.0296272
Deaths	High-middle SDI	Age-standardized	Rate	2012	0.0293859	0.0321606	0.0269034
Deaths	High-middle SDI	Age-standardized	Rate	2013	0.028385	0.0309923	0.0259443
Deaths	High-middle SDI	Age-standardized	Rate	2014	0.0272716	0.0297884	0.0249826
Deaths	High-middle SDI	Age-standardized	Rate	2015	0.0265257	0.0290532	0.0241534
Deaths	High-middle SDI	Age-standardized	Rate	2016	0.0256894	0.0282249	0.0234889
Deaths	High-middle SDI	Age-standardized	Rate	2017	0.0248916	0.0273796	0.0225054
Deaths	High-middle SDI	Age-standardized	Rate	2018	0.0236154	0.0260319	0.0213301
Deaths	High-middle SDI	Age-standardized	Rate	2019	0.0231115	0.0257379	0.020643
Deaths	High SDI	Age-standardized	Rate	1990	0.0253105	0.0277837	0.0231542
Deaths	High SDI	Age-standardized	Rate	1991	0.021874	0.023982	0.019989
Deaths	High SDI	Age-standardized	Rate	1992	0.0184813	0.0203152	0.0168821
Deaths	High SDI	Age-standardized	Rate	1993	0.0157687	0.0173901	0.0143933
Deaths	High SDI	Age-standardized	Rate	1994	0.0140594	0.0155355	0.0128275
Deaths	High SDI	Age-standardized	Rate	1995	0.0120635	0.0133127	0.0109322
Deaths	High SDI	Age-standardized	Rate	1996	0.0109019	0.0120464	0.0099023
Deaths	High SDI	Age-standardized	Rate	1997	0.00988187	0.010905	0.008965
Deaths	High SDI	Age-standardized	Rate	1998	0.00851393	0.00942324	0.00769317
Deaths	High SDI	Age-standardized	Rate	1999	0.0079393	0.00885548	0.00716286
Deaths	High SDI	Age-standardized	Rate	2000	0.00753545	0.00841587	0.00677071
Deaths	High SDI	Age-standardized	Rate	2001	0.00717536	0.0080624	0.0064172
Deaths	High SDI	Age-standardized	Rate	2002	0.00675465	0.00755374	0.0060376
Deaths	High SDI	Age-standardized	Rate	2003	0.00719592	0.00814482	0.00636358
Deaths	High SDI	Age-standardized	Rate	2004	0.00754865	0.00859466	0.0066563
Deaths	High SDI	Age-standardized	Rate	2005	0.00787234	0.00900044	0.00691517
Deaths	High SDI	Age-standardized	Rate	2006	0.00784036	0.00897055	0.00691541
Deaths	High SDI	Age-standardized	Rate	2007	0.00766639	0.00872487	0.00674374
Deaths	High SDI	Age-standardized	Rate	2008	0.00757838	0.00866813	0.00664913
Deaths	High SDI	Age-standardized	Rate	2009	0.00744196	0.00849794	0.00654799
Deaths	High SDI	Age-standardized	Rate	2010	0.00670978	0.00766227	0.00587176
Deaths	High SDI	Age-standardized	Rate	2011	0.00655962	0.00753699	0.00571191
Deaths	High SDI	Age-standardized	Rate	2012	0.00647072	0.00742824	0.00561258
Deaths	High SDI	Age-standardized	Rate	2013	0.00645913	0.00745168	0.0055816
Deaths	High SDI	Age-standardized	Rate	2014	0.00623561	0.00720893	0.00538671
Deaths	High SDI	Age-standardized	Rate	2015	0.00607695	0.00704697	0.00523225
Deaths	High SDI	Age-standardized	Rate	2016	0.0061381	0.00718452	0.00523713
Deaths	High SDI	Age-standardized	Rate	2017	0.00553224	0.00653274	0.00471131
Deaths	High SDI	Age-standardized	Rate	2018	0.00530156	0.00621575	0.00451448
Deaths	High SDI	Age-standardized	Rate	2019	0.00504352	0.00595625	0.0042952
Deaths	Low-middle SDI	Age-standardized	Rate	1990	2.67201	3.13156	2.259
Deaths	Low-middle SDI	Age-standardized	Rate	1991	2.54805	2.97256	2.14922
Deaths	Low-middle SDI	Age-standardized	Rate	1992	2.48291	2.9164	2.0811
Deaths	Low-middle SDI	Age-standardized	Rate	1993	2.35071	2.75488	1.98369
Deaths	Low-middle SDI	Age-standardized	Rate	1994	2.24575	2.60191	1.9031
Deaths	Low-middle SDI	Age-standardized	Rate	1995	2.11265	2.44192	1.79975
Deaths	Low-middle SDI	Age-standardized	Rate	1996	2.01058	2.3205	1.7322
Deaths	Low-middle SDI	Age-standardized	Rate	1997	1.98695	2.29916	1.69231
Deaths	Low-middle SDI	Age-standardized	Rate	1998	1.88338	2.18479	1.60484
Deaths	Low-middle SDI	Age-standardized	Rate	1999	1.78413	2.06509	1.51376
Deaths	Low-middle SDI	Age-standardized	Rate	2000	1.6854	1.94797	1.4437
Deaths	Low-middle SDI	Age-standardized	Rate	2001	1.58509	1.82546	1.35567
Deaths	Low-middle SDI	Age-standardized	Rate	2002	1.48565	1.70884	1.27817
Deaths	Low-middle SDI	Age-standardized	Rate	2003	1.36729	1.57196	1.18035
Deaths	Low-middle SDI	Age-standardized	Rate	2004	1.26725	1.45944	1.09452
Deaths	Low-middle SDI	Age-standardized	Rate	2005	1.20953	1.39335	1.04017
Deaths	Low-middle SDI	Age-standardized	Rate	2006	1.12844	1.30265	0.969159
Deaths	Low-middle SDI	Age-standardized	Rate	2007	1.0334	1.18704	0.887265
Deaths	Low-middle SDI	Age-standardized	Rate	2008	0.944261	1.07936	0.813938
Deaths	Low-middle SDI	Age-standardized	Rate	2009	0.849304	0.976844	0.733011
Deaths	Low-middle SDI	Age-standardized	Rate	2010	0.760394	0.869998	0.652891
Deaths	Low-middle SDI	Age-standardized	Rate	2011	0.677773	0.780315	0.58168
Deaths	Low-middle SDI	Age-standardized	Rate	2012	0.602128	0.691192	0.519622
Deaths	Low-middle SDI	Age-standardized	Rate	2013	0.558876	0.640882	0.482686
Deaths	Low-middle SDI	Age-standardized	Rate	2014	0.500946	0.575518	0.430937
Deaths	Low-middle SDI	Age-standardized	Rate	2015	0.458565	0.530777	0.393873
Deaths	Low-middle SDI	Age-standardized	Rate	2016	0.422217	0.489507	0.362375
Deaths	Low-middle SDI	Age-standardized	Rate	2017	0.392597	0.458502	0.332955
Deaths	Low-middle SDI	Age-standardized	Rate	2018	0.368701	0.429976	0.315077
Deaths	Low-middle SDI	Age-standardized	Rate	2019	0.348615	0.410642	0.292784
Deaths	Low SDI	Age-standardized	Rate	1990	6.72893	7.89941	5.62321
Deaths	Low SDI	Age-standardized	Rate	1991	6.62926	7.77565	5.48301
Deaths	Low SDI	Age-standardized	Rate	1992	6.59665	7.77798	5.51873
Deaths	Low SDI	Age-standardized	Rate	1993	6.52655	7.60317	5.39462
Deaths	Low SDI	Age-standardized	Rate	1994	6.50476	7.5289	5.4522
Deaths	Low SDI	Age-standardized	Rate	1995	6.45459	7.5243	5.37749
Deaths	Low SDI	Age-standardized	Rate	1996	6.40596	7.42251	5.31506
Deaths	Low SDI	Age-standardized	Rate	1997	6.32226	7.38541	5.292
Deaths	Low SDI	Age-standardized	Rate	1998	6.32149	7.28081	5.31644
Deaths	Low SDI	Age-standardized	Rate	1999	6.25599	7.22223	5.28026
Deaths	Low SDI	Age-standardized	Rate	2000	6.16271	7.06804	5.16942
Deaths	Low SDI	Age-standardized	Rate	2001	6.076	6.96445	5.19301
Deaths	Low SDI	Age-standardized	Rate	2002	5.99691	6.89294	5.10385
Deaths	Low SDI	Age-standardized	Rate	2003	5.9394	6.77094	5.0925
Deaths	Low SDI	Age-standardized	Rate	2004	5.84371	6.63643	5.01264
Deaths	Low SDI	Age-standardized	Rate	2005	5.66571	6.4699	4.89212
Deaths	Low SDI	Age-standardized	Rate	2006	5.46916	6.17643	4.71618
Deaths	Low SDI	Age-standardized	Rate	2007	5.25221	5.94887	4.5281
Deaths	Low SDI	Age-standardized	Rate	2008	5.04789	5.72111	4.32787
Deaths	Low SDI	Age-standardized	Rate	2009	4.83788	5.50327	4.12193
Deaths	Low SDI	Age-standardized	Rate	2010	4.59024	5.25309	3.91687
Deaths	Low SDI	Age-standardized	Rate	2011	4.32236	4.94774	3.68577
Deaths	Low SDI	Age-standardized	Rate	2012	3.97895	4.57831	3.38082
Deaths	Low SDI	Age-standardized	Rate	2013	3.65924	4.22512	3.08718
Deaths	Low SDI	Age-standardized	Rate	2014	3.3626	3.93409	2.82421
Deaths	Low SDI	Age-standardized	Rate	2015	3.09022	3.61705	2.59799
Deaths	Low SDI	Age-standardized	Rate	2016	2.87224	3.39993	2.41189
Deaths	Low SDI	Age-standardized	Rate	2017	2.68991	3.19834	2.25441
Deaths	Low SDI	Age-standardized	Rate	2018	2.53976	3.02373	2.12993
Deaths	Low SDI	Age-standardized	Rate	2019	2.40428	2.85313	1.99574
Deaths	Middle SDI	Age-standardized	Rate	1990	0.702381	0.80833	0.615597
Deaths	Middle SDI	Age-standardized	Rate	1991	0.651296	0.747853	0.574478
Deaths	Middle SDI	Age-standardized	Rate	1992	0.618412	0.713031	0.539236
Deaths	Middle SDI	Age-standardized	Rate	1993	0.570707	0.656055	0.499794
Deaths	Middle SDI	Age-standardized	Rate	1994	0.545983	0.632423	0.476212
Deaths	Middle SDI	Age-standardized	Rate	1995	0.509846	0.589568	0.441743
Deaths	Middle SDI	Age-standardized	Rate	1996	0.469823	0.541476	0.410429
Deaths	Middle SDI	Age-standardized	Rate	1997	0.443465	0.508903	0.382709
Deaths	Middle SDI	Age-standardized	Rate	1998	0.420389	0.491193	0.364808
Deaths	Middle SDI	Age-standardized	Rate	1999	0.391996	0.454362	0.339169
Deaths	Middle SDI	Age-standardized	Rate	2000	0.368841	0.426369	0.319608
Deaths	Middle SDI	Age-standardized	Rate	2001	0.337244	0.3865	0.290125
Deaths	Middle SDI	Age-standardized	Rate	2002	0.30459	0.351246	0.263236
Deaths	Middle SDI	Age-standardized	Rate	2003	0.279325	0.322561	0.243419
Deaths	Middle SDI	Age-standardized	Rate	2004	0.264608	0.306341	0.227542
Deaths	Middle SDI	Age-standardized	Rate	2005	0.247618	0.288051	0.213913
Deaths	Middle SDI	Age-standardized	Rate	2006	0.224831	0.261634	0.193086
Deaths	Middle SDI	Age-standardized	Rate	2007	0.197294	0.22679	0.170641
Deaths	Middle SDI	Age-standardized	Rate	2008	0.17996	0.206968	0.155346
Deaths	Middle SDI	Age-standardized	Rate	2009	0.16576	0.191648	0.143007
Deaths	Middle SDI	Age-standardized	Rate	2010	0.148795	0.170341	0.128554
Deaths	Middle SDI	Age-standardized	Rate	2011	0.131961	0.151501	0.113961
Deaths	Middle SDI	Age-standardized	Rate	2012	0.115829	0.13184	0.100579
Deaths	Middle SDI	Age-standardized	Rate	2013	0.104629	0.119662	0.0908253
Deaths	Middle SDI	Age-standardized	Rate	2014	0.0901361	0.102782	0.0785632
Deaths	Middle SDI	Age-standardized	Rate	2015	0.0800115	0.0910498	0.069701
Deaths	Middle SDI	Age-standardized	Rate	2016	0.0727624	0.0831881	0.0630183
Deaths	Middle SDI	Age-standardized	Rate	2017	0.0687125	0.0791464	0.0588322
Deaths	Middle SDI	Age-standardized	Rate	2018	0.0695337	0.0819953	0.0588981
Deaths	Middle SDI	Age-standardized	Rate	2019	0.0670112	0.0791032	0.0561696
DALYs	Global	Age-standardized	Rate	1990	84.8281	96.7112	73.7565
DALYs	Global	Age-standardized	Rate	1991	82.0527	93.7028	70.8964
DALYs	Global	Age-standardized	Rate	1992	80.6488	92.1491	70.0396
DALYs	Global	Age-standardized	Rate	1993	77.9938	89.1709	67.4727
DALYs	Global	Age-standardized	Rate	1994	76.3786	86.7054	66.5797
DALYs	Global	Age-standardized	Rate	1995	74.1341	84.4458	64.3737
DALYs	Global	Age-standardized	Rate	1996	72.2175	81.5599	63.4319
DALYs	Global	Age-standardized	Rate	1997	71.4566	80.9167	62.001
DALYs	Global	Age-standardized	Rate	1998	70.1832	79.4263	61.1496
DALYs	Global	Age-standardized	Rate	1999	68.5906	77.2966	59.6313
DALYs	Global	Age-standardized	Rate	2000	66.8081	75.9415	58.0906
DALYs	Global	Age-standardized	Rate	2001	64.7361	73.0125	56.2993
DALYs	Global	Age-standardized	Rate	2002	62.6932	70.5404	54.6726
DALYs	Global	Age-standardized	Rate	2003	60.7675	68.207	53.2365
DALYs	Global	Age-standardized	Rate	2004	59.1484	66.2612	51.4828
DALYs	Global	Age-standardized	Rate	2005	57.6232	64.7268	50.5293
DALYs	Global	Age-standardized	Rate	2006	55.349	61.5353	48.7641
DALYs	Global	Age-standardized	Rate	2007	52.6144	58.7156	46.0999
DALYs	Global	Age-standardized	Rate	2008	50.2736	56.1225	44.0837
DALYs	Global	Age-standardized	Rate	2009	47.962	53.644	41.8446
DALYs	Global	Age-standardized	Rate	2010	45.3925	50.7812	39.5097
DALYs	Global	Age-standardized	Rate	2011	42.7292	47.9352	37.069
DALYs	Global	Age-standardized	Rate	2012	39.5679	44.576	34.4799
DALYs	Global	Age-standardized	Rate	2013	37.1303	42.1124	31.9418
DALYs	Global	Age-standardized	Rate	2014	34.5249	39.3818	29.6954
DALYs	Global	Age-standardized	Rate	2015	32.3356	36.8913	27.7892
DALYs	Global	Age-standardized	Rate	2016	30.6035	35.1762	26.1676
DALYs	Global	Age-standardized	Rate	2017	29.2457	33.9475	24.8472
DALYs	Global	Age-standardized	Rate	2018	28.2882	32.8835	24.0302
DALYs	Global	Age-standardized	Rate	2019	27.3414	32.2994	22.9656
DALYs	High-middle SDI	Age-standardized	Rate	1990	15.6249	18.6188	13.4034
DALYs	High-middle SDI	Age-standardized	Rate	1991	14.3451	16.848	12.2844
DALYs	High-middle SDI	Age-standardized	Rate	1992	13.0191	15.5613	11.1591
DALYs	High-middle SDI	Age-standardized	Rate	1993	11.964	14.131	10.2509
DALYs	High-middle SDI	Age-standardized	Rate	1994	11.443	13.5447	9.84221
DALYs	High-middle SDI	Age-standardized	Rate	1995	10.7137	12.6859	9.17935
DALYs	High-middle SDI	Age-standardized	Rate	1996	9.88951	11.8303	8.46449
DALYs	High-middle SDI	Age-standardized	Rate	1997	9.14374	11.0242	7.8062
DALYs	High-middle SDI	Age-standardized	Rate	1998	8.57832	10.3927	7.3375
DALYs	High-middle SDI	Age-standardized	Rate	1999	8.12047	9.89089	6.89113
DALYs	High-middle SDI	Age-standardized	Rate	2000	7.35668	8.98527	6.22411
DALYs	High-middle SDI	Age-standardized	Rate	2001	6.80577	8.36361	5.69227
DALYs	High-middle SDI	Age-standardized	Rate	2002	6.22452	7.69888	5.14215
DALYs	High-middle SDI	Age-standardized	Rate	2003	5.57664	7.00602	4.52414
DALYs	High-middle SDI	Age-standardized	Rate	2004	5.11362	6.53936	4.09233
DALYs	High-middle SDI	Age-standardized	Rate	2005	4.78673	6.20205	3.75339
DALYs	High-middle SDI	Age-standardized	Rate	2006	4.51826	5.89489	3.52728
DALYs	High-middle SDI	Age-standardized	Rate	2007	4.32887	5.72355	3.34331
DALYs	High-middle SDI	Age-standardized	Rate	2008	4.10478	5.52153	3.13277
DALYs	High-middle SDI	Age-standardized	Rate	2009	4.09228	5.48402	3.13048
DALYs	High-middle SDI	Age-standardized	Rate	2010	3.84759	5.26013	2.89776
DALYs	High-middle SDI	Age-standardized	Rate	2011	3.6721	5.06893	2.70497
DALYs	High-middle SDI	Age-standardized	Rate	2012	3.50304	4.89105	2.53126
DALYs	High-middle SDI	Age-standardized	Rate	2013	3.45711	4.91598	2.47003
DALYs	High-middle SDI	Age-standardized	Rate	2014	3.39767	4.84775	2.41091
DALYs	High-middle SDI	Age-standardized	Rate	2015	3.34866	4.76264	2.38327
DALYs	High-middle SDI	Age-standardized	Rate	2016	3.27717	4.70391	2.31566
DALYs	High-middle SDI	Age-standardized	Rate	2017	3.19874	4.62971	2.23445
DALYs	High-middle SDI	Age-standardized	Rate	2018	3.0767	4.46712	2.14365
DALYs	High-middle SDI	Age-standardized	Rate	2019	2.96997	4.28201	2.08289
DALYs	Global	Age-standardized	Rate	1990	84.8281	96.7112	73.7565
DALYs	Global	Age-standardized	Rate	1991	82.0527	93.7028	70.8964
DALYs	Global	Age-standardized	Rate	1992	80.6488	92.1491	70.0396
DALYs	Global	Age-standardized	Rate	1993	77.9938	89.1709	67.4727
DALYs	Global	Age-standardized	Rate	1994	76.3786	86.7054	66.5797
DALYs	Global	Age-standardized	Rate	1995	74.1341	84.4458	64.3737
DALYs	Global	Age-standardized	Rate	1996	72.2175	81.5599	63.4319
DALYs	Global	Age-standardized	Rate	1997	71.4566	80.9167	62.001
DALYs	Global	Age-standardized	Rate	1998	70.1832	79.4263	61.1496
DALYs	Global	Age-standardized	Rate	1999	68.5906	77.2966	59.6313
DALYs	Global	Age-standardized	Rate	2000	66.8081	75.9415	58.0906
DALYs	Global	Age-standardized	Rate	2001	64.7361	73.0125	56.2993
DALYs	Global	Age-standardized	Rate	2002	62.6932	70.5404	54.6726
DALYs	Global	Age-standardized	Rate	2003	60.7675	68.207	53.2365
DALYs	Global	Age-standardized	Rate	2004	59.1484	66.2612	51.4828
DALYs	Global	Age-standardized	Rate	2005	57.6232	64.7268	50.5293
DALYs	Global	Age-standardized	Rate	2006	55.349	61.5353	48.7641
DALYs	Global	Age-standardized	Rate	2007	52.6144	58.7156	46.0999
DALYs	Global	Age-standardized	Rate	2008	50.2736	56.1225	44.0837
DALYs	Global	Age-standardized	Rate	2009	47.962	53.644	41.8446
DALYs	Global	Age-standardized	Rate	2010	45.3925	50.7812	39.5097
DALYs	Global	Age-standardized	Rate	2011	42.7292	47.9352	37.069
DALYs	Global	Age-standardized	Rate	2012	39.5679	44.576	34.4799
DALYs	Global	Age-standardized	Rate	2013	37.1303	42.1124	31.9418
DALYs	Global	Age-standardized	Rate	2014	34.5249	39.3818	29.6954
DALYs	Global	Age-standardized	Rate	2015	32.3356	36.8913	27.7892
DALYs	Global	Age-standardized	Rate	2016	30.6035	35.1762	26.1676
DALYs	Global	Age-standardized	Rate	2017	29.2457	33.9475	24.8472
DALYs	Global	Age-standardized	Rate	2018	28.2882	32.8835	24.0302
DALYs	Global	Age-standardized	Rate	2019	27.3414	32.2994	22.9656
DALYs	High-middle SDI	Age-standardized	Rate	1990	15.6249	18.6188	13.4034
DALYs	High-middle SDI	Age-standardized	Rate	1991	14.3451	16.848	12.2844
DALYs	High-middle SDI	Age-standardized	Rate	1992	13.0191	15.5613	11.1591
DALYs	High-middle SDI	Age-standardized	Rate	1993	11.964	14.131	10.2509
DALYs	High-middle SDI	Age-standardized	Rate	1994	11.443	13.5447	9.84221
DALYs	High-middle SDI	Age-standardized	Rate	1995	10.7137	12.6859	9.17935
DALYs	High-middle SDI	Age-standardized	Rate	1996	9.88951	11.8303	8.46449
DALYs	High-middle SDI	Age-standardized	Rate	1997	9.14374	11.0242	7.8062
DALYs	High-middle SDI	Age-standardized	Rate	1998	8.57832	10.3927	7.3375
DALYs	High-middle SDI	Age-standardized	Rate	1999	8.12047	9.89089	6.89113
DALYs	High-middle SDI	Age-standardized	Rate	2000	7.35668	8.98527	6.22411
DALYs	High-middle SDI	Age-standardized	Rate	2001	6.80577	8.36361	5.69227
DALYs	High-middle SDI	Age-standardized	Rate	2002	6.22452	7.69888	5.14215
DALYs	High-middle SDI	Age-standardized	Rate	2003	5.57664	7.00602	4.52414
DALYs	High-middle SDI	Age-standardized	Rate	2004	5.11362	6.53936	4.09233
DALYs	High-middle SDI	Age-standardized	Rate	2005	4.78673	6.20205	3.75339
DALYs	High-middle SDI	Age-standardized	Rate	2006	4.51826	5.89489	3.52728
DALYs	High-middle SDI	Age-standardized	Rate	2007	4.32887	5.72355	3.34331
DALYs	High-middle SDI	Age-standardized	Rate	2008	4.10478	5.52153	3.13277
DALYs	High-middle SDI	Age-standardized	Rate	2009	4.09228	5.48402	3.13048
DALYs	High-middle SDI	Age-standardized	Rate	2010	3.84759	5.26013	2.89776
DALYs	High-middle SDI	Age-standardized	Rate	2011	3.6721	5.06893	2.70497
DALYs	High-middle SDI	Age-standardized	Rate	2012	3.50304	4.89105	2.53126
DALYs	High-middle SDI	Age-standardized	Rate	2013	3.45711	4.91598	2.47003
DALYs	High-middle SDI	Age-standardized	Rate	2014	3.39767	4.84775	2.41091
DALYs	High-middle SDI	Age-standardized	Rate	2015	3.34866	4.76264	2.38327
DALYs	High-middle SDI	Age-standardized	Rate	2016	3.27717	4.70391	2.31566
DALYs	High-middle SDI	Age-standardized	Rate	2017	3.19874	4.62971	2.23445
DALYs	High-middle SDI	Age-standardized	Rate	2018	3.0767	4.46712	2.14365
DALYs	High-middle SDI	Age-standardized	Rate	2019	2.96997	4.28201	2.08289
DALYs	High SDI	Age-standardized	Rate	1990	3.38581	4.95387	2.35508
DALYs	High SDI	Age-standardized	Rate	1991	3.14155	4.74998	2.12715
DALYs	High SDI	Age-standardized	Rate	1992	2.91333	4.43163	1.92526
DALYs	High SDI	Age-standardized	Rate	1993	2.72835	4.25287	1.77007
DALYs	High SDI	Age-standardized	Rate	1994	2.60912	4.1348	1.66105
DALYs	High SDI	Age-standardized	Rate	1995	2.48064	3.98827	1.53005
DALYs	High SDI	Age-standardized	Rate	1996	2.40651	3.86969	1.48096
DALYs	High SDI	Age-standardized	Rate	1997	2.35564	3.8272	1.41251
DALYs	High SDI	Age-standardized	Rate	1998	2.28369	3.78394	1.33526
DALYs	High SDI	Age-standardized	Rate	1999	2.25675	3.75415	1.29769
DALYs	High SDI	Age-standardized	Rate	2000	2.22665	3.7465	1.26942
DALYs	High SDI	Age-standardized	Rate	2001	2.19563	3.6751	1.24603
DALYs	High SDI	Age-standardized	Rate	2002	2.15565	3.56934	1.22726
DALYs	High SDI	Age-standardized	Rate	2003	2.16022	3.58982	1.24055
DALYs	High SDI	Age-standardized	Rate	2004	2.16277	3.55066	1.24441
DALYs	High SDI	Age-standardized	Rate	2005	2.15958	3.51835	1.26541
DALYs	High SDI	Age-standardized	Rate	2006	2.12896	3.51245	1.23038
DALYs	High SDI	Age-standardized	Rate	2007	2.07299	3.41075	1.21083
DALYs	High SDI	Age-standardized	Rate	2008	2.01789	3.30127	1.17954
DALYs	High SDI	Age-standardized	Rate	2009	1.96462	3.23141	1.15242
DALYs	High SDI	Age-standardized	Rate	2010	1.88691	3.12015	1.09546
DALYs	High SDI	Age-standardized	Rate	2011	1.85414	3.09229	1.07871
DALYs	High SDI	Age-standardized	Rate	2012	1.8191	2.9869	1.05129
DALYs	High SDI	Age-standardized	Rate	2013	1.79341	2.96651	1.04191
DALYs	High SDI	Age-standardized	Rate	2014	1.75219	2.89448	1.02381
DALYs	High SDI	Age-standardized	Rate	2015	1.72209	2.83222	1.00782
DALYs	High SDI	Age-standardized	Rate	2016	1.70121	2.76758	0.99183
DALYs	High SDI	Age-standardized	Rate	2017	1.64741	2.73649	0.959376
DALYs	High SDI	Age-standardized	Rate	2018	1.61516	2.68869	0.932086
DALYs	High SDI	Age-standardized	Rate	2019	1.5796	2.6586	0.901196
DALYs	Low-middle SDI	Age-standardized	Rate	1990	163.3	192.603	138.041
DALYs	Low-middle SDI	Age-standardized	Rate	1991	156.005	182.18	131.419
DALYs	Low-middle SDI	Age-standardized	Rate	1992	152.017	178.795	127.195
DALYs	Low-middle SDI	Age-standardized	Rate	1993	144.003	168.877	121.759
DALYs	Low-middle SDI	Age-standardized	Rate	1994	137.396	159.321	116.605
DALYs	Low-middle SDI	Age-standardized	Rate	1995	129.321	149.189	109.753
DALYs	Low-middle SDI	Age-standardized	Rate	1996	123.178	142.849	105.417
DALYs	Low-middle SDI	Age-standardized	Rate	1997	121.858	141.209	103.96
DALYs	Low-middle SDI	Age-standardized	Rate	1998	115.64	134.441	99.1047
DALYs	Low-middle SDI	Age-standardized	Rate	1999	109.808	127.805	93.0675
DALYs	Low-middle SDI	Age-standardized	Rate	2000	103.876	119.948	88.5396
DALYs	Low-middle SDI	Age-standardized	Rate	2001	97.5735	112.456	83.6207
DALYs	Low-middle SDI	Age-standardized	Rate	2002	91.4555	105.95	78.7231
DALYs	Low-middle SDI	Age-standardized	Rate	2003	84.4227	96.9264	72.5017
DALYs	Low-middle SDI	Age-standardized	Rate	2004	78.493	90.2901	67.4824
DALYs	Low-middle SDI	Age-standardized	Rate	2005	75.1456	86.159	64.883
DALYs	Low-middle SDI	Age-standardized	Rate	2006	70.1762	80.7288	60.1139
DALYs	Low-middle SDI	Age-standardized	Rate	2007	64.3506	73.6802	55.3011
DALYs	Low-middle SDI	Age-standardized	Rate	2008	58.901	67.1535	50.8366
DALYs	Low-middle SDI	Age-standardized	Rate	2009	53.1646	60.8723	45.7448
DALYs	Low-middle SDI	Age-standardized	Rate	2010	47.7997	54.6964	41.0327
DALYs	Low-middle SDI	Age-standardized	Rate	2011	42.8178	48.9452	36.8073
DALYs	Low-middle SDI	Age-standardized	Rate	2012	38.2103	43.673	33.01
DALYs	Low-middle SDI	Age-standardized	Rate	2013	35.5242	40.7716	30.4928
DALYs	Low-middle SDI	Age-standardized	Rate	2014	31.9735	36.6064	27.3612
DALYs	Low-middle SDI	Age-standardized	Rate	2015	29.389	33.7315	25.0046
DALYs	Low-middle SDI	Age-standardized	Rate	2016	27.1752	31.2501	23.3879
DALYs	Low-middle SDI	Age-standardized	Rate	2017	25.3684	29.3322	21.4011
DALYs	Low-middle SDI	Age-standardized	Rate	2018	23.9598	27.6198	20.268
DALYs	Low-middle SDI	Age-standardized	Rate	2019	22.7513	26.5592	19.1093
DALYs	Low SDI	Age-standardized	Rate	1990	386.556	452.186	323.645
DALYs	Low SDI	Age-standardized	Rate	1991	380.87	445.182	316.593
DALYs	Low SDI	Age-standardized	Rate	1992	379.002	444.661	318.52
DALYs	Low SDI	Age-standardized	Rate	1993	374.894	435.901	309.211
DALYs	Low SDI	Age-standardized	Rate	1994	373.211	431.895	312.389
DALYs	Low SDI	Age-standardized	Rate	1995	369.99	430.819	310.474
DALYs	Low SDI	Age-standardized	Rate	1996	367.009	426.2	305.523
DALYs	Low SDI	Age-standardized	Rate	1997	362.152	421.895	304.316
DALYs	Low SDI	Age-standardized	Rate	1998	362.192	416.293	305.285
DALYs	Low SDI	Age-standardized	Rate	1999	358.668	413.442	303.432
DALYs	Low SDI	Age-standardized	Rate	2000	353.513	404.137	297.957
DALYs	Low SDI	Age-standardized	Rate	2001	348.582	401.135	297.135
DALYs	Low SDI	Age-standardized	Rate	2002	343.86	394.851	294.009
DALYs	Low SDI	Age-standardized	Rate	2003	340.525	386.93	292.586
DALYs	Low SDI	Age-standardized	Rate	2004	335.174	381.205	288.637
DALYs	Low SDI	Age-standardized	Rate	2005	325.264	371.474	280.153
DALYs	Low SDI	Age-standardized	Rate	2006	313.934	353.202	271.97
DALYs	Low SDI	Age-standardized	Rate	2007	301.299	340.396	261.279
DALYs	Low SDI	Age-standardized	Rate	2008	289.481	328	249.258
DALYs	Low SDI	Age-standardized	Rate	2009	277.399	314.38	236.214
DALYs	Low SDI	Age-standardized	Rate	2010	263.271	300.051	224.482
DALYs	Low SDI	Age-standardized	Rate	2011	247.902	282.82	212.442
DALYs	Low SDI	Age-standardized	Rate	2012	228.137	260.535	196.09
DALYs	Low SDI	Age-standardized	Rate	2013	209.961	241.456	177.926
DALYs	Low SDI	Age-standardized	Rate	2014	193.169	224.497	163.491
DALYs	Low SDI	Age-standardized	Rate	2015	177.764	207.815	150.475
DALYs	Low SDI	Age-standardized	Rate	2016	165.389	194.254	139.442
DALYs	Low SDI	Age-standardized	Rate	2017	155.049	183.629	130.026
DALYs	Low SDI	Age-standardized	Rate	2018	146.567	173.137	123.377
DALYs	Low SDI	Age-standardized	Rate	2019	138.841	164.703	115.601
DALYs	Middle SDI	Age-standardized	Rate	1990	44.736	51.6554	39.226
DALYs	Middle SDI	Age-standardized	Rate	1991	41.6909	47.8834	36.4199
DALYs	Middle SDI	Age-standardized	Rate	1992	39.7051	46.2848	34.5352
DALYs	Middle SDI	Age-standardized	Rate	1993	36.8356	42.7125	32.089
DALYs	Middle SDI	Age-standardized	Rate	1994	35.3085	40.8026	30.7556
DALYs	Middle SDI	Age-standardized	Rate	1995	33.1592	38.6608	28.6097
DALYs	Middle SDI	Age-standardized	Rate	1996	30.7621	35.5082	26.6742
DALYs	Middle SDI	Age-standardized	Rate	1997	29.168	33.8398	25.3659
DALYs	Middle SDI	Age-standardized	Rate	1998	27.7784	32.7174	23.9232
DALYs	Middle SDI	Age-standardized	Rate	1999	26.0743	30.4385	22.4819
DALYs	Middle SDI	Age-standardized	Rate	2000	24.657	28.4323	21.1782
DALYs	Middle SDI	Age-standardized	Rate	2001	22.6874	26.1977	19.3456
DALYs	Middle SDI	Age-standardized	Rate	2002	20.6456	23.8761	17.6578
DALYs	Middle SDI	Age-standardized	Rate	2003	19.0955	22.1621	16.474
DALYs	Middle SDI	Age-standardized	Rate	2004	18.21	21.2089	15.5751
DALYs	Middle SDI	Age-standardized	Rate	2005	17.1644	20.0701	14.646
DALYs	Middle SDI	Age-standardized	Rate	2006	15.7457	18.4498	13.4931
DALYs	Middle SDI	Age-standardized	Rate	2007	14.0245	16.5307	11.9181
DALYs	Middle SDI	Age-standardized	Rate	2008	12.9455	15.2533	10.9359
DALYs	Middle SDI	Age-standardized	Rate	2009	12.0665	14.3925	10.1069
DALYs	Middle SDI	Age-standardized	Rate	2010	11.0469	13.3036	9.23551
DALYs	Middle SDI	Age-standardized	Rate	2011	10.0369	12.097	8.41252
DALYs	Middle SDI	Age-standardized	Rate	2012	9.05298	10.9747	7.51174
DALYs	Middle SDI	Age-standardized	Rate	2013	8.3612	10.2502	6.80105
DALYs	Middle SDI	Age-standardized	Rate	2014	7.47691	9.37697	6.06608
DALYs	Middle SDI	Age-standardized	Rate	2015	6.84642	8.69877	5.49688
DALYs	Middle SDI	Age-standardized	Rate	2016	6.37258	8.15517	5.06175
DALYs	Middle SDI	Age-standardized	Rate	2017	6.09154	7.81962	4.77063
DALYs	Middle SDI	Age-standardized	Rate	2018	6.11537	7.85522	4.78818
DALYs	Middle SDI	Age-standardized	Rate	2019	5.89122	7.59555	4.52229
