# Supplementary material for: The global burden and trends of maternal sepsis and other maternal infections in 204 countries and territories from 1990 to 2019
Source: BMC Infect Dis. 2021 Oct 18;21:1074. doi: 10.1186/s12879-021-06779-0 (PMC8524924; doi:10.1186/s12879-021-06779-0)
Supplement: Supplementary file 7 — Additional file 7: Table S5. The number of MSMI incidence, death, DALY in 21 different region in 1990 and 2019 [file 12879_2021_6779_MOESM7_ESM.xlsx]

## Sheet: S5
Table S5. The number of MSMI incidence, death, DALY in 21 different region in 1990 and 2019
measure_name	location_name	age_name	metric_name	year	val	upper	lower
Incidence	Western Sub-Saharan Africa	All Ages	Number	1990	1.10908e+06	1.39734e+06	865934
Incidence	Western Sub-Saharan Africa	All Ages	Number	1991	1.13712e+06	1.43051e+06	888172
Incidence	Western Sub-Saharan Africa	All Ages	Number	1992	1.16458e+06	1.46393e+06	910082
Incidence	Western Sub-Saharan Africa	All Ages	Number	1993	1.19304e+06	1.50473e+06	932677
Incidence	Western Sub-Saharan Africa	All Ages	Number	1994	1.22301e+06	1.54313e+06	956575
Incidence	Western Sub-Saharan Africa	All Ages	Number	1995	1.25414e+06	1.58081e+06	981002
Incidence	Western Sub-Saharan Africa	All Ages	Number	1996	1.28534e+06	1.62197e+06	1.00493e+06
Incidence	Western Sub-Saharan Africa	All Ages	Number	1997	1.31453e+06	1.65484e+06	1.02718e+06
Incidence	Western Sub-Saharan Africa	All Ages	Number	1998	1.3431e+06	1.6863e+06	1.0467e+06
Incidence	Western Sub-Saharan Africa	All Ages	Number	1999	1.37198e+06	1.72297e+06	1.06775e+06
Incidence	Western Sub-Saharan Africa	All Ages	Number	2000	1.40111e+06	1.75718e+06	1.0892e+06
Incidence	Western Sub-Saharan Africa	All Ages	Number	2001	1.42258e+06	1.78332e+06	1.10457e+06
Incidence	Western Sub-Saharan Africa	All Ages	Number	2002	1.42912e+06	1.79301e+06	1.10826e+06
Incidence	Western Sub-Saharan Africa	All Ages	Number	2003	1.42933e+06	1.79489e+06	1.11198e+06
Incidence	Western Sub-Saharan Africa	All Ages	Number	2004	1.43308e+06	1.79894e+06	1.1165e+06
Incidence	Western Sub-Saharan Africa	All Ages	Number	2005	1.45127e+06	1.82503e+06	1.13188e+06
Incidence	Western Sub-Saharan Africa	All Ages	Number	2006	1.47838e+06	1.85767e+06	1.15528e+06
Incidence	Western Sub-Saharan Africa	All Ages	Number	2007	1.50254e+06	1.88548e+06	1.17296e+06
Incidence	Western Sub-Saharan Africa	All Ages	Number	2008	1.52633e+06	1.91664e+06	1.19271e+06
Incidence	Western Sub-Saharan Africa	All Ages	Number	2009	1.55298e+06	1.95028e+06	1.2143e+06
Incidence	Western Sub-Saharan Africa	All Ages	Number	2010	1.58534e+06	1.99641e+06	1.23791e+06
Incidence	Western Sub-Saharan Africa	All Ages	Number	2011	1.63175e+06	2.05728e+06	1.27433e+06
Incidence	Western Sub-Saharan Africa	All Ages	Number	2012	1.6942e+06	2.12874e+06	1.32341e+06
Incidence	Western Sub-Saharan Africa	All Ages	Number	2013	1.76423e+06	2.21738e+06	1.37816e+06
Incidence	Western Sub-Saharan Africa	All Ages	Number	2014	1.83149e+06	2.30231e+06	1.42961e+06
Incidence	Western Sub-Saharan Africa	All Ages	Number	2015	1.88495e+06	2.36425e+06	1.46858e+06
Incidence	Western Sub-Saharan Africa	All Ages	Number	2016	1.91463e+06	2.41427e+06	1.49071e+06
Incidence	Western Sub-Saharan Africa	All Ages	Number	2017	1.93859e+06	2.43888e+06	1.5073e+06
Incidence	Western Sub-Saharan Africa	All Ages	Number	2018	1.97134e+06	2.46866e+06	1.53168e+06
Incidence	Western Sub-Saharan Africa	All Ages	Number	2019	2.00893e+06	2.51266e+06	1.56355e+06
Incidence	Western Europe	All Ages	Number	1990	753396	939083	573510
Incidence	Western Europe	All Ages	Number	1991	730936	917076	557488
Incidence	Western Europe	All Ages	Number	1992	710243	893053	544344
Incidence	Western Europe	All Ages	Number	1993	691640	872202	534518
Incidence	Western Europe	All Ages	Number	1994	676431	853814	521883
Incidence	Western Europe	All Ages	Number	1995	665977	840737	512771
Incidence	Western Europe	All Ages	Number	1996	658904	834166	510240
Incidence	Western Europe	All Ages	Number	1997	652917	824824	508424
Incidence	Western Europe	All Ages	Number	1998	647800	815608	504596
Incidence	Western Europe	All Ages	Number	1999	643949	808911	505219
Incidence	Western Europe	All Ages	Number	2000	641638	806012	504386
Incidence	Western Europe	All Ages	Number	2001	642127	801876	506981
Incidence	Western Europe	All Ages	Number	2002	645985	803743	513721
Incidence	Western Europe	All Ages	Number	2003	650992	806677	518427
Incidence	Western Europe	All Ages	Number	2004	655453	807790	524442
Incidence	Western Europe	All Ages	Number	2005	658274	807252	526916
Incidence	Western Europe	All Ages	Number	2006	659442	812369	528466
Incidence	Western Europe	All Ages	Number	2007	660417	811995	530828
Incidence	Western Europe	All Ages	Number	2008	661081	810750	531108
Incidence	Western Europe	All Ages	Number	2009	660561	812296	530314
Incidence	Western Europe	All Ages	Number	2010	659005	812071	528722
Incidence	Western Europe	All Ages	Number	2011	654027	805174	523792
Incidence	Western Europe	All Ages	Number	2012	645378	793065	514069
Incidence	Western Europe	All Ages	Number	2013	635572	786366	504296
Incidence	Western Europe	All Ages	Number	2014	626514	776532	495169
Incidence	Western Europe	All Ages	Number	2015	620707	769564	487611
Incidence	Western Europe	All Ages	Number	2016	619886	772556	490906
Incidence	Western Europe	All Ages	Number	2017	619894	773876	495769
Incidence	Western Europe	All Ages	Number	2018	610099	764146	480782
Incidence	Western Europe	All Ages	Number	2019	589576	745372	454752
Incidence	Tropical Latin America	All Ages	Number	1990	523450	665069	403947
Incidence	Tropical Latin America	All Ages	Number	1991	515811	652573	399389
Incidence	Tropical Latin America	All Ages	Number	1992	509496	644882	394900
Incidence	Tropical Latin America	All Ages	Number	1993	505057	638533	392236
Incidence	Tropical Latin America	All Ages	Number	1994	503115	633279	391050
Incidence	Tropical Latin America	All Ages	Number	1995	504421	633219	392376
Incidence	Tropical Latin America	All Ages	Number	1996	507935	631372	396436
Incidence	Tropical Latin America	All Ages	Number	1997	512299	633568	400483
Incidence	Tropical Latin America	All Ages	Number	1998	517794	633076	405954
Incidence	Tropical Latin America	All Ages	Number	1999	524772	640056	412863
Incidence	Tropical Latin America	All Ages	Number	2000	533688	651959	420010
Incidence	Tropical Latin America	All Ages	Number	2001	547122	670776	430293
Incidence	Tropical Latin America	All Ages	Number	2002	566105	697705	448090
Incidence	Tropical Latin America	All Ages	Number	2003	588275	725268	466881
Incidence	Tropical Latin America	All Ages	Number	2004	611039	751887	486743
Incidence	Tropical Latin America	All Ages	Number	2005	631564	767811	504923
Incidence	Tropical Latin America	All Ages	Number	2006	652286	782620	520289
Incidence	Tropical Latin America	All Ages	Number	2007	675562	800591	544430
Incidence	Tropical Latin America	All Ages	Number	2008	698156	821076	565533
Incidence	Tropical Latin America	All Ages	Number	2009	716732	841771	582367
Incidence	Tropical Latin America	All Ages	Number	2010	727872	855492	589509
Incidence	Tropical Latin America	All Ages	Number	2011	732673	863506	596300
Incidence	Tropical Latin America	All Ages	Number	2012	734434	866287	598818
Incidence	Tropical Latin America	All Ages	Number	2013	733151	861822	599232
Incidence	Tropical Latin America	All Ages	Number	2014	728801	858954	595050
Incidence	Tropical Latin America	All Ages	Number	2015	721390	849272	593173
Incidence	Tropical Latin America	All Ages	Number	2016	704063	827449	579851
Incidence	Tropical Latin America	All Ages	Number	2017	684571	804329	561544
Incidence	Tropical Latin America	All Ages	Number	2018	674358	801174	551573
Incidence	Tropical Latin America	All Ages	Number	2019	669704	812316	536430
Incidence	Southern Sub-Saharan Africa	All Ages	Number	1990	256461	328676	194973
Incidence	Southern Sub-Saharan Africa	All Ages	Number	1991	257614	331509	195461
Incidence	Southern Sub-Saharan Africa	All Ages	Number	1992	258694	334017	196018
Incidence	Southern Sub-Saharan Africa	All Ages	Number	1993	259837	334788	196695
Incidence	Southern Sub-Saharan Africa	All Ages	Number	1994	261243	336990	197749
Incidence	Southern Sub-Saharan Africa	All Ages	Number	1995	263138	339074	199178
Incidence	Southern Sub-Saharan Africa	All Ages	Number	1996	264978	343270	199519
Incidence	Southern Sub-Saharan Africa	All Ages	Number	1997	266596	343185	200903
Incidence	Southern Sub-Saharan Africa	All Ages	Number	1998	268186	343660	201761
Incidence	Southern Sub-Saharan Africa	All Ages	Number	1999	270018	344190	203145
Incidence	Southern Sub-Saharan Africa	All Ages	Number	2000	272359	346951	204953
Incidence	Southern Sub-Saharan Africa	All Ages	Number	2001	274840	351245	206941
Incidence	Southern Sub-Saharan Africa	All Ages	Number	2002	277047	354733	209079
Incidence	Southern Sub-Saharan Africa	All Ages	Number	2003	278986	358433	209928
Incidence	Southern Sub-Saharan Africa	All Ages	Number	2004	280728	362859	211471
Incidence	Southern Sub-Saharan Africa	All Ages	Number	2005	282394	366982	212005
Incidence	Southern Sub-Saharan Africa	All Ages	Number	2006	284111	369665	214021
Incidence	Southern Sub-Saharan Africa	All Ages	Number	2007	285862	371326	216301
Incidence	Southern Sub-Saharan Africa	All Ages	Number	2008	287499	372489	217399
Incidence	Southern Sub-Saharan Africa	All Ages	Number	2009	288826	372894	218034
Incidence	Southern Sub-Saharan Africa	All Ages	Number	2010	289645	373600	218973
Incidence	Southern Sub-Saharan Africa	All Ages	Number	2011	289681	372267	219198
Incidence	Southern Sub-Saharan Africa	All Ages	Number	2012	288969	371182	218552
Incidence	Southern Sub-Saharan Africa	All Ages	Number	2013	287791	368534	216480
Incidence	Southern Sub-Saharan Africa	All Ages	Number	2014	286408	367430	215953
Incidence	Southern Sub-Saharan Africa	All Ages	Number	2015	285112	363989	215545
Incidence	Southern Sub-Saharan Africa	All Ages	Number	2016	283335	360226	213919
Incidence	Southern Sub-Saharan Africa	All Ages	Number	2017	280804	356990	212212
Incidence	Southern Sub-Saharan Africa	All Ages	Number	2018	276642	350462	209240
Incidence	Southern Sub-Saharan Africa	All Ages	Number	2019	270479	346101	204864
Incidence	Southern Latin America	All Ages	Number	1990	246931	304974	193858
Incidence	Southern Latin America	All Ages	Number	1991	246899	301023	196351
Incidence	Southern Latin America	All Ages	Number	1992	246724	298129	198165
Incidence	Southern Latin America	All Ages	Number	1993	246596	296567	199522
Incidence	Southern Latin America	All Ages	Number	1994	246664	296356	198062
Incidence	Southern Latin America	All Ages	Number	1995	247175	296694	199273
Incidence	Southern Latin America	All Ages	Number	1996	247702	296663	199974
Incidence	Southern Latin America	All Ages	Number	1997	247770	295953	202201
Incidence	Southern Latin America	All Ages	Number	1998	247413	295897	203039
Incidence	Southern Latin America	All Ages	Number	1999	246860	296226	202131
Incidence	Southern Latin America	All Ages	Number	2000	246689	296691	200235
Incidence	Southern Latin America	All Ages	Number	2001	246376	295999	201501
Incidence	Southern Latin America	All Ages	Number	2002	245425	295504	202359
Incidence	Southern Latin America	All Ages	Number	2003	244261	294518	200995
Incidence	Southern Latin America	All Ages	Number	2004	243494	293854	201066
Incidence	Southern Latin America	All Ages	Number	2005	244277	294233	200756
Incidence	Southern Latin America	All Ages	Number	2006	246722	295946	204306
Incidence	Southern Latin America	All Ages	Number	2007	249774	299380	207482
Incidence	Southern Latin America	All Ages	Number	2008	252924	301979	209507
Incidence	Southern Latin America	All Ages	Number	2009	255710	306105	211520
Incidence	Southern Latin America	All Ages	Number	2010	257719	309155	211474
Incidence	Southern Latin America	All Ages	Number	2011	258300	310028	212447
Incidence	Southern Latin America	All Ages	Number	2012	257282	307099	211161
Incidence	Southern Latin America	All Ages	Number	2013	254976	304865	207636
Incidence	Southern Latin America	All Ages	Number	2014	251738	302633	203768
Incidence	Southern Latin America	All Ages	Number	2015	247902	300192	199608
Incidence	Southern Latin America	All Ages	Number	2016	237831	288299	191118
Incidence	Southern Latin America	All Ages	Number	2017	229218	282339	183347
Incidence	Southern Latin America	All Ages	Number	2018	228334	280535	182919
Incidence	Southern Latin America	All Ages	Number	2019	228865	281668	181217
Incidence	Southeast Asia	All Ages	Number	1990	2.0233e+06	2.64639e+06	1.50728e+06
Incidence	Southeast Asia	All Ages	Number	1991	2.03977e+06	2.6643e+06	1.51796e+06
Incidence	Southeast Asia	All Ages	Number	1992	2.05388e+06	2.68038e+06	1.52731e+06
Incidence	Southeast Asia	All Ages	Number	1993	2.06531e+06	2.6865e+06	1.53914e+06
Incidence	Southeast Asia	All Ages	Number	1994	2.07464e+06	2.67895e+06	1.54377e+06
Incidence	Southeast Asia	All Ages	Number	1995	2.08315e+06	2.68934e+06	1.55243e+06
Incidence	Southeast Asia	All Ages	Number	1996	2.08592e+06	2.69247e+06	1.55244e+06
Incidence	Southeast Asia	All Ages	Number	1997	2.08086e+06	2.69243e+06	1.54414e+06
Incidence	Southeast Asia	All Ages	Number	1998	2.07203e+06	2.68175e+06	1.53364e+06
Incidence	Southeast Asia	All Ages	Number	1999	2.0638e+06	2.66892e+06	1.52409e+06
Incidence	Southeast Asia	All Ages	Number	2000	2.06059e+06	2.66243e+06	1.5218e+06
Incidence	Southeast Asia	All Ages	Number	2001	2.0622e+06	2.66951e+06	1.52391e+06
Incidence	Southeast Asia	All Ages	Number	2002	2.06461e+06	2.67754e+06	1.52635e+06
Incidence	Southeast Asia	All Ages	Number	2003	2.06672e+06	2.68194e+06	1.52846e+06
Incidence	Southeast Asia	All Ages	Number	2004	2.06705e+06	2.68212e+06	1.52642e+06
Incidence	Southeast Asia	All Ages	Number	2005	2.06444e+06	2.67833e+06	1.52067e+06
Incidence	Southeast Asia	All Ages	Number	2006	2.05836e+06	2.68418e+06	1.51804e+06
Incidence	Southeast Asia	All Ages	Number	2007	2.04778e+06	2.66691e+06	1.50512e+06
Incidence	Southeast Asia	All Ages	Number	2008	2.02763e+06	2.63486e+06	1.4909e+06
Incidence	Southeast Asia	All Ages	Number	2009	2.0008e+06	2.60392e+06	1.47687e+06
Incidence	Southeast Asia	All Ages	Number	2010	1.97859e+06	2.57856e+06	1.46607e+06
Incidence	Southeast Asia	All Ages	Number	2011	1.9588e+06	2.54949e+06	1.45037e+06
Incidence	Southeast Asia	All Ages	Number	2012	1.93589e+06	2.52073e+06	1.43554e+06
Incidence	Southeast Asia	All Ages	Number	2013	1.91017e+06	2.49142e+06	1.41581e+06
Incidence	Southeast Asia	All Ages	Number	2014	1.88203e+06	2.45509e+06	1.39937e+06
Incidence	Southeast Asia	All Ages	Number	2015	1.85235e+06	2.41725e+06	1.38281e+06
Incidence	Southeast Asia	All Ages	Number	2016	1.81346e+06	2.35557e+06	1.35089e+06
Incidence	Southeast Asia	All Ages	Number	2017	1.77729e+06	2.30917e+06	1.32724e+06
Incidence	Southeast Asia	All Ages	Number	2018	1.75342e+06	2.28101e+06	1.3027e+06
Incidence	Southeast Asia	All Ages	Number	2019	1.73475e+06	2.25912e+06	1.28889e+06
Incidence	South Asia	All Ages	Number	1990	6.21997e+06	7.94846e+06	4.61774e+06
Incidence	South Asia	All Ages	Number	1991	6.27059e+06	8.01425e+06	4.66224e+06
Incidence	South Asia	All Ages	Number	1992	6.31547e+06	8.06837e+06	4.68176e+06
Incidence	South Asia	All Ages	Number	1993	6.35794e+06	8.10344e+06	4.69854e+06
Incidence	South Asia	All Ages	Number	1994	6.40174e+06	8.14985e+06	4.73457e+06
Incidence	South Asia	All Ages	Number	1995	6.45261e+06	8.22167e+06	4.77046e+06
Incidence	South Asia	All Ages	Number	1996	6.48956e+06	8.25962e+06	4.79371e+06
Incidence	South Asia	All Ages	Number	1997	6.49836e+06	8.26423e+06	4.79736e+06
Incidence	South Asia	All Ages	Number	1998	6.49175e+06	8.27213e+06	4.79049e+06
Incidence	South Asia	All Ages	Number	1999	6.48371e+06	8.2696e+06	4.78548e+06
Incidence	South Asia	All Ages	Number	2000	6.48953e+06	8.26827e+06	4.79041e+06
Incidence	South Asia	All Ages	Number	2001	6.49742e+06	8.29965e+06	4.79559e+06
Incidence	South Asia	All Ages	Number	2002	6.49093e+06	8.28227e+06	4.78838e+06
Incidence	South Asia	All Ages	Number	2003	6.475e+06	8.27872e+06	4.78176e+06
Incidence	South Asia	All Ages	Number	2004	6.45475e+06	8.26311e+06	4.77422e+06
Incidence	South Asia	All Ages	Number	2005	6.43581e+06	8.25835e+06	4.76124e+06
Incidence	South Asia	All Ages	Number	2006	6.40604e+06	8.22772e+06	4.72832e+06
Incidence	South Asia	All Ages	Number	2007	6.35517e+06	8.16808e+06	4.68202e+06
Incidence	South Asia	All Ages	Number	2008	6.29345e+06	8.1093e+06	4.62807e+06
Incidence	South Asia	All Ages	Number	2009	6.2328e+06	8.03888e+06	4.5799e+06
Incidence	South Asia	All Ages	Number	2010	6.18577e+06	7.99663e+06	4.54229e+06
Incidence	South Asia	All Ages	Number	2011	6.13929e+06	7.94591e+06	4.50951e+06
Incidence	South Asia	All Ages	Number	2012	6.07476e+06	7.86329e+06	4.46151e+06
Incidence	South Asia	All Ages	Number	2013	5.99741e+06	7.74896e+06	4.39607e+06
Incidence	South Asia	All Ages	Number	2014	5.91256e+06	7.6623e+06	4.34049e+06
Incidence	South Asia	All Ages	Number	2015	5.825e+06	7.54043e+06	4.27019e+06
Incidence	South Asia	All Ages	Number	2016	5.6802e+06	7.34591e+06	4.16392e+06
Incidence	South Asia	All Ages	Number	2017	5.55314e+06	7.19791e+06	4.07928e+06
Incidence	South Asia	All Ages	Number	2018	5.50939e+06	7.13483e+06	4.04783e+06
Incidence	South Asia	All Ages	Number	2019	5.49527e+06	7.11771e+06	4.05861e+06
Incidence	Oceania	All Ages	Number	1990	32409	41911.2	23922.2
Incidence	Oceania	All Ages	Number	1991	33203.5	42986	24573.9
Incidence	Oceania	All Ages	Number	1992	33967.3	44022.4	25277.7
Incidence	Oceania	All Ages	Number	1993	34750.8	45192.5	26002.6
Incidence	Oceania	All Ages	Number	1994	35577.6	46267.5	26649.2
Incidence	Oceania	All Ages	Number	1995	36462.9	47298.8	27150.3
Incidence	Oceania	All Ages	Number	1996	37334.8	48448.6	27934.7
Incidence	Oceania	All Ages	Number	1997	38196.6	49445.2	28780.2
Incidence	Oceania	All Ages	Number	1998	39070.4	50388.5	29503.7
Incidence	Oceania	All Ages	Number	1999	39963	51571.9	30293.7
Incidence	Oceania	All Ages	Number	2000	40863.2	52633.6	30909.3
Incidence	Oceania	All Ages	Number	2001	41645.6	53352.5	31593.4
Incidence	Oceania	All Ages	Number	2002	42313.8	54495.6	31878.9
Incidence	Oceania	All Ages	Number	2003	42980.8	55769.2	32161.8
Incidence	Oceania	All Ages	Number	2004	43749.6	56809	32390.8
Incidence	Oceania	All Ages	Number	2005	44709.5	58217.3	32852.4
Incidence	Oceania	All Ages	Number	2006	45805.1	59399.5	33700.6
Incidence	Oceania	All Ages	Number	2007	46927.3	60790.4	34737.6
Incidence	Oceania	All Ages	Number	2008	48081.1	62319.9	35979.8
Incidence	Oceania	All Ages	Number	2009	49274.8	63863.8	36723.3
Incidence	Oceania	All Ages	Number	2010	50520.2	65192.8	37630
Incidence	Oceania	All Ages	Number	2011	51751.2	66431.9	38599.2
Incidence	Oceania	All Ages	Number	2012	52889.4	67814.3	39486.6
Incidence	Oceania	All Ages	Number	2013	53945.4	69546	40224.9
Incidence	Oceania	All Ages	Number	2014	54929.3	70817.5	41158.5
Incidence	Oceania	All Ages	Number	2015	55855	72222.9	41970.5
Incidence	Oceania	All Ages	Number	2016	56401.3	73209	41903.8
Incidence	Oceania	All Ages	Number	2017	56981.8	74301.3	42477.1
Incidence	Oceania	All Ages	Number	2018	57984.6	74896.5	43192.6
Incidence	Oceania	All Ages	Number	2019	59094	77080.3	43857.6
Incidence	North Africa and Middle East	All Ages	Number	1990	2.11328e+06	2.59114e+06	1.6246e+06
Incidence	North Africa and Middle East	All Ages	Number	1991	2.11441e+06	2.59855e+06	1.62487e+06
Incidence	North Africa and Middle East	All Ages	Number	1992	2.12317e+06	2.61615e+06	1.62449e+06
Incidence	North Africa and Middle East	All Ages	Number	1993	2.12662e+06	2.61805e+06	1.62166e+06
Incidence	North Africa and Middle East	All Ages	Number	1994	2.12372e+06	2.61847e+06	1.61378e+06
Incidence	North Africa and Middle East	All Ages	Number	1995	2.12609e+06	2.62842e+06	1.6161e+06
Incidence	North Africa and Middle East	All Ages	Number	1996	2.13133e+06	2.62317e+06	1.62506e+06
Incidence	North Africa and Middle East	All Ages	Number	1997	2.13332e+06	2.61992e+06	1.62967e+06
Incidence	North Africa and Middle East	All Ages	Number	1998	2.1313e+06	2.61293e+06	1.63302e+06
Incidence	North Africa and Middle East	All Ages	Number	1999	2.13006e+06	2.61511e+06	1.6352e+06
Incidence	North Africa and Middle East	All Ages	Number	2000	2.1366e+06	2.61894e+06	1.64926e+06
Incidence	North Africa and Middle East	All Ages	Number	2001	2.15167e+06	2.63617e+06	1.66332e+06
Incidence	North Africa and Middle East	All Ages	Number	2002	2.17253e+06	2.6615e+06	1.67971e+06
Incidence	North Africa and Middle East	All Ages	Number	2003	2.19359e+06	2.68135e+06	1.69782e+06
Incidence	North Africa and Middle East	All Ages	Number	2004	2.2135e+06	2.70264e+06	1.71326e+06
Incidence	North Africa and Middle East	All Ages	Number	2005	2.23041e+06	2.72371e+06	1.72826e+06
Incidence	North Africa and Middle East	All Ages	Number	2006	2.24312e+06	2.73581e+06	1.74267e+06
Incidence	North Africa and Middle East	All Ages	Number	2007	2.25619e+06	2.75766e+06	1.74337e+06
Incidence	North Africa and Middle East	All Ages	Number	2008	2.26567e+06	2.77087e+06	1.74495e+06
Incidence	North Africa and Middle East	All Ages	Number	2009	2.26589e+06	2.77697e+06	1.73729e+06
Incidence	North Africa and Middle East	All Ages	Number	2010	2.26009e+06	2.77529e+06	1.73733e+06
Incidence	North Africa and Middle East	All Ages	Number	2011	2.24738e+06	2.75779e+06	1.72839e+06
Incidence	North Africa and Middle East	All Ages	Number	2012	2.22611e+06	2.73456e+06	1.71176e+06
Incidence	North Africa and Middle East	All Ages	Number	2013	2.19921e+06	2.706e+06	1.68722e+06
Incidence	North Africa and Middle East	All Ages	Number	2014	2.16517e+06	2.66058e+06	1.66515e+06
Incidence	North Africa and Middle East	All Ages	Number	2015	2.12958e+06	2.61295e+06	1.63916e+06
Incidence	North Africa and Middle East	All Ages	Number	2016	2.09074e+06	2.58027e+06	1.61595e+06
Incidence	North Africa and Middle East	All Ages	Number	2017	2.05123e+06	2.53655e+06	1.5816e+06
Incidence	North Africa and Middle East	All Ages	Number	2018	2.01387e+06	2.49653e+06	1.54779e+06
Incidence	North Africa and Middle East	All Ages	Number	2019	1.97657e+06	2.47101e+06	1.50805e+06
Incidence	High-income North America	All Ages	Number	1990	909205	1.0957e+06	733598
Incidence	High-income North America	All Ages	Number	1991	894610	1.07917e+06	721368
Incidence	High-income North America	All Ages	Number	1992	883121	1.06563e+06	714676
Incidence	High-income North America	All Ages	Number	1993	874108	1.05595e+06	708986
Incidence	High-income North America	All Ages	Number	1994	867583	1.05019e+06	703421
Incidence	High-income North America	All Ages	Number	1995	862878	1.04929e+06	698471
Incidence	High-income North America	All Ages	Number	1996	867787	1.05189e+06	701825
Incidence	High-income North America	All Ages	Number	1997	884195	1.07058e+06	716343
Incidence	High-income North America	All Ages	Number	1998	904119	1.09462e+06	732828
Incidence	High-income North America	All Ages	Number	1999	919535	1.11729e+06	743466
Incidence	High-income North America	All Ages	Number	2000	924094	1.12067e+06	748261
Incidence	High-income North America	All Ages	Number	2001	919552	1.10719e+06	749600
Incidence	High-income North America	All Ages	Number	2002	911224	1.09232e+06	747741
Incidence	High-income North America	All Ages	Number	2003	900528	1.07192e+06	744065
Incidence	High-income North America	All Ages	Number	2004	887662	1.04522e+06	741053
Incidence	High-income North America	All Ages	Number	2005	873163	1.02373e+06	733925
Incidence	High-income North America	All Ages	Number	2006	848660	983365	719865
Incidence	High-income North America	All Ages	Number	2007	809792	929839	693158
Incidence	High-income North America	All Ages	Number	2008	765845	870956	661583
Incidence	High-income North America	All Ages	Number	2009	726829	821861	634082
Incidence	High-income North America	All Ages	Number	2010	702032	791843	614723
Incidence	High-income North America	All Ages	Number	2011	689002	773211	604728
Incidence	High-income North America	All Ages	Number	2012	676844	759897	595592
Incidence	High-income North America	All Ages	Number	2013	664895	745259	586422
Incidence	High-income North America	All Ages	Number	2014	653087	732733	574213
Incidence	High-income North America	All Ages	Number	2015	640119	717473	560020
Incidence	High-income North America	All Ages	Number	2016	620899	704115	539760
Incidence	High-income North America	All Ages	Number	2017	603718	699957	512464
Incidence	High-income North America	All Ages	Number	2018	595543	698792	493879
Incidence	High-income North America	All Ages	Number	2019	590866	703750	477296
Incidence	High-income Asia Pacific	All Ages	Number	1990	170295	225453	125531
Incidence	High-income Asia Pacific	All Ages	Number	1991	168288	222157	124186
Incidence	High-income Asia Pacific	All Ages	Number	1992	167039	220245	124267
Incidence	High-income Asia Pacific	All Ages	Number	1993	165448	217838	123265
Incidence	High-income Asia Pacific	All Ages	Number	1994	163859	215854	122054
Incidence	High-income Asia Pacific	All Ages	Number	1995	162060	213351	120498
Incidence	High-income Asia Pacific	All Ages	Number	1996	160965	211306	119673
Incidence	High-income Asia Pacific	All Ages	Number	1997	158699	207802	117933
Incidence	High-income Asia Pacific	All Ages	Number	1998	155704	203159	115834
Incidence	High-income Asia Pacific	All Ages	Number	1999	152062	197111	113085
Incidence	High-income Asia Pacific	All Ages	Number	2000	147727	191229	109994
Incidence	High-income Asia Pacific	All Ages	Number	2001	141914	181333	107748
Incidence	High-income Asia Pacific	All Ages	Number	2002	133473	170315	102189
Incidence	High-income Asia Pacific	All Ages	Number	2003	124565	156808	96830
Incidence	High-income Asia Pacific	All Ages	Number	2004	117003	145344	92063.4
Incidence	High-income Asia Pacific	All Ages	Number	2005	112169	139469	88967.6
Incidence	High-income Asia Pacific	All Ages	Number	2006	109719	135768	87968.4
Incidence	High-income Asia Pacific	All Ages	Number	2007	107650	132179	87219.5
Incidence	High-income Asia Pacific	All Ages	Number	2008	105796	129167	86859.4
Incidence	High-income Asia Pacific	All Ages	Number	2009	103898	126292	85898.1
Incidence	High-income Asia Pacific	All Ages	Number	2010	101795	123553	84562.1
Incidence	High-income Asia Pacific	All Ages	Number	2011	99688.1	119843	82761.4
Incidence	High-income Asia Pacific	All Ages	Number	2012	97376.5	116398	80614.9
Incidence	High-income Asia Pacific	All Ages	Number	2013	94980.9	113495	79067.8
Incidence	High-income Asia Pacific	All Ages	Number	2014	92631.8	110937	77157.2
Incidence	High-income Asia Pacific	All Ages	Number	2015	90449.7	108314	74782.4
Incidence	High-income Asia Pacific	All Ages	Number	2016	88202.3	106148	73175.3
Incidence	High-income Asia Pacific	All Ages	Number	2017	86372.2	104801	71354.4
Incidence	High-income Asia Pacific	All Ages	Number	2018	87547.6	105497	71490.6
Incidence	High-income Asia Pacific	All Ages	Number	2019	91853.5	111052	73874.7
Incidence	Eastern Sub-Saharan Africa	All Ages	Number	1990	1.43565e+06	1.83652e+06	1.07832e+06
Incidence	Eastern Sub-Saharan Africa	All Ages	Number	1991	1.46037e+06	1.87224e+06	1.09829e+06
Incidence	Eastern Sub-Saharan Africa	All Ages	Number	1992	1.48386e+06	1.90593e+06	1.11846e+06
Incidence	Eastern Sub-Saharan Africa	All Ages	Number	1993	1.51144e+06	1.9442e+06	1.14311e+06
Incidence	Eastern Sub-Saharan Africa	All Ages	Number	1994	1.54708e+06	1.99278e+06	1.17421e+06
Incidence	Eastern Sub-Saharan Africa	All Ages	Number	1995	1.58649e+06	2.04546e+06	1.20115e+06
Incidence	Eastern Sub-Saharan Africa	All Ages	Number	1996	1.62423e+06	2.10116e+06	1.23054e+06
Incidence	Eastern Sub-Saharan Africa	All Ages	Number	1997	1.65843e+06	2.14464e+06	1.25504e+06
Incidence	Eastern Sub-Saharan Africa	All Ages	Number	1998	1.68812e+06	2.17969e+06	1.27558e+06
Incidence	Eastern Sub-Saharan Africa	All Ages	Number	1999	1.71634e+06	2.21608e+06	1.29477e+06
Incidence	Eastern Sub-Saharan Africa	All Ages	Number	2000	1.74621e+06	2.25412e+06	1.31971e+06
Incidence	Eastern Sub-Saharan Africa	All Ages	Number	2001	1.77615e+06	2.30247e+06	1.34056e+06
Incidence	Eastern Sub-Saharan Africa	All Ages	Number	2002	1.80494e+06	2.33264e+06	1.36438e+06
Incidence	Eastern Sub-Saharan Africa	All Ages	Number	2003	1.83144e+06	2.3686e+06	1.3831e+06
Incidence	Eastern Sub-Saharan Africa	All Ages	Number	2004	1.85581e+06	2.39488e+06	1.40189e+06
Incidence	Eastern Sub-Saharan Africa	All Ages	Number	2005	1.87935e+06	2.42878e+06	1.41791e+06
Incidence	Eastern Sub-Saharan Africa	All Ages	Number	2006	1.89886e+06	2.45192e+06	1.42947e+06
Incidence	Eastern Sub-Saharan Africa	All Ages	Number	2007	1.91306e+06	2.46679e+06	1.43956e+06
Incidence	Eastern Sub-Saharan Africa	All Ages	Number	2008	1.92593e+06	2.49325e+06	1.44614e+06
Incidence	Eastern Sub-Saharan Africa	All Ages	Number	2009	1.93968e+06	2.51642e+06	1.45149e+06
Incidence	Eastern Sub-Saharan Africa	All Ages	Number	2010	1.95778e+06	2.54132e+06	1.46559e+06
Incidence	Eastern Sub-Saharan Africa	All Ages	Number	2011	1.98237e+06	2.57265e+06	1.48982e+06
Incidence	Eastern Sub-Saharan Africa	All Ages	Number	2012	2.00947e+06	2.60459e+06	1.50808e+06
Incidence	Eastern Sub-Saharan Africa	All Ages	Number	2013	2.0362e+06	2.62973e+06	1.52547e+06
Incidence	Eastern Sub-Saharan Africa	All Ages	Number	2014	2.06129e+06	2.65827e+06	1.5424e+06
Incidence	Eastern Sub-Saharan Africa	All Ages	Number	2015	2.083e+06	2.67467e+06	1.56043e+06
Incidence	Eastern Sub-Saharan Africa	All Ages	Number	2016	2.0921e+06	2.68913e+06	1.57513e+06
Incidence	Eastern Sub-Saharan Africa	All Ages	Number	2017	2.10406e+06	2.7041e+06	1.59246e+06
Incidence	Eastern Sub-Saharan Africa	All Ages	Number	2018	2.12806e+06	2.74541e+06	1.6088e+06
Incidence	Eastern Sub-Saharan Africa	All Ages	Number	2019	2.15312e+06	2.79016e+06	1.62556e+06
Incidence	Eastern Europe	All Ages	Number	1990	806444	989649	618541
Incidence	Eastern Europe	All Ages	Number	1991	741516	906861	570005
Incidence	Eastern Europe	All Ages	Number	1992	684517	834276	526791
Incidence	Eastern Europe	All Ages	Number	1993	636712	773864	491996
Incidence	Eastern Europe	All Ages	Number	1994	599516	727438	466163
Incidence	Eastern Europe	All Ages	Number	1995	574812	696704	449654
Incidence	Eastern Europe	All Ages	Number	1996	556987	674196	434682
Incidence	Eastern Europe	All Ages	Number	1997	541144	654308	420858
Incidence	Eastern Europe	All Ages	Number	1998	529582	640204	411336
Incidence	Eastern Europe	All Ages	Number	1999	522761	633962	407237
Incidence	Eastern Europe	All Ages	Number	2000	522404	635174	407505
Incidence	Eastern Europe	All Ages	Number	2001	528554	641559	412607
Incidence	Eastern Europe	All Ages	Number	2002	539529	654890	421912
Incidence	Eastern Europe	All Ages	Number	2003	554347	675591	433833
Incidence	Eastern Europe	All Ages	Number	2004	570093	696801	445823
Incidence	Eastern Europe	All Ages	Number	2005	585117	716151	456240
Incidence	Eastern Europe	All Ages	Number	2006	602953	738775	470322
Incidence	Eastern Europe	All Ages	Number	2007	624427	766384	486313
Incidence	Eastern Europe	All Ages	Number	2008	645961	794787	503070
Incidence	Eastern Europe	All Ages	Number	2009	665045	820372	519121
Incidence	Eastern Europe	All Ages	Number	2010	678438	838392	527966
Incidence	Eastern Europe	All Ages	Number	2011	688473	851432	534740
Incidence	Eastern Europe	All Ages	Number	2012	697170	865373	535941
Incidence	Eastern Europe	All Ages	Number	2013	701077	873233	538543
Incidence	Eastern Europe	All Ages	Number	2014	698566	873351	533980
Incidence	Eastern Europe	All Ages	Number	2015	686636	860184	521789
Incidence	Eastern Europe	All Ages	Number	2016	659325	824161	499658
Incidence	Eastern Europe	All Ages	Number	2017	629655	785888	474098
Incidence	Eastern Europe	All Ages	Number	2018	606518	759010	455243
Incidence	Eastern Europe	All Ages	Number	2019	584841	735128	438431
Incidence	East Asia	All Ages	Number	1990	3.95924e+06	5.35438e+06	2.78789e+06
Incidence	East Asia	All Ages	Number	1991	3.76893e+06	5.11338e+06	2.64351e+06
Incidence	East Asia	All Ages	Number	1992	3.56387e+06	4.84268e+06	2.49181e+06
Incidence	East Asia	All Ages	Number	1993	3.357e+06	4.5379e+06	2.34682e+06
Incidence	East Asia	All Ages	Number	1994	3.16358e+06	4.26855e+06	2.20786e+06
Incidence	East Asia	All Ages	Number	1995	2.99702e+06	4.04927e+06	2.10039e+06
Incidence	East Asia	All Ages	Number	1996	2.84269e+06	3.84482e+06	2.0009e+06
Incidence	East Asia	All Ages	Number	1997	2.69267e+06	3.62562e+06	1.90827e+06
Incidence	East Asia	All Ages	Number	1998	2.55524e+06	3.41479e+06	1.81069e+06
Incidence	East Asia	All Ages	Number	1999	2.43688e+06	3.26015e+06	1.72465e+06
Incidence	East Asia	All Ages	Number	2000	2.34208e+06	3.13195e+06	1.66003e+06
Incidence	East Asia	All Ages	Number	2001	2.27363e+06	3.04563e+06	1.61455e+06
Incidence	East Asia	All Ages	Number	2002	2.22627e+06	2.9746e+06	1.58916e+06
Incidence	East Asia	All Ages	Number	2003	2.19406e+06	2.93471e+06	1.57868e+06
Incidence	East Asia	All Ages	Number	2004	2.17242e+06	2.89517e+06	1.56884e+06
Incidence	East Asia	All Ages	Number	2005	2.15842e+06	2.87414e+06	1.56222e+06
Incidence	East Asia	All Ages	Number	2006	2.15078e+06	2.86138e+06	1.55578e+06
Incidence	East Asia	All Ages	Number	2007	2.1459e+06	2.85188e+06	1.55455e+06
Incidence	East Asia	All Ages	Number	2008	2.14467e+06	2.84656e+06	1.55241e+06
Incidence	East Asia	All Ages	Number	2009	2.15033e+06	2.85034e+06	1.55785e+06
Incidence	East Asia	All Ages	Number	2010	2.16958e+06	2.8778e+06	1.5708e+06
Incidence	East Asia	All Ages	Number	2011	2.21659e+06	2.93357e+06	1.6067e+06
Incidence	East Asia	All Ages	Number	2012	2.28737e+06	3.01301e+06	1.65682e+06
Incidence	East Asia	All Ages	Number	2013	2.35918e+06	3.1152e+06	1.71188e+06
Incidence	East Asia	All Ages	Number	2014	2.40815e+06	3.17213e+06	1.75293e+06
Incidence	East Asia	All Ages	Number	2015	2.40882e+06	3.16655e+06	1.75834e+06
Incidence	East Asia	All Ages	Number	2016	2.35858e+06	3.10746e+06	1.71893e+06
Incidence	East Asia	All Ages	Number	2017	2.27532e+06	3.0155e+06	1.65287e+06
Incidence	East Asia	All Ages	Number	2018	2.04449e+06	2.70406e+06	1.4855e+06
Incidence	East Asia	All Ages	Number	2019	1.66291e+06	2.20333e+06	1.2142e+06
Incidence	Central Sub-Saharan Africa	All Ages	Number	1990	422405	536431	323424
Incidence	Central Sub-Saharan Africa	All Ages	Number	1991	428598	545838	328303
Incidence	Central Sub-Saharan Africa	All Ages	Number	1992	435312	556249	331361
Incidence	Central Sub-Saharan Africa	All Ages	Number	1993	442546	564031	335488
Incidence	Central Sub-Saharan Africa	All Ages	Number	1994	450449	573700	341936
Incidence	Central Sub-Saharan Africa	All Ages	Number	1995	459405	586948	347552
Incidence	Central Sub-Saharan Africa	All Ages	Number	1996	468672	597589	355534
Incidence	Central Sub-Saharan Africa	All Ages	Number	1997	478492	612149	364418
Incidence	Central Sub-Saharan Africa	All Ages	Number	1998	489109	626267	370484
Incidence	Central Sub-Saharan Africa	All Ages	Number	1999	500594	642383	377687
Incidence	Central Sub-Saharan Africa	All Ages	Number	2000	513273	658415	386845
Incidence	Central Sub-Saharan Africa	All Ages	Number	2001	526916	675830	398013
Incidence	Central Sub-Saharan Africa	All Ages	Number	2002	541490	692257	411843
Incidence	Central Sub-Saharan Africa	All Ages	Number	2003	556599	709393	425209
Incidence	Central Sub-Saharan Africa	All Ages	Number	2004	571806	725899	437187
Incidence	Central Sub-Saharan Africa	All Ages	Number	2005	586542	742264	450095
Incidence	Central Sub-Saharan Africa	All Ages	Number	2006	599446	759067	459111
Incidence	Central Sub-Saharan Africa	All Ages	Number	2007	609997	771728	466377
Incidence	Central Sub-Saharan Africa	All Ages	Number	2008	618941	787000	469615
Incidence	Central Sub-Saharan Africa	All Ages	Number	2009	627122	799474	473695
Incidence	Central Sub-Saharan Africa	All Ages	Number	2010	635547	811528	475387
Incidence	Central Sub-Saharan Africa	All Ages	Number	2011	643903	823691	484443
Incidence	Central Sub-Saharan Africa	All Ages	Number	2012	650778	832139	492368
Incidence	Central Sub-Saharan Africa	All Ages	Number	2013	656101	838691	499574
Incidence	Central Sub-Saharan Africa	All Ages	Number	2014	660274	847341	501985
Incidence	Central Sub-Saharan Africa	All Ages	Number	2015	663082	855040	502885
Incidence	Central Sub-Saharan Africa	All Ages	Number	2016	658586	848207	497212
Incidence	Central Sub-Saharan Africa	All Ages	Number	2017	654408	841074	491714
Incidence	Central Sub-Saharan Africa	All Ages	Number	2018	657889	850176	498665
Incidence	Central Sub-Saharan Africa	All Ages	Number	2019	664980	865250	505661
Incidence	Central Latin America	All Ages	Number	1990	844055	1.08975e+06	625770
Incidence	Central Latin America	All Ages	Number	1991	824565	1.05834e+06	616640
Incidence	Central Latin America	All Ages	Number	1992	805601	1.02512e+06	607852
Incidence	Central Latin America	All Ages	Number	1993	789362	1.00563e+06	600341
Incidence	Central Latin America	All Ages	Number	1994	778266	989807	594219
Incidence	Central Latin America	All Ages	Number	1995	775166	981162	592877
Incidence	Central Latin America	All Ages	Number	1996	774089	975857	592028
Incidence	Central Latin America	All Ages	Number	1997	769397	965678	589286
Incidence	Central Latin America	All Ages	Number	1998	763063	957639	587917
Incidence	Central Latin America	All Ages	Number	1999	757225	950762	586591
Incidence	Central Latin America	All Ages	Number	2000	754373	944928	585860
Incidence	Central Latin America	All Ages	Number	2001	753884	942549	584543
Incidence	Central Latin America	All Ages	Number	2002	753726	939474	585394
Incidence	Central Latin America	All Ages	Number	2003	754335	940799	588610
Incidence	Central Latin America	All Ages	Number	2004	756173	939066	591102
Incidence	Central Latin America	All Ages	Number	2005	759684	941346	594772
Incidence	Central Latin America	All Ages	Number	2006	765804	947290	599197
Incidence	Central Latin America	All Ages	Number	2007	774265	953096	604808
Incidence	Central Latin America	All Ages	Number	2008	783632	967719	612439
Incidence	Central Latin America	All Ages	Number	2009	792486	978561	616817
Incidence	Central Latin America	All Ages	Number	2010	799499	990853	622248
Incidence	Central Latin America	All Ages	Number	2011	804867	995082	624837
Incidence	Central Latin America	All Ages	Number	2012	809302	998178	626417
Incidence	Central Latin America	All Ages	Number	2013	812204	1.00261e+06	628117
Incidence	Central Latin America	All Ages	Number	2014	813039	1.00483e+06	628660
Incidence	Central Latin America	All Ages	Number	2015	810882	1.00238e+06	627306
Incidence	Central Latin America	All Ages	Number	2016	797782	988128	619041
Incidence	Central Latin America	All Ages	Number	2017	783090	970925	607738
Incidence	Central Latin America	All Ages	Number	2018	792339	990517	610503
Incidence	Central Latin America	All Ages	Number	2019	823406	1.04972e+06	624756
Incidence	Central Europe	All Ages	Number	1990	369517	432270	302466
Incidence	Central Europe	All Ages	Number	1991	352396	411117	289785
Incidence	Central Europe	All Ages	Number	1992	334971	390381	276132
Incidence	Central Europe	All Ages	Number	1993	317372	370212	262121
Incidence	Central Europe	All Ages	Number	1994	302979	353292	249844
Incidence	Central Europe	All Ages	Number	1995	291907	340046	240391
Incidence	Central Europe	All Ages	Number	1996	283503	330261	234268
Incidence	Central Europe	All Ages	Number	1997	276332	321962	228084
Incidence	Central Europe	All Ages	Number	1998	268557	312577	221956
Incidence	Central Europe	All Ages	Number	1999	260298	303813	215248
Incidence	Central Europe	All Ages	Number	2000	253849	297184	209577
Incidence	Central Europe	All Ages	Number	2001	250288	292517	207655
Incidence	Central Europe	All Ages	Number	2002	249118	291395	207792
Incidence	Central Europe	All Ages	Number	2003	248797	290521	208721
Incidence	Central Europe	All Ages	Number	2004	248189	290852	209013
Incidence	Central Europe	All Ages	Number	2005	246569	289106	207587
Incidence	Central Europe	All Ages	Number	2006	243412	285571	204146
Incidence	Central Europe	All Ages	Number	2007	238872	280863	200680
Incidence	Central Europe	All Ages	Number	2008	233148	274900	195989
Incidence	Central Europe	All Ages	Number	2009	226850	267813	190911
Incidence	Central Europe	All Ages	Number	2010	220613	261840	185974
Incidence	Central Europe	All Ages	Number	2011	214189	254341	181137
Incidence	Central Europe	All Ages	Number	2012	207393	245663	175559
Incidence	Central Europe	All Ages	Number	2013	200630	237268	169763
Incidence	Central Europe	All Ages	Number	2014	194290	229423	164727
Incidence	Central Europe	All Ages	Number	2015	188907	222674	160282
Incidence	Central Europe	All Ages	Number	2016	187908	222239	159029
Incidence	Central Europe	All Ages	Number	2017	186575	221401	157273
Incidence	Central Europe	All Ages	Number	2018	177659	211117	149844
Incidence	Central Europe	All Ages	Number	2019	163912	196026	137364
Incidence	Central Asia	All Ages	Number	1990	409479	500147	308637
Incidence	Central Asia	All Ages	Number	1991	397670	485938	299908
Incidence	Central Asia	All Ages	Number	1992	386238	472648	293348
Incidence	Central Asia	All Ages	Number	1993	375474	459321	285809
Incidence	Central Asia	All Ages	Number	1994	365399	447669	278240
Incidence	Central Asia	All Ages	Number	1995	356786	437744	271885
Incidence	Central Asia	All Ages	Number	1996	347584	425977	264515
Incidence	Central Asia	All Ages	Number	1997	337379	413952	255841
Incidence	Central Asia	All Ages	Number	1998	327618	402313	248574
Incidence	Central Asia	All Ages	Number	1999	320211	393862	242747
Incidence	Central Asia	All Ages	Number	2000	316914	389927	240094
Incidence	Central Asia	All Ages	Number	2001	316786	388961	239493
Incidence	Central Asia	All Ages	Number	2002	318288	390324	239651
Incidence	Central Asia	All Ages	Number	2003	321810	394447	241258
Incidence	Central Asia	All Ages	Number	2004	327599	402075	244811
Incidence	Central Asia	All Ages	Number	2005	336278	411704	251451
Incidence	Central Asia	All Ages	Number	2006	348004	426024	260223
Incidence	Central Asia	All Ages	Number	2007	362018	442013	270958
Incidence	Central Asia	All Ages	Number	2008	376538	459437	281956
Incidence	Central Asia	All Ages	Number	2009	389692	476285	291518
Incidence	Central Asia	All Ages	Number	2010	399929	490047	301228
Incidence	Central Asia	All Ages	Number	2011	407044	499577	305739
Incidence	Central Asia	All Ages	Number	2012	411994	505564	308619
Incidence	Central Asia	All Ages	Number	2013	414599	508748	309790
Incidence	Central Asia	All Ages	Number	2014	415090	510417	309719
Incidence	Central Asia	All Ages	Number	2015	413571	511377	308828
Incidence	Central Asia	All Ages	Number	2016	407316	500631	306420
Incidence	Central Asia	All Ages	Number	2017	398903	493232	303683
Incidence	Central Asia	All Ages	Number	2018	391308	483318	296759
Incidence	Central Asia	All Ages	Number	2019	383446	475658	290899
Incidence	Caribbean	All Ages	Number	1990	160159	206422	118151
Incidence	Caribbean	All Ages	Number	1991	159251	204411	118459
Incidence	Caribbean	All Ages	Number	1992	158300	202648	117606
Incidence	Caribbean	All Ages	Number	1993	157328	202460	116942
Incidence	Caribbean	All Ages	Number	1994	156362	201380	116300
Incidence	Caribbean	All Ages	Number	1995	155548	200122	115995
Incidence	Caribbean	All Ages	Number	1996	154989	198242	115079
Incidence	Caribbean	All Ages	Number	1997	154757	198874	115364
Incidence	Caribbean	All Ages	Number	1998	154564	196877	115055
Incidence	Caribbean	All Ages	Number	1999	154129	195515	115248
Incidence	Caribbean	All Ages	Number	2000	153290	194796	114023
Incidence	Caribbean	All Ages	Number	2001	151658	192352	113170
Incidence	Caribbean	All Ages	Number	2002	149513	189538	111829
Incidence	Caribbean	All Ages	Number	2003	147426	187096	110504
Incidence	Caribbean	All Ages	Number	2004	145797	185524	109538
Incidence	Caribbean	All Ages	Number	2005	145056	184572	108972
Incidence	Caribbean	All Ages	Number	2006	145281	184773	109223
Incidence	Caribbean	All Ages	Number	2007	146057	186198	109736
Incidence	Caribbean	All Ages	Number	2008	147096	187923	109888
Incidence	Caribbean	All Ages	Number	2009	148031	188996	110010
Incidence	Caribbean	All Ages	Number	2010	148136	189816	109881
Incidence	Caribbean	All Ages	Number	2011	147685	188611	109909
Incidence	Caribbean	All Ages	Number	2012	147219	187147	109958
Incidence	Caribbean	All Ages	Number	2013	146494	186798	110195
Incidence	Caribbean	All Ages	Number	2014	145591	185401	109725
Incidence	Caribbean	All Ages	Number	2015	144584	184786	109333
Incidence	Caribbean	All Ages	Number	2016	142701	180741	107312
Incidence	Caribbean	All Ages	Number	2017	140855	180094	105924
Incidence	Caribbean	All Ages	Number	2018	139831	177991	104191
Incidence	Caribbean	All Ages	Number	2019	138834	176708	103439
Incidence	Australasia	All Ages	Number	1990	43460.6	53785.7	31679.8
Incidence	Australasia	All Ages	Number	1991	41797.5	50795.8	30812.8
Incidence	Australasia	All Ages	Number	1992	40369.5	48709	30565.8
Incidence	Australasia	All Ages	Number	1993	39220.8	46866.7	29684.6
Incidence	Australasia	All Ages	Number	1994	38467.4	45735.1	29345.7
Incidence	Australasia	All Ages	Number	1995	38184.4	45601	29041.6
Incidence	Australasia	All Ages	Number	1996	38320.9	45679.9	29389.4
Incidence	Australasia	All Ages	Number	1997	38724.1	46348.5	29875.5
Incidence	Australasia	All Ages	Number	1998	39194.8	47299.1	30289.5
Incidence	Australasia	All Ages	Number	1999	39626.1	48136.2	30822.1
Incidence	Australasia	All Ages	Number	2000	39913.4	48909.1	30793.4
Incidence	Australasia	All Ages	Number	2001	40030.3	48659.5	30838.1
Incidence	Australasia	All Ages	Number	2002	40205.6	48973.3	31025.9
Incidence	Australasia	All Ages	Number	2003	40468.2	49450.3	31386.2
Incidence	Australasia	All Ages	Number	2004	40851.5	49707.2	31769.2
Incidence	Australasia	All Ages	Number	2005	41427	50163.6	32278.7
Incidence	Australasia	All Ages	Number	2006	42195.5	50961.9	32737.1
Incidence	Australasia	All Ages	Number	2007	43144.4	51858.3	33270.3
Incidence	Australasia	All Ages	Number	2008	44239.5	53344.8	33858.5
Incidence	Australasia	All Ages	Number	2009	45368.8	54920.3	34407.9
Incidence	Australasia	All Ages	Number	2010	46456.3	56510.2	34930.8
Incidence	Australasia	All Ages	Number	2011	47928	58017	37721.9
Incidence	Australasia	All Ages	Number	2012	50000.6	60889.7	39921.3
Incidence	Australasia	All Ages	Number	2013	52294.4	64376	42143.8
Incidence	Australasia	All Ages	Number	2014	54311	67540.1	43796.6
Incidence	Australasia	All Ages	Number	2015	55518.6	69688.2	44021.8
Incidence	Australasia	All Ages	Number	2016	55491.4	69508.2	44018.5
Incidence	Australasia	All Ages	Number	2017	55249.7	69186.6	43718.2
Incidence	Australasia	All Ages	Number	2018	55552.7	69446.6	44426.5
Incidence	Australasia	All Ages	Number	2019	56077	69661.2	44950.1
Incidence	Andean Latin America	All Ages	Number	1990	220938	281721	165752
Incidence	Andean Latin America	All Ages	Number	1991	222800	283031	166904
Incidence	Andean Latin America	All Ages	Number	1992	224331	283886	167864
Incidence	Andean Latin America	All Ages	Number	1993	225589	285950	168412
Incidence	Andean Latin America	All Ages	Number	1994	226608	286113	168932
Incidence	Andean Latin America	All Ages	Number	1995	227515	286881	169775
Incidence	Andean Latin America	All Ages	Number	1996	228028	285865	170717
Incidence	Andean Latin America	All Ages	Number	1997	227955	285154	171728
Incidence	Andean Latin America	All Ages	Number	1998	227461	285384	172180
Incidence	Andean Latin America	All Ages	Number	1999	226764	286285	171945
Incidence	Andean Latin America	All Ages	Number	2000	226144	287689	170499
Incidence	Andean Latin America	All Ages	Number	2001	225451	284942	170259
Incidence	Andean Latin America	All Ages	Number	2002	224498	284127	169280
Incidence	Andean Latin America	All Ages	Number	2003	223485	281517	168357
Incidence	Andean Latin America	All Ages	Number	2004	222619	279769	167141
Incidence	Andean Latin America	All Ages	Number	2005	222059	280193	165838
Incidence	Andean Latin America	All Ages	Number	2006	221444	279185	165766
Incidence	Andean Latin America	All Ages	Number	2007	220571	278340	165309
Incidence	Andean Latin America	All Ages	Number	2008	219724	278436	165118
Incidence	Andean Latin America	All Ages	Number	2009	219259	277433	164633
Incidence	Andean Latin America	All Ages	Number	2010	219517	278942	165064
Incidence	Andean Latin America	All Ages	Number	2011	220568	278288	166373
Incidence	Andean Latin America	All Ages	Number	2012	222249	279500	167699
Incidence	Andean Latin America	All Ages	Number	2013	224515	281982	169492
Incidence	Andean Latin America	All Ages	Number	2014	226227	283116	170428
Incidence	Andean Latin America	All Ages	Number	2015	226870	284420	171449
Incidence	Andean Latin America	All Ages	Number	2016	225747	283656	170815
Incidence	Andean Latin America	All Ages	Number	2017	224986	285278	169344
Incidence	Andean Latin America	All Ages	Number	2018	224115	284090	167972
Incidence	Andean Latin America	All Ages	Number	2019	222414	281982	166093
Deaths	Western Sub-Saharan Africa	All Ages	Number	1990	3632.29	4346.25	2957.13
Deaths	Western Sub-Saharan Africa	All Ages	Number	1991	3714.2	4452.03	3020.55
Deaths	Western Sub-Saharan Africa	All Ages	Number	1992	3857.69	4678.27	3135.88
Deaths	Western Sub-Saharan Africa	All Ages	Number	1993	4015.02	4831.22	3246.44
Deaths	Western Sub-Saharan Africa	All Ages	Number	1994	4175.39	5065.18	3377.98
Deaths	Western Sub-Saharan Africa	All Ages	Number	1995	4283	5235.32	3460.81
Deaths	Western Sub-Saharan Africa	All Ages	Number	1996	4400.59	5383.76	3538.11
Deaths	Western Sub-Saharan Africa	All Ages	Number	1997	4524.79	5569.42	3598.3
Deaths	Western Sub-Saharan Africa	All Ages	Number	1998	4632.7	5666.15	3683.63
Deaths	Western Sub-Saharan Africa	All Ages	Number	1999	4723.05	5864.75	3718.01
Deaths	Western Sub-Saharan Africa	All Ages	Number	2000	4750.19	5835.87	3798.24
Deaths	Western Sub-Saharan Africa	All Ages	Number	2001	4804.03	5910.8	3795.47
Deaths	Western Sub-Saharan Africa	All Ages	Number	2002	4827.56	5943.39	3842.41
Deaths	Western Sub-Saharan Africa	All Ages	Number	2003	4822.83	5901.91	3867.8
Deaths	Western Sub-Saharan Africa	All Ages	Number	2004	4765.77	5867.31	3767.21
Deaths	Western Sub-Saharan Africa	All Ages	Number	2005	4686.81	5749.23	3713.02
Deaths	Western Sub-Saharan Africa	All Ages	Number	2006	4640.56	5730.29	3663.24
Deaths	Western Sub-Saharan Africa	All Ages	Number	2007	4624.98	5671.26	3637.19
Deaths	Western Sub-Saharan Africa	All Ages	Number	2008	4471.96	5476.25	3531.98
Deaths	Western Sub-Saharan Africa	All Ages	Number	2009	4408.29	5385.13	3450.24
Deaths	Western Sub-Saharan Africa	All Ages	Number	2010	4328.03	5244.75	3428.61
Deaths	Western Sub-Saharan Africa	All Ages	Number	2011	4261.58	5272.73	3415.48
Deaths	Western Sub-Saharan Africa	All Ages	Number	2012	4151.47	5042.87	3388.06
Deaths	Western Sub-Saharan Africa	All Ages	Number	2013	4056.81	4961.06	3265.12
Deaths	Western Sub-Saharan Africa	All Ages	Number	2014	3995.67	4898.34	3181.73
Deaths	Western Sub-Saharan Africa	All Ages	Number	2015	3900.42	4823.75	3089.11
Deaths	Western Sub-Saharan Africa	All Ages	Number	2016	3857.5	4808.35	3041.28
Deaths	Western Sub-Saharan Africa	All Ages	Number	2017	3818.02	4746.22	3006.17
Deaths	Western Sub-Saharan Africa	All Ages	Number	2018	3739.09	4672.43	2938.62
Deaths	Western Sub-Saharan Africa	All Ages	Number	2019	3678.41	4674.32	2890.48
Deaths	Western Europe	All Ages	Number	1990	34.2642	39.2745	30.1168
Deaths	Western Europe	All Ages	Number	1991	28.7083	32.8318	25.1898
Deaths	Western Europe	All Ages	Number	1992	23.5299	26.6849	20.6977
Deaths	Western Europe	All Ages	Number	1993	18.0582	20.3877	15.8908
Deaths	Western Europe	All Ages	Number	1994	16.3984	18.3967	14.6386
Deaths	Western Europe	All Ages	Number	1995	13.6792	15.2443	12.2079
Deaths	Western Europe	All Ages	Number	1996	13.1439	14.7376	11.7388
Deaths	Western Europe	All Ages	Number	1997	11.1365	12.4185	9.98713
Deaths	Western Europe	All Ages	Number	1998	9.73828	10.7398	8.76602
Deaths	Western Europe	All Ages	Number	1999	7.92432	8.69544	7.1783
Deaths	Western Europe	All Ages	Number	2000	7.08422	7.81449	6.37619
Deaths	Western Europe	All Ages	Number	2001	6.54412	7.1942	5.94646
Deaths	Western Europe	All Ages	Number	2002	5.95124	6.55914	5.38537
Deaths	Western Europe	All Ages	Number	2003	5.95012	6.58782	5.36001
Deaths	Western Europe	All Ages	Number	2004	5.75452	6.37851	5.19613
Deaths	Western Europe	All Ages	Number	2005	5.2725	5.8492	4.77373
Deaths	Western Europe	All Ages	Number	2006	5.39038	5.9564	4.89111
Deaths	Western Europe	All Ages	Number	2007	5.2202	5.80639	4.73066
Deaths	Western Europe	All Ages	Number	2008	4.86373	5.37705	4.40848
Deaths	Western Europe	All Ages	Number	2009	5.33853	5.90214	4.80481
Deaths	Western Europe	All Ages	Number	2010	4.66283	5.13472	4.2156
Deaths	Western Europe	All Ages	Number	2011	4.23709	4.72081	3.79301
Deaths	Western Europe	All Ages	Number	2012	3.92822	4.38655	3.49302
Deaths	Western Europe	All Ages	Number	2013	3.73756	4.17429	3.31271
Deaths	Western Europe	All Ages	Number	2014	3.21975	3.58238	2.8688
Deaths	Western Europe	All Ages	Number	2015	2.77546	3.08677	2.48204
Deaths	Western Europe	All Ages	Number	2016	2.95062	3.31206	2.62207
Deaths	Western Europe	All Ages	Number	2017	2.6725	3.00612	2.38334
Deaths	Western Europe	All Ages	Number	2018	2.80278	3.16117	2.47872
Deaths	Western Europe	All Ages	Number	2019	2.76871	3.13624	2.44091
Deaths	Tropical Latin America	All Ages	Number	1990	471.904	559.128	395.856
Deaths	Tropical Latin America	All Ages	Number	1991	414.273	487.605	350.161
Deaths	Tropical Latin America	All Ages	Number	1992	365.905	434.568	309.2
Deaths	Tropical Latin America	All Ages	Number	1993	343.704	405.561	290.235
Deaths	Tropical Latin America	All Ages	Number	1994	343.844	406.869	290.296
Deaths	Tropical Latin America	All Ages	Number	1995	274.553	323.04	232.265
Deaths	Tropical Latin America	All Ages	Number	1996	268.825	316.035	228.46
Deaths	Tropical Latin America	All Ages	Number	1997	253.962	298.29	215.842
Deaths	Tropical Latin America	All Ages	Number	1998	251.954	294.339	214.047
Deaths	Tropical Latin America	All Ages	Number	1999	246.469	289.009	206.914
Deaths	Tropical Latin America	All Ages	Number	2000	229.854	269.53	194.236
Deaths	Tropical Latin America	All Ages	Number	2001	226.104	266.201	190.745
Deaths	Tropical Latin America	All Ages	Number	2002	228.095	267.286	192.412
Deaths	Tropical Latin America	All Ages	Number	2003	226.895	266.317	191.749
Deaths	Tropical Latin America	All Ages	Number	2004	229.56	271.128	193.511
Deaths	Tropical Latin America	All Ages	Number	2005	221.889	265.218	185.901
Deaths	Tropical Latin America	All Ages	Number	2006	218.681	260.701	182.92
Deaths	Tropical Latin America	All Ages	Number	2007	214.182	256.05	179.191
Deaths	Tropical Latin America	All Ages	Number	2008	217.998	258.376	181.738
Deaths	Tropical Latin America	All Ages	Number	2009	227.222	269.749	189.688
Deaths	Tropical Latin America	All Ages	Number	2010	214.829	255.864	177.911
Deaths	Tropical Latin America	All Ages	Number	2011	203.817	243.022	168.041
Deaths	Tropical Latin America	All Ages	Number	2012	197.259	235.094	165.471
Deaths	Tropical Latin America	All Ages	Number	2013	197.181	236.73	164.772
Deaths	Tropical Latin America	All Ages	Number	2014	193.556	232.039	159.981
Deaths	Tropical Latin America	All Ages	Number	2015	186.073	222.455	155.308
Deaths	Tropical Latin America	All Ages	Number	2016	184.363	221.397	154.029
Deaths	Tropical Latin America	All Ages	Number	2017	181.238	217.167	152.475
Deaths	Tropical Latin America	All Ages	Number	2018	167.265	201.224	140.253
Deaths	Tropical Latin America	All Ages	Number	2019	161.282	193.576	134.879
Deaths	Southern Sub-Saharan Africa	All Ages	Number	1990	428.83	505.757	357.988
Deaths	Southern Sub-Saharan Africa	All Ages	Number	1991	393.319	466.369	328.528
Deaths	Southern Sub-Saharan Africa	All Ages	Number	1992	403.849	482.905	336.6
Deaths	Southern Sub-Saharan Africa	All Ages	Number	1993	323.136	387.917	264.681
Deaths	Southern Sub-Saharan Africa	All Ages	Number	1994	298.014	361.497	241.535
Deaths	Southern Sub-Saharan Africa	All Ages	Number	1995	240.693	297.236	188.844
Deaths	Southern Sub-Saharan Africa	All Ages	Number	1996	191.882	243.675	144.278
Deaths	Southern Sub-Saharan Africa	All Ages	Number	1997	202.611	255.437	156.183
Deaths	Southern Sub-Saharan Africa	All Ages	Number	1998	222.807	281.846	169.007
Deaths	Southern Sub-Saharan Africa	All Ages	Number	1999	257.899	329.34	196.292
Deaths	Southern Sub-Saharan Africa	All Ages	Number	2000	328.429	415.505	248.319
Deaths	Southern Sub-Saharan Africa	All Ages	Number	2001	356.751	448.659	269.031
Deaths	Southern Sub-Saharan Africa	All Ages	Number	2002	419.388	529.743	315.856
Deaths	Southern Sub-Saharan Africa	All Ages	Number	2003	482.507	609.782	364.72
Deaths	Southern Sub-Saharan Africa	All Ages	Number	2004	529.778	674.886	407.163
Deaths	Southern Sub-Saharan Africa	All Ages	Number	2005	557.368	718.374	427.061
Deaths	Southern Sub-Saharan Africa	All Ages	Number	2006	582.261	756.513	444.524
Deaths	Southern Sub-Saharan Africa	All Ages	Number	2007	564.505	739.941	426.126
Deaths	Southern Sub-Saharan Africa	All Ages	Number	2008	589.639	777.961	440.828
Deaths	Southern Sub-Saharan Africa	All Ages	Number	2009	586.133	771.597	431.17
Deaths	Southern Sub-Saharan Africa	All Ages	Number	2010	550.398	721.663	401.92
Deaths	Southern Sub-Saharan Africa	All Ages	Number	2011	489.859	633.638	357.726
Deaths	Southern Sub-Saharan Africa	All Ages	Number	2012	445.503	574.533	331.163
Deaths	Southern Sub-Saharan Africa	All Ages	Number	2013	411.532	527.207	307.471
Deaths	Southern Sub-Saharan Africa	All Ages	Number	2014	383.302	495.484	283.425
Deaths	Southern Sub-Saharan Africa	All Ages	Number	2015	357.023	471.833	262.768
Deaths	Southern Sub-Saharan Africa	All Ages	Number	2016	332.759	443.801	241.572
Deaths	Southern Sub-Saharan Africa	All Ages	Number	2017	318.443	427.782	227.77
Deaths	Southern Sub-Saharan Africa	All Ages	Number	2018	321.486	430.765	231.795
Deaths	Southern Sub-Saharan Africa	All Ages	Number	2019	324.088	434.508	236.205
Deaths	Southern Latin America	All Ages	Number	1990	128.917	148.559	109.661
Deaths	Southern Latin America	All Ages	Number	1991	120.558	139.488	102.23
Deaths	Southern Latin America	All Ages	Number	1992	109.154	126.868	93.3161
Deaths	Southern Latin America	All Ages	Number	1993	102.057	117.817	87.8646
Deaths	Southern Latin America	All Ages	Number	1994	87.9772	101.321	75.5296
Deaths	Southern Latin America	All Ages	Number	1995	86.7171	100.722	74.0702
Deaths	Southern Latin America	All Ages	Number	1996	82.5198	96.4518	70.2223
Deaths	Southern Latin America	All Ages	Number	1997	74.4084	86.3974	63.0517
Deaths	Southern Latin America	All Ages	Number	1998	67.7612	79.1826	57.3543
Deaths	Southern Latin America	All Ages	Number	1999	64.9415	76.2425	54.9962
Deaths	Southern Latin America	All Ages	Number	2000	57.8102	68.1796	48.8774
Deaths	Southern Latin America	All Ages	Number	2001	61.1012	71.4524	51.3813
Deaths	Southern Latin America	All Ages	Number	2002	64.3461	75.3759	54.0593
Deaths	Southern Latin America	All Ages	Number	2003	61.0833	72.0241	51.5678
Deaths	Southern Latin America	All Ages	Number	2004	59.9486	70.8791	50.5136
Deaths	Southern Latin America	All Ages	Number	2005	57.4341	67.7695	48.0783
Deaths	Southern Latin America	All Ages	Number	2006	58.8306	69.199	49.1282
Deaths	Southern Latin America	All Ages	Number	2007	60.9946	72.2239	50.8326
Deaths	Southern Latin America	All Ages	Number	2008	56.4944	67.2885	47.0445
Deaths	Southern Latin America	All Ages	Number	2009	63.8571	76.1509	53.1299
Deaths	Southern Latin America	All Ages	Number	2010	56.6741	67.6171	47.2992
Deaths	Southern Latin America	All Ages	Number	2011	53.7723	64.0455	45.1008
Deaths	Southern Latin America	All Ages	Number	2012	48.9152	58.0064	41.1552
Deaths	Southern Latin America	All Ages	Number	2013	47.9444	56.5211	40.3496
Deaths	Southern Latin America	All Ages	Number	2014	49.073	57.8074	41.1623
Deaths	Southern Latin America	All Ages	Number	2015	48.8865	57.7957	40.8655
Deaths	Southern Latin America	All Ages	Number	2016	45.8726	54.4566	38.1615
Deaths	Southern Latin America	All Ages	Number	2017	45.2605	53.887	37.4306
Deaths	Southern Latin America	All Ages	Number	2018	44.919	53.3883	37.0349
Deaths	Southern Latin America	All Ages	Number	2019	45.0593	54.2411	37.1963
Deaths	Southeast Asia	All Ages	Number	1990	2269.02	2855.08	1870.97
Deaths	Southeast Asia	All Ages	Number	1991	2209.94	2791.7	1823.94
Deaths	Southeast Asia	All Ages	Number	1992	2142.48	2699.61	1760.85
Deaths	Southeast Asia	All Ages	Number	1993	2079.33	2582.42	1716.68
Deaths	Southeast Asia	All Ages	Number	1994	2012.88	2521.09	1687.48
Deaths	Southeast Asia	All Ages	Number	1995	1938.83	2437.72	1628.49
Deaths	Southeast Asia	All Ages	Number	1996	1876.94	2350.23	1570.06
Deaths	Southeast Asia	All Ages	Number	1997	1839.37	2278.28	1531.68
Deaths	Southeast Asia	All Ages	Number	1998	1789.24	2218.46	1508.57
Deaths	Southeast Asia	All Ages	Number	1999	1727.63	2136.12	1461.84
Deaths	Southeast Asia	All Ages	Number	2000	1675.05	2048.68	1409.47
Deaths	Southeast Asia	All Ages	Number	2001	1630.8	2028.7	1386.67
Deaths	Southeast Asia	All Ages	Number	2002	1575.51	1928.33	1332.19
Deaths	Southeast Asia	All Ages	Number	2003	1507.58	1858.19	1277.26
Deaths	Southeast Asia	All Ages	Number	2004	1407.99	1718.56	1184.39
Deaths	Southeast Asia	All Ages	Number	2005	1295.19	1570.84	1096.42
Deaths	Southeast Asia	All Ages	Number	2006	1191.92	1436.63	1008.9
Deaths	Southeast Asia	All Ages	Number	2007	1099.14	1310.46	929.319
Deaths	Southeast Asia	All Ages	Number	2008	1013.89	1213.7	856.625
Deaths	Southeast Asia	All Ages	Number	2009	939.554	1123.18	789.896
Deaths	Southeast Asia	All Ages	Number	2010	850.3	1023.07	709.295
Deaths	Southeast Asia	All Ages	Number	2011	771.083	932.235	640.359
Deaths	Southeast Asia	All Ages	Number	2012	696.528	834.75	573.747
Deaths	Southeast Asia	All Ages	Number	2013	645.291	784.661	532.308
Deaths	Southeast Asia	All Ages	Number	2014	591.608	721.281	478.9
Deaths	Southeast Asia	All Ages	Number	2015	545.925	662.046	448.082
Deaths	Southeast Asia	All Ages	Number	2016	506.327	618.351	416.057
Deaths	Southeast Asia	All Ages	Number	2017	471.406	578.324	386.455
Deaths	Southeast Asia	All Ages	Number	2018	439.422	538.217	352.996
Deaths	Southeast Asia	All Ages	Number	2019	411.555	500.779	331.426
Deaths	South Asia	All Ages	Number	1990	16848.1	20628.6	13528.4
Deaths	South Asia	All Ages	Number	1991	16609.2	20033.8	13321.4
Deaths	South Asia	All Ages	Number	1992	16666.3	20268.5	13414
Deaths	South Asia	All Ages	Number	1993	16111.8	19548.3	12902.3
Deaths	South Asia	All Ages	Number	1994	15649.6	19040.9	12672.9
Deaths	South Asia	All Ages	Number	1995	15138.5	18483.8	12324.5
Deaths	South Asia	All Ages	Number	1996	14789.4	18012.7	12145.5
Deaths	South Asia	All Ages	Number	1997	14992.2	17885	12310.9
Deaths	South Asia	All Ages	Number	1998	14695.9	17748.1	11976.6
Deaths	South Asia	All Ages	Number	1999	14262.8	17184.6	11665
Deaths	South Asia	All Ages	Number	2000	13798	16704	11272
Deaths	South Asia	All Ages	Number	2001	13146.7	15819.8	10785.3
Deaths	South Asia	All Ages	Number	2002	12322.3	14789.5	10181.3
Deaths	South Asia	All Ages	Number	2003	11417.3	13787.3	9197.73
Deaths	South Asia	All Ages	Number	2004	10870.3	13103	8989.51
Deaths	South Asia	All Ages	Number	2005	10612.1	12885.3	8633.52
Deaths	South Asia	All Ages	Number	2006	9979.44	12099.4	8036.97
Deaths	South Asia	All Ages	Number	2007	9027.13	10855.6	7333.97
Deaths	South Asia	All Ages	Number	2008	8299.25	9992.92	6733.54
Deaths	South Asia	All Ages	Number	2009	7490.03	9103.12	6065.17
Deaths	South Asia	All Ages	Number	2010	6827.91	8224.3	5533.52
Deaths	South Asia	All Ages	Number	2011	6073.53	7372.22	4898.54
Deaths	South Asia	All Ages	Number	2012	5236.71	6393.54	4197.21
Deaths	South Asia	All Ages	Number	2013	4697.47	5779.24	3846.88
Deaths	South Asia	All Ages	Number	2014	4006.89	4790.48	3252.39
Deaths	South Asia	All Ages	Number	2015	3554.19	4345.02	2877.05
Deaths	South Asia	All Ages	Number	2016	3220.11	3909.65	2580.11
Deaths	South Asia	All Ages	Number	2017	2999.25	3687.89	2378.4
Deaths	South Asia	All Ages	Number	2018	2918.71	3611.55	2259.24
Deaths	South Asia	All Ages	Number	2019	2797.65	3592.53	2155.85
Deaths	Oceania	All Ages	Number	1990	93.1201	122.75	66.643
Deaths	Oceania	All Ages	Number	1991	96.6071	128.45	68.5295
Deaths	Oceania	All Ages	Number	1992	98.082	130.769	69.4517
Deaths	Oceania	All Ages	Number	1993	95.6407	127.982	66.9877
Deaths	Oceania	All Ages	Number	1994	93.3895	126.106	65.7681
Deaths	Oceania	All Ages	Number	1995	93.357	125.037	64.4389
Deaths	Oceania	All Ages	Number	1996	93.5411	124.352	64.3452
Deaths	Oceania	All Ages	Number	1997	94.276	125.148	64.5187
Deaths	Oceania	All Ages	Number	1998	96.8276	128.644	67.5704
Deaths	Oceania	All Ages	Number	1999	99.6442	133.677	68.5605
Deaths	Oceania	All Ages	Number	2000	100.541	136.06	68.8178
Deaths	Oceania	All Ages	Number	2001	104.028	141.04	71.5863
Deaths	Oceania	All Ages	Number	2002	109.772	149.77	76.6133
Deaths	Oceania	All Ages	Number	2003	114.417	155.747	79.7231
Deaths	Oceania	All Ages	Number	2004	119.597	161.98	83.5802
Deaths	Oceania	All Ages	Number	2005	124.709	170.379	87.5557
Deaths	Oceania	All Ages	Number	2006	128.466	175.516	89.8706
Deaths	Oceania	All Ages	Number	2007	132.897	182.519	93.4992
Deaths	Oceania	All Ages	Number	2008	134.387	183.569	94.9996
Deaths	Oceania	All Ages	Number	2009	134.793	185.631	96.1179
Deaths	Oceania	All Ages	Number	2010	134.886	182.519	96.2124
Deaths	Oceania	All Ages	Number	2011	131.065	177.594	93.3565
Deaths	Oceania	All Ages	Number	2012	122.801	165.768	88.6202
Deaths	Oceania	All Ages	Number	2013	118.037	159.392	84.815
Deaths	Oceania	All Ages	Number	2014	114.221	155.193	82.4778
Deaths	Oceania	All Ages	Number	2015	111.681	150.127	81.9116
Deaths	Oceania	All Ages	Number	2016	105.149	141.681	77.4088
Deaths	Oceania	All Ages	Number	2017	101.824	138.042	73.8335
Deaths	Oceania	All Ages	Number	2018	99.6133	135.466	71.91
Deaths	Oceania	All Ages	Number	2019	97.0867	131.362	70.0038
Deaths	North Africa and Middle East	All Ages	Number	1990	2760.9	3264.01	2350.58
Deaths	North Africa and Middle East	All Ages	Number	1991	2688.53	3194.59	2272.11
Deaths	North Africa and Middle East	All Ages	Number	1992	2681.05	3206.29	2255.76
Deaths	North Africa and Middle East	All Ages	Number	1993	2694.53	3243.67	2252.26
Deaths	North Africa and Middle East	All Ages	Number	1994	2683.44	3232.38	2241.38
Deaths	North Africa and Middle East	All Ages	Number	1995	2640.15	3202.01	2177.23
Deaths	North Africa and Middle East	All Ages	Number	1996	2606.09	3186.16	2142.95
Deaths	North Africa and Middle East	All Ages	Number	1997	2564.13	3148.85	2082.04
Deaths	North Africa and Middle East	All Ages	Number	1998	2495.06	3077.68	2004.47
Deaths	North Africa and Middle East	All Ages	Number	1999	2432.57	3015.39	1938.61
Deaths	North Africa and Middle East	All Ages	Number	2000	2341.98	2918.01	1840.59
Deaths	North Africa and Middle East	All Ages	Number	2001	2293.26	2862.81	1794.37
Deaths	North Africa and Middle East	All Ages	Number	2002	2234.34	2804.27	1738.36
Deaths	North Africa and Middle East	All Ages	Number	2003	2159.75	2718.41	1655.41
Deaths	North Africa and Middle East	All Ages	Number	2004	2086.58	2635.98	1593.62
Deaths	North Africa and Middle East	All Ages	Number	2005	2007.47	2547.04	1531.3
Deaths	North Africa and Middle East	All Ages	Number	2006	1905.78	2416.42	1449.45
Deaths	North Africa and Middle East	All Ages	Number	2007	1821.59	2300.51	1382.6
Deaths	North Africa and Middle East	All Ages	Number	2008	1759.2	2257.65	1343.63
Deaths	North Africa and Middle East	All Ages	Number	2009	1657.92	2135.69	1265.01
Deaths	North Africa and Middle East	All Ages	Number	2010	1529.53	1996.16	1177.51
Deaths	North Africa and Middle East	All Ages	Number	2011	1426.93	1861.62	1095.55
Deaths	North Africa and Middle East	All Ages	Number	2012	1334.12	1737.74	1016.56
Deaths	North Africa and Middle East	All Ages	Number	2013	1260.25	1642.05	953.331
Deaths	North Africa and Middle East	All Ages	Number	2014	1182.98	1557.76	893.443
Deaths	North Africa and Middle East	All Ages	Number	2015	1126.77	1475.05	853.735
Deaths	North Africa and Middle East	All Ages	Number	2016	1077.68	1413.83	802.219
Deaths	North Africa and Middle East	All Ages	Number	2017	1048.2	1382.56	777.731
Deaths	North Africa and Middle East	All Ages	Number	2018	1045.41	1388.07	768.28
Deaths	North Africa and Middle East	All Ages	Number	2019	1023.66	1349.5	751.314
Deaths	High-income North America	All Ages	Number	1990	16.4377	19.7755	13.2565
Deaths	High-income North America	All Ages	Number	1991	15.9301	19.1362	12.9051
Deaths	High-income North America	All Ages	Number	1992	15.445	18.5374	12.6225
Deaths	High-income North America	All Ages	Number	1993	15.1971	18.2505	12.4404
Deaths	High-income North America	All Ages	Number	1994	15.3197	18.4177	12.5561
Deaths	High-income North America	All Ages	Number	1995	14.2896	17.1216	11.7412
Deaths	High-income North America	All Ages	Number	1996	14.6379	17.6369	11.939
Deaths	High-income North America	All Ages	Number	1997	14.9912	18.089	12.2591
Deaths	High-income North America	All Ages	Number	1998	13.8175	16.884	11.3088
Deaths	High-income North America	All Ages	Number	1999	14.8473	18.3639	12.0388
Deaths	High-income North America	All Ages	Number	2000	15.5071	19.0814	12.6158
Deaths	High-income North America	All Ages	Number	2001	15.8845	19.4832	13.0388
Deaths	High-income North America	All Ages	Number	2002	15.2046	18.7377	12.4239
Deaths	High-income North America	All Ages	Number	2003	18.1469	22.0962	14.8278
Deaths	High-income North America	All Ages	Number	2004	20.0045	24.2497	16.2502
Deaths	High-income North America	All Ages	Number	2005	21.6089	26.2961	17.6964
Deaths	High-income North America	All Ages	Number	2006	21.6273	26.4039	17.5799
Deaths	High-income North America	All Ages	Number	2007	21.224	25.7939	17.3633
Deaths	High-income North America	All Ages	Number	2008	21.0978	25.6456	17.3166
Deaths	High-income North America	All Ages	Number	2009	20.1664	24.3869	16.499
Deaths	High-income North America	All Ages	Number	2010	17.8751	21.8644	14.4471
Deaths	High-income North America	All Ages	Number	2011	18.0705	22.0698	14.509
Deaths	High-income North America	All Ages	Number	2012	18.232	22.3468	14.6064
Deaths	High-income North America	All Ages	Number	2013	19.0454	23.5822	15.1702
Deaths	High-income North America	All Ages	Number	2014	18.8707	23.2387	15.0383
Deaths	High-income North America	All Ages	Number	2015	18.6578	22.9072	14.9434
Deaths	High-income North America	All Ages	Number	2016	19.3116	24.0083	15.4922
Deaths	High-income North America	All Ages	Number	2017	17.1808	21.509	13.7252
Deaths	High-income North America	All Ages	Number	2018	16.332	20.4025	13.093
Deaths	High-income North America	All Ages	Number	2019	15.4029	19.4164	12.3259
Deaths	High-income Asia Pacific	All Ages	Number	1990	41.8186	49.8604	35.0833
Deaths	High-income Asia Pacific	All Ages	Number	1991	34.5236	41.4767	28.8738
Deaths	High-income Asia Pacific	All Ages	Number	1992	26.9331	32.1944	22.4041
Deaths	High-income Asia Pacific	All Ages	Number	1993	21.0931	25.3419	17.525
Deaths	High-income Asia Pacific	All Ages	Number	1994	16.6069	19.8721	13.6422
Deaths	High-income Asia Pacific	All Ages	Number	1995	12.8014	15.5451	10.533
Deaths	High-income Asia Pacific	All Ages	Number	1996	9.88056	12.0951	8.1329
Deaths	High-income Asia Pacific	All Ages	Number	1997	7.7545	9.55707	6.36373
Deaths	High-income Asia Pacific	All Ages	Number	1998	6.12403	7.51729	5.07059
Deaths	High-income Asia Pacific	All Ages	Number	1999	4.65727	5.65131	3.85738
Deaths	High-income Asia Pacific	All Ages	Number	2000	3.67156	4.45533	3.0529
Deaths	High-income Asia Pacific	All Ages	Number	2001	2.91575	3.55742	2.44591
Deaths	High-income Asia Pacific	All Ages	Number	2002	2.55669	3.07934	2.13919
Deaths	High-income Asia Pacific	All Ages	Number	2003	2.12429	2.56975	1.77615
Deaths	High-income Asia Pacific	All Ages	Number	2004	1.85289	2.24011	1.54762
Deaths	High-income Asia Pacific	All Ages	Number	2005	1.75721	2.10464	1.47232
Deaths	High-income Asia Pacific	All Ages	Number	2006	1.58346	1.88468	1.3369
Deaths	High-income Asia Pacific	All Ages	Number	2007	1.45384	1.73437	1.22429
Deaths	High-income Asia Pacific	All Ages	Number	2008	1.46942	1.74417	1.22827
Deaths	High-income Asia Pacific	All Ages	Number	2009	1.53122	1.82317	1.27463
Deaths	High-income Asia Pacific	All Ages	Number	2010	1.40826	1.68553	1.16305
Deaths	High-income Asia Pacific	All Ages	Number	2011	1.29925	1.56353	1.07692
Deaths	High-income Asia Pacific	All Ages	Number	2012	1.212	1.46793	1.0064
Deaths	High-income Asia Pacific	All Ages	Number	2013	1.10544	1.34059	0.910768
Deaths	High-income Asia Pacific	All Ages	Number	2014	0.997937	1.2126	0.824387
Deaths	High-income Asia Pacific	All Ages	Number	2015	1.00822	1.21856	0.828539
Deaths	High-income Asia Pacific	All Ages	Number	2016	0.931821	1.12001	0.765082
Deaths	High-income Asia Pacific	All Ages	Number	2017	0.882857	1.06706	0.724404
Deaths	High-income Asia Pacific	All Ages	Number	2018	0.847011	1.03096	0.70125
Deaths	High-income Asia Pacific	All Ages	Number	2019	0.811704	0.985249	0.672849
Deaths	Eastern Sub-Saharan Africa	All Ages	Number	1990	6637.15	8417.87	5274.61
Deaths	Eastern Sub-Saharan Africa	All Ages	Number	1991	6671.59	8423.61	5328.87
Deaths	Eastern Sub-Saharan Africa	All Ages	Number	1992	6771.4	8525.81	5395.46
Deaths	Eastern Sub-Saharan Africa	All Ages	Number	1993	6842.36	8542.42	5409.82
Deaths	Eastern Sub-Saharan Africa	All Ages	Number	1994	7025.04	8704.94	5564.7
Deaths	Eastern Sub-Saharan Africa	All Ages	Number	1995	7166.19	8958.15	5683.42
Deaths	Eastern Sub-Saharan Africa	All Ages	Number	1996	7246.33	8980.26	5774.75
Deaths	Eastern Sub-Saharan Africa	All Ages	Number	1997	7352.66	9084.87	5877.22
Deaths	Eastern Sub-Saharan Africa	All Ages	Number	1998	7517.65	9196.66	6062.77
Deaths	Eastern Sub-Saharan Africa	All Ages	Number	1999	7567.99	9152.98	6189.1
Deaths	Eastern Sub-Saharan Africa	All Ages	Number	2000	7539.05	9113.61	6133.61
Deaths	Eastern Sub-Saharan Africa	All Ages	Number	2001	7412.73	8898.71	6031.92
Deaths	Eastern Sub-Saharan Africa	All Ages	Number	2002	7457.92	8908.67	6132.49
Deaths	Eastern Sub-Saharan Africa	All Ages	Number	2003	7548.97	8928.35	6234.59
Deaths	Eastern Sub-Saharan Africa	All Ages	Number	2004	7609.52	8970.55	6327.17
Deaths	Eastern Sub-Saharan Africa	All Ages	Number	2005	7483.53	8814.31	6256.8
Deaths	Eastern Sub-Saharan Africa	All Ages	Number	2006	7231.8	8426.61	6036.91
Deaths	Eastern Sub-Saharan Africa	All Ages	Number	2007	6945.85	8061.78	5849.16
Deaths	Eastern Sub-Saharan Africa	All Ages	Number	2008	6683.25	7781.09	5604.93
Deaths	Eastern Sub-Saharan Africa	All Ages	Number	2009	6432.81	7536.9	5374.1
Deaths	Eastern Sub-Saharan Africa	All Ages	Number	2010	6144	7172.32	5078.63
Deaths	Eastern Sub-Saharan Africa	All Ages	Number	2011	5838.27	6872.54	4822.66
Deaths	Eastern Sub-Saharan Africa	All Ages	Number	2012	5494.58	6456.9	4543.32
Deaths	Eastern Sub-Saharan Africa	All Ages	Number	2013	5231.98	6143.81	4359.82
Deaths	Eastern Sub-Saharan Africa	All Ages	Number	2014	5014.7	5925.88	4156.22
Deaths	Eastern Sub-Saharan Africa	All Ages	Number	2015	4829.34	5765.11	4001.4
Deaths	Eastern Sub-Saharan Africa	All Ages	Number	2016	4697.44	5606.58	3882.25
Deaths	Eastern Sub-Saharan Africa	All Ages	Number	2017	4571.05	5490.48	3751.26
Deaths	Eastern Sub-Saharan Africa	All Ages	Number	2018	4475	5387.31	3703.13
Deaths	Eastern Sub-Saharan Africa	All Ages	Number	2019	4395.87	5377.8	3583.61
Deaths	Eastern Europe	All Ages	Number	1990	61.1366	71.8965	51.3161
Deaths	Eastern Europe	All Ages	Number	1991	58.7547	69.3849	49.5742
Deaths	Eastern Europe	All Ages	Number	1992	53.0065	62.601	44.8366
Deaths	Eastern Europe	All Ages	Number	1993	55.038	65.0105	46.4537
Deaths	Eastern Europe	All Ages	Number	1994	59.3695	70.5197	49.7476
Deaths	Eastern Europe	All Ages	Number	1995	56.7491	66.7693	47.367
Deaths	Eastern Europe	All Ages	Number	1996	50.3249	59.0322	42.1584
Deaths	Eastern Europe	All Ages	Number	1997	47.7015	55.7726	40.2039
Deaths	Eastern Europe	All Ages	Number	1998	43.1238	50.3574	36.3358
Deaths	Eastern Europe	All Ages	Number	1999	42.7871	50.039	35.8089
Deaths	Eastern Europe	All Ages	Number	2000	40.4272	47.7919	33.904
Deaths	Eastern Europe	All Ages	Number	2001	39.4584	46.718	33.0289
Deaths	Eastern Europe	All Ages	Number	2002	37.9567	45.1241	31.6792
Deaths	Eastern Europe	All Ages	Number	2003	35.4847	42.161	29.529
Deaths	Eastern Europe	All Ages	Number	2004	28.2821	33.6156	23.3471
Deaths	Eastern Europe	All Ages	Number	2005	27.5534	32.9487	22.6579
Deaths	Eastern Europe	All Ages	Number	2006	24.2122	28.8992	19.9239
Deaths	Eastern Europe	All Ages	Number	2007	22.7696	26.9739	18.8818
Deaths	Eastern Europe	All Ages	Number	2008	21.9935	26.5099	18.0847
Deaths	Eastern Europe	All Ages	Number	2009	21.0401	25.4656	17.3794
Deaths	Eastern Europe	All Ages	Number	2010	17.6717	21.1607	14.7219
Deaths	Eastern Europe	All Ages	Number	2011	15.5735	18.6956	12.8757
Deaths	Eastern Europe	All Ages	Number	2012	13.0552	15.5204	10.8091
Deaths	Eastern Europe	All Ages	Number	2013	11.8795	14.2672	9.76345
Deaths	Eastern Europe	All Ages	Number	2014	11.8214	14.243	9.69111
Deaths	Eastern Europe	All Ages	Number	2015	11.0609	13.2279	9.11852
Deaths	Eastern Europe	All Ages	Number	2016	9.84383	11.8385	8.1444
Deaths	Eastern Europe	All Ages	Number	2017	8.97478	10.8028	7.41868
Deaths	Eastern Europe	All Ages	Number	2018	9.09262	11.3652	7.14647
Deaths	Eastern Europe	All Ages	Number	2019	8.84323	11.4739	6.67581
Deaths	East Asia	All Ages	Number	1990	1890.26	2365.96	1487.69
Deaths	East Asia	All Ages	Number	1991	1607.79	2015.82	1285.09
Deaths	East Asia	All Ages	Number	1992	1360.88	1675.12	1106.07
Deaths	East Asia	All Ages	Number	1993	1183.76	1433.67	971.502
Deaths	East Asia	All Ages	Number	1994	1201.19	1408.19	1014.17
Deaths	East Asia	All Ages	Number	1995	1147.81	1344.61	972.973
Deaths	East Asia	All Ages	Number	1996	1003.36	1171.5	857.104
Deaths	East Asia	All Ages	Number	1997	882.395	1017.97	764.092
Deaths	East Asia	All Ages	Number	1998	818.349	950.047	705.144
Deaths	East Asia	All Ages	Number	1999	742.723	852.098	638.842
Deaths	East Asia	All Ages	Number	2000	660.512	762.805	568.329
Deaths	East Asia	All Ages	Number	2001	564.887	648.065	487.051
Deaths	East Asia	All Ages	Number	2002	453.325	523.623	392.236
Deaths	East Asia	All Ages	Number	2003	371.786	427.622	321.157
Deaths	East Asia	All Ages	Number	2004	333.087	385.711	288.459
Deaths	East Asia	All Ages	Number	2005	293.796	341.731	254.134
Deaths	East Asia	All Ages	Number	2006	250.954	293.447	215.91
Deaths	East Asia	All Ages	Number	2007	213.124	252.235	181.318
Deaths	East Asia	All Ages	Number	2008	186.685	222.293	160.248
Deaths	East Asia	All Ages	Number	2009	167.305	199.301	142.352
Deaths	East Asia	All Ages	Number	2010	146.481	178.438	121.658
Deaths	East Asia	All Ages	Number	2011	129.493	160.181	106.251
Deaths	East Asia	All Ages	Number	2012	115.917	144.985	94.8954
Deaths	East Asia	All Ages	Number	2013	104.286	131.239	84.2519
Deaths	East Asia	All Ages	Number	2014	91.0717	117.355	72.8363
Deaths	East Asia	All Ages	Number	2015	86.1175	111.002	68.1068
Deaths	East Asia	All Ages	Number	2016	83.957	108.099	65.8104
Deaths	East Asia	All Ages	Number	2017	73.2398	96.1029	55.394
Deaths	East Asia	All Ages	Number	2018	63.5772	86.0736	46.8045
Deaths	East Asia	All Ages	Number	2019	58.0334	78.5663	41.5261
Deaths	Central Sub-Saharan Africa	All Ages	Number	1990	1424.01	1856.56	1048.7
Deaths	Central Sub-Saharan Africa	All Ages	Number	1991	1497.2	1933.11	1101
Deaths	Central Sub-Saharan Africa	All Ages	Number	1992	1539.54	1982.77	1135.17
Deaths	Central Sub-Saharan Africa	All Ages	Number	1993	1617.27	2072.16	1193.61
Deaths	Central Sub-Saharan Africa	All Ages	Number	1994	1675.96	2122.34	1238.01
Deaths	Central Sub-Saharan Africa	All Ages	Number	1995	1786.15	2285.25	1321
Deaths	Central Sub-Saharan Africa	All Ages	Number	1996	1957.22	2496.48	1458.86
Deaths	Central Sub-Saharan Africa	All Ages	Number	1997	1936.6	2448.2	1428.17
Deaths	Central Sub-Saharan Africa	All Ages	Number	1998	2086.09	2653.74	1577.66
Deaths	Central Sub-Saharan Africa	All Ages	Number	1999	2264.03	2851.44	1710.94
Deaths	Central Sub-Saharan Africa	All Ages	Number	2000	2517.5	3170.83	1915.24
Deaths	Central Sub-Saharan Africa	All Ages	Number	2001	2818.15	3536.99	2152.06
Deaths	Central Sub-Saharan Africa	All Ages	Number	2002	3134	3923.24	2408.22
Deaths	Central Sub-Saharan Africa	All Ages	Number	2003	3541.8	4472.37	2774.88
Deaths	Central Sub-Saharan Africa	All Ages	Number	2004	3815.29	4730.79	2951.06
Deaths	Central Sub-Saharan Africa	All Ages	Number	2005	3996.01	4935.78	3084.73
Deaths	Central Sub-Saharan Africa	All Ages	Number	2006	4325.46	5365.27	3364.68
Deaths	Central Sub-Saharan Africa	All Ages	Number	2007	4645.29	5750.88	3608.36
Deaths	Central Sub-Saharan Africa	All Ages	Number	2008	4939.62	6042.91	3835.83
Deaths	Central Sub-Saharan Africa	All Ages	Number	2009	5161.3	6363.52	4023.99
Deaths	Central Sub-Saharan Africa	All Ages	Number	2010	5252	6513.17	4041.74
Deaths	Central Sub-Saharan Africa	All Ages	Number	2011	5281.46	6637.07	4035.74
Deaths	Central Sub-Saharan Africa	All Ages	Number	2012	5087.77	6412.64	3907.43
Deaths	Central Sub-Saharan Africa	All Ages	Number	2013	4795.23	6068.36	3634.68
Deaths	Central Sub-Saharan Africa	All Ages	Number	2014	4454.08	5670.1	3371.28
Deaths	Central Sub-Saharan Africa	All Ages	Number	2015	4083.92	5263.71	3092.78
Deaths	Central Sub-Saharan Africa	All Ages	Number	2016	3786.14	4924.48	2869.08
Deaths	Central Sub-Saharan Africa	All Ages	Number	2017	3540.6	4580.92	2667.25
Deaths	Central Sub-Saharan Africa	All Ages	Number	2018	3349.64	4311.17	2503.02
Deaths	Central Sub-Saharan Africa	All Ages	Number	2019	3193.66	4139.33	2393.99
Deaths	Central Latin America	All Ages	Number	1990	558.868	611.217	510.889
Deaths	Central Latin America	All Ages	Number	1991	539.315	593.55	493.501
Deaths	Central Latin America	All Ages	Number	1992	541.262	597.575	492.102
Deaths	Central Latin America	All Ages	Number	1993	476.119	526.659	434.319
Deaths	Central Latin America	All Ages	Number	1994	476.726	525.925	434.763
Deaths	Central Latin America	All Ages	Number	1995	448.837	497.575	404.608
Deaths	Central Latin America	All Ages	Number	1996	387.481	428.34	351.436
Deaths	Central Latin America	All Ages	Number	1997	356.103	395.475	320.61
Deaths	Central Latin America	All Ages	Number	1998	331.591	367.797	298.707
Deaths	Central Latin America	All Ages	Number	1999	310.848	347.08	280.498
Deaths	Central Latin America	All Ages	Number	2000	280.737	312.307	253.73
Deaths	Central Latin America	All Ages	Number	2001	296.633	332.782	265.525
Deaths	Central Latin America	All Ages	Number	2002	306.663	343.032	273.414
Deaths	Central Latin America	All Ages	Number	2003	285.476	318.84	255.265
Deaths	Central Latin America	All Ages	Number	2004	245.928	273.361	221.484
Deaths	Central Latin America	All Ages	Number	2005	261.771	292.614	235.587
Deaths	Central Latin America	All Ages	Number	2006	219.333	243.9	197.378
Deaths	Central Latin America	All Ages	Number	2007	223.899	249.332	200.775
Deaths	Central Latin America	All Ages	Number	2008	206.258	230.181	185.171
Deaths	Central Latin America	All Ages	Number	2009	219.809	244.953	197.326
Deaths	Central Latin America	All Ages	Number	2010	173.064	190.93	156.389
Deaths	Central Latin America	All Ages	Number	2011	155.888	172.021	141.833
Deaths	Central Latin America	All Ages	Number	2012	159.004	175.762	144.486
Deaths	Central Latin America	All Ages	Number	2013	180.761	200.174	163.29
Deaths	Central Latin America	All Ages	Number	2014	181.942	206.618	163.845
Deaths	Central Latin America	All Ages	Number	2015	186.541	216.5	164.62
Deaths	Central Latin America	All Ages	Number	2016	160.165	186.479	139.491
Deaths	Central Latin America	All Ages	Number	2017	153.872	183.658	130.321
Deaths	Central Latin America	All Ages	Number	2018	155.332	192.693	124.128
Deaths	Central Latin America	All Ages	Number	2019	150.788	194.834	116.496
Deaths	Central Europe	All Ages	Number	1990	32.6909	38.1313	28.2248
Deaths	Central Europe	All Ages	Number	1991	30.4433	35.6433	26.3754
Deaths	Central Europe	All Ages	Number	1992	29.1519	33.9935	25.2561
Deaths	Central Europe	All Ages	Number	1993	27.3766	31.7079	23.7263
Deaths	Central Europe	All Ages	Number	1994	26.8312	31.231	23.1959
Deaths	Central Europe	All Ages	Number	1995	24.2765	28.0427	20.8811
Deaths	Central Europe	All Ages	Number	1996	20.4995	24.0134	17.3195
Deaths	Central Europe	All Ages	Number	1997	19.2016	22.4229	16.4197
Deaths	Central Europe	All Ages	Number	1998	16.4105	19.38	13.9917
Deaths	Central Europe	All Ages	Number	1999	13.9407	16.4426	11.9502
Deaths	Central Europe	All Ages	Number	2000	11.2251	13.1112	9.75087
Deaths	Central Europe	All Ages	Number	2001	9.2927	10.8252	8.01147
Deaths	Central Europe	All Ages	Number	2002	7.32401	8.4842	6.37933
Deaths	Central Europe	All Ages	Number	2003	7.35305	8.51576	6.36396
Deaths	Central Europe	All Ages	Number	2004	5.97505	6.82301	5.23057
Deaths	Central Europe	All Ages	Number	2005	5.04314	5.74294	4.43286
Deaths	Central Europe	All Ages	Number	2006	4.38299	4.9763	3.86841
Deaths	Central Europe	All Ages	Number	2007	4.02884	4.576	3.55764
Deaths	Central Europe	All Ages	Number	2008	3.52044	3.97924	3.11533
Deaths	Central Europe	All Ages	Number	2009	3.72799	4.28711	3.2421
Deaths	Central Europe	All Ages	Number	2010	3.43713	3.93714	2.98856
Deaths	Central Europe	All Ages	Number	2011	2.75668	3.16541	2.36477
Deaths	Central Europe	All Ages	Number	2012	2.03345	2.3172	1.77246
Deaths	Central Europe	All Ages	Number	2013	1.9986	2.28846	1.7607
Deaths	Central Europe	All Ages	Number	2014	1.78428	2.05304	1.5694
Deaths	Central Europe	All Ages	Number	2015	1.74148	2.01379	1.51803
Deaths	Central Europe	All Ages	Number	2016	1.53595	1.75354	1.348
Deaths	Central Europe	All Ages	Number	2017	1.57675	1.83329	1.35817
Deaths	Central Europe	All Ages	Number	2018	1.52031	1.86207	1.23997
Deaths	Central Europe	All Ages	Number	2019	1.43597	1.78869	1.145
Deaths	Central Asia	All Ages	Number	1990	64.0508	73.6446	54.9047
Deaths	Central Asia	All Ages	Number	1991	63.7492	73.6321	54.5888
Deaths	Central Asia	All Ages	Number	1992	64.762	74.6316	55.7554
Deaths	Central Asia	All Ages	Number	1993	66.9595	77.2358	57.6257
Deaths	Central Asia	All Ages	Number	1994	63.5436	73.2566	54.6579
Deaths	Central Asia	All Ages	Number	1995	65.2987	74.4061	56.7123
Deaths	Central Asia	All Ages	Number	1996	58.909	67.5623	51.0539
Deaths	Central Asia	All Ages	Number	1997	58.8814	67.5576	51.1817
Deaths	Central Asia	All Ages	Number	1998	56.5478	65.2749	48.9185
Deaths	Central Asia	All Ages	Number	1999	59.3845	68.0771	51.5778
Deaths	Central Asia	All Ages	Number	2000	66.2972	75.0424	58.0366
Deaths	Central Asia	All Ages	Number	2001	63.2629	71.8453	55.0396
Deaths	Central Asia	All Ages	Number	2002	59.5477	67.5734	52.2094
Deaths	Central Asia	All Ages	Number	2003	59.9449	68.1651	52.5391
Deaths	Central Asia	All Ages	Number	2004	59.5009	67.6446	52.4792
Deaths	Central Asia	All Ages	Number	2005	58.1566	66.0992	51.3307
Deaths	Central Asia	All Ages	Number	2006	54.2325	62.1471	47.5199
Deaths	Central Asia	All Ages	Number	2007	52.2643	60.0628	45.3571
Deaths	Central Asia	All Ages	Number	2008	50.285	57.8937	44.1095
Deaths	Central Asia	All Ages	Number	2009	52.2088	59.9957	45.9404
Deaths	Central Asia	All Ages	Number	2010	43.1096	49.3396	38.0408
Deaths	Central Asia	All Ages	Number	2011	44.5801	51.2501	39.1891
Deaths	Central Asia	All Ages	Number	2012	39.0932	44.9295	34.3252
Deaths	Central Asia	All Ages	Number	2013	37.9743	44.0317	33.0948
Deaths	Central Asia	All Ages	Number	2014	37.0233	43.4323	32.0751
Deaths	Central Asia	All Ages	Number	2015	35.4356	41.351	30.447
Deaths	Central Asia	All Ages	Number	2016	33.2312	38.8932	28.4553
Deaths	Central Asia	All Ages	Number	2017	32.2919	38.4088	27.4094
Deaths	Central Asia	All Ages	Number	2018	30.6773	37.0462	25.6804
Deaths	Central Asia	All Ages	Number	2019	29.4995	36.0484	24.4565
Deaths	Caribbean	All Ages	Number	1990	252.527	346.953	186.15
Deaths	Caribbean	All Ages	Number	1991	242.276	333.622	178.604
Deaths	Caribbean	All Ages	Number	1992	244.162	336.121	182.002
Deaths	Caribbean	All Ages	Number	1993	246.96	338.225	182.837
Deaths	Caribbean	All Ages	Number	1994	252.912	346.264	188.496
Deaths	Caribbean	All Ages	Number	1995	254.523	348.787	189.944
Deaths	Caribbean	All Ages	Number	1996	249.989	344.237	182.899
Deaths	Caribbean	All Ages	Number	1997	254.967	342.424	187.544
Deaths	Caribbean	All Ages	Number	1998	249.063	336.237	183.785
Deaths	Caribbean	All Ages	Number	1999	256.187	343.608	187.22
Deaths	Caribbean	All Ages	Number	2000	267.232	362.883	195.616
Deaths	Caribbean	All Ages	Number	2001	288.708	392.468	211.016
Deaths	Caribbean	All Ages	Number	2002	298.4	405.554	216.183
Deaths	Caribbean	All Ages	Number	2003	317.865	431.555	229.303
Deaths	Caribbean	All Ages	Number	2004	347.66	476.216	250.085
Deaths	Caribbean	All Ages	Number	2005	369.209	508.242	265.088
Deaths	Caribbean	All Ages	Number	2006	374.785	516.174	268.114
Deaths	Caribbean	All Ages	Number	2007	377.429	525.478	269.714
Deaths	Caribbean	All Ages	Number	2008	387.201	539.522	273.677
Deaths	Caribbean	All Ages	Number	2009	380.796	529.249	269.29
Deaths	Caribbean	All Ages	Number	2010	388.072	540.735	272.071
Deaths	Caribbean	All Ages	Number	2011	396.221	544.643	280.167
Deaths	Caribbean	All Ages	Number	2012	397.393	547.442	281.391
Deaths	Caribbean	All Ages	Number	2013	399.552	539.706	277.925
Deaths	Caribbean	All Ages	Number	2014	400.177	546.268	279.028
Deaths	Caribbean	All Ages	Number	2015	396.19	547.446	279.021
Deaths	Caribbean	All Ages	Number	2016	386.661	538.889	270.549
Deaths	Caribbean	All Ages	Number	2017	378.234	520.978	261.363
Deaths	Caribbean	All Ages	Number	2018	368.662	510.086	252.244
Deaths	Caribbean	All Ages	Number	2019	361.383	505.17	245.228
Deaths	Australasia	All Ages	Number	1990	0.681801	0.867662	0.533389
Deaths	Australasia	All Ages	Number	1991	0.523048	0.65463	0.416544
Deaths	Australasia	All Ages	Number	1992	0.524128	0.656118	0.41573
Deaths	Australasia	All Ages	Number	1993	0.709126	0.883228	0.557129
Deaths	Australasia	All Ages	Number	1994	0.776205	0.969019	0.60769
Deaths	Australasia	All Ages	Number	1995	0.744648	0.933914	0.574411
Deaths	Australasia	All Ages	Number	1996	0.571131	0.724247	0.443098
Deaths	Australasia	All Ages	Number	1997	0.59698	0.760314	0.467327
Deaths	Australasia	All Ages	Number	1998	0.396611	0.496818	0.315124
Deaths	Australasia	All Ages	Number	1999	0.628507	0.785099	0.492699
Deaths	Australasia	All Ages	Number	2000	0.422972	0.52695	0.332091
Deaths	Australasia	All Ages	Number	2001	0.38063	0.480007	0.295375
Deaths	Australasia	All Ages	Number	2002	0.342959	0.427401	0.268318
Deaths	Australasia	All Ages	Number	2003	0.246501	0.309183	0.192804
Deaths	Australasia	All Ages	Number	2004	0.267453	0.33795	0.208455
Deaths	Australasia	All Ages	Number	2005	0.251803	0.31769	0.197733
Deaths	Australasia	All Ages	Number	2006	0.324388	0.407382	0.255477
Deaths	Australasia	All Ages	Number	2007	0.266835	0.329983	0.213889
Deaths	Australasia	All Ages	Number	2008	0.231227	0.289438	0.183434
Deaths	Australasia	All Ages	Number	2009	0.340779	0.426033	0.268206
Deaths	Australasia	All Ages	Number	2010	0.349278	0.4444	0.271217
Deaths	Australasia	All Ages	Number	2011	0.349127	0.443363	0.272068
Deaths	Australasia	All Ages	Number	2012	0.341934	0.441653	0.266501
Deaths	Australasia	All Ages	Number	2013	0.198845	0.251606	0.156069
Deaths	Australasia	All Ages	Number	2014	0.235213	0.304341	0.181355
Deaths	Australasia	All Ages	Number	2015	0.208728	0.267527	0.161081
Deaths	Australasia	All Ages	Number	2016	0.244298	0.31374	0.187481
Deaths	Australasia	All Ages	Number	2017	0.230848	0.292951	0.178503
Deaths	Australasia	All Ages	Number	2018	0.221125	0.283832	0.171659
Deaths	Australasia	All Ages	Number	2019	0.216309	0.281151	0.16743
Deaths	Andean Latin America	All Ages	Number	1990	380.175	453.734	321.101
Deaths	Andean Latin America	All Ages	Number	1991	378.466	447.335	319.621
Deaths	Andean Latin America	All Ages	Number	1992	402.493	473.753	339.313
Deaths	Andean Latin America	All Ages	Number	1993	401.632	475.144	335.342
Deaths	Andean Latin America	All Ages	Number	1994	403	476.187	336.549
Deaths	Andean Latin America	All Ages	Number	1995	379.256	454.119	314.11
Deaths	Andean Latin America	All Ages	Number	1996	329.072	387.673	273.739
Deaths	Andean Latin America	All Ages	Number	1997	301.291	360.382	250.448
Deaths	Andean Latin America	All Ages	Number	1998	264.589	317.776	218.996
Deaths	Andean Latin America	All Ages	Number	1999	229.763	273.4	189.785
Deaths	Andean Latin America	All Ages	Number	2000	210.971	251.603	173.646
Deaths	Andean Latin America	All Ages	Number	2001	184.497	220.207	152.031
Deaths	Andean Latin America	All Ages	Number	2002	177.771	214.005	145.599
Deaths	Andean Latin America	All Ages	Number	2003	171.542	207.893	141.296
Deaths	Andean Latin America	All Ages	Number	2004	155.343	189.11	125.805
Deaths	Andean Latin America	All Ages	Number	2005	151.871	184.769	122.69
Deaths	Andean Latin America	All Ages	Number	2006	141.57	170.305	114.643
Deaths	Andean Latin America	All Ages	Number	2007	133.577	164.984	107.326
Deaths	Andean Latin America	All Ages	Number	2008	132.501	162.86	106.865
Deaths	Andean Latin America	All Ages	Number	2009	136.432	167.506	109.95
Deaths	Andean Latin America	All Ages	Number	2010	132.476	163.325	106.438
Deaths	Andean Latin America	All Ages	Number	2011	126.157	157.622	99.6793
Deaths	Andean Latin America	All Ages	Number	2012	120.526	150.368	95.0035
Deaths	Andean Latin America	All Ages	Number	2013	112.956	139.816	89.9022
Deaths	Andean Latin America	All Ages	Number	2014	105.852	132.378	82.214
Deaths	Andean Latin America	All Ages	Number	2015	94.4636	120.615	72.2247
Deaths	Andean Latin America	All Ages	Number	2016	91.5971	119.108	68.4375
Deaths	Andean Latin America	All Ages	Number	2017	88.9542	118.001	65.3563
Deaths	Andean Latin America	All Ages	Number	2018	85.1374	113.241	61.0091
Deaths	Andean Latin America	All Ages	Number	2019	82.498	110.085	58.3016
DALYs	East Asia	All Ages	Number	1990	130877	163671	103854
DALYs	East Asia	All Ages	Number	1991	112847	140430	91550
DALYs	East Asia	All Ages	Number	1992	96895	120947	78757.4
DALYs	East Asia	All Ages	Number	1993	85208.6	103179	69954.9
DALYs	East Asia	All Ages	Number	1994	85487.5	102353	71628.6
DALYs	East Asia	All Ages	Number	1995	81558.2	97629	68651.5
DALYs	East Asia	All Ages	Number	1996	72065.4	87200.6	60672.7
DALYs	East Asia	All Ages	Number	1997	64049.4	76494.7	53955
DALYs	East Asia	All Ages	Number	1998	59538	72484.4	50085.4
DALYs	East Asia	All Ages	Number	1999	54370.2	65877.3	45720.3
DALYs	East Asia	All Ages	Number	2000	48892.4	59828.4	41036
DALYs	East Asia	All Ages	Number	2001	42768.3	51959.5	35261.4
DALYs	East Asia	All Ages	Number	2002	35837	45560.5	29363.9
DALYs	East Asia	All Ages	Number	2003	30799	39542.7	24911
DALYs	East Asia	All Ages	Number	2004	28385.1	36794.1	22659.5
DALYs	East Asia	All Ages	Number	2005	25958.5	34681.8	20296.8
DALYs	East Asia	All Ages	Number	2006	23388.3	31961.3	17917.4
DALYs	East Asia	All Ages	Number	2007	21140.1	29468.6	15703.1
DALYs	East Asia	All Ages	Number	2008	19620.8	27883	14344.3
DALYs	East Asia	All Ages	Number	2009	18503.7	27128.9	13365.8
DALYs	East Asia	All Ages	Number	2010	17376.7	25513.7	11984.2
DALYs	East Asia	All Ages	Number	2011	16578.5	25321.7	11193.7
DALYs	East Asia	All Ages	Number	2012	16060.5	24886.5	10532.5
DALYs	East Asia	All Ages	Number	2013	15691.3	24777	10108.9
DALYs	East Asia	All Ages	Number	2014	15102.2	24119.2	9319.93
DALYs	East Asia	All Ages	Number	2015	14814.4	23804.1	9146.62
DALYs	East Asia	All Ages	Number	2016	14488.8	23391.2	8884.22
DALYs	East Asia	All Ages	Number	2017	13541.8	22149.2	8127
DALYs	East Asia	All Ages	Number	2018	12043.3	19824.1	7199.69
DALYs	East Asia	All Ages	Number	2019	10169.4	16379.6	6163.19
DALYs	Southeast Asia	All Ages	Number	1990	143143	179014	117861
DALYs	Southeast Asia	All Ages	Number	1991	139602	175466	115856
DALYs	Southeast Asia	All Ages	Number	1992	135541	170762	111588
DALYs	Southeast Asia	All Ages	Number	1993	131693	163846	109159
DALYs	Southeast Asia	All Ages	Number	1994	127629	159607	106984
DALYs	Southeast Asia	All Ages	Number	1995	123118	153540	103656
DALYs	Southeast Asia	All Ages	Number	1996	119346	149289	100190
DALYs	Southeast Asia	All Ages	Number	1997	116896	146196	97491.2
DALYs	Southeast Asia	All Ages	Number	1998	113815	141289	95603.9
DALYs	Southeast Asia	All Ages	Number	1999	110023	136391	92747.5
DALYs	Southeast Asia	All Ages	Number	2000	106811	131542	89987.2
DALYs	Southeast Asia	All Ages	Number	2001	104137	128375	87862.8
DALYs	Southeast Asia	All Ages	Number	2002	100834	123837	86300.8
DALYs	Southeast Asia	All Ages	Number	2003	96792.3	118664	82252.2
DALYs	Southeast Asia	All Ages	Number	2004	90919	110793	77114.6
DALYs	Southeast Asia	All Ages	Number	2005	84268	102287	71402.8
DALYs	Southeast Asia	All Ages	Number	2006	78144.4	94727.9	65870.8
DALYs	Southeast Asia	All Ages	Number	2007	72621.1	87783	61700.2
DALYs	Southeast Asia	All Ages	Number	2008	67514.2	81334.2	56941.4
DALYs	Southeast Asia	All Ages	Number	2009	63040.9	75710.4	52572.6
DALYs	Southeast Asia	All Ages	Number	2010	57711.6	69522.3	48029.2
DALYs	Southeast Asia	All Ages	Number	2011	52998.1	64670.7	43851.2
DALYs	Southeast Asia	All Ages	Number	2012	48509.6	59575.6	39604.6
DALYs	Southeast Asia	All Ages	Number	2013	45437.1	57157	37145.4
DALYs	Southeast Asia	All Ages	Number	2014	42190.8	52267.8	33942.5
DALYs	Southeast Asia	All Ages	Number	2015	39411.3	49000.7	31865.2
DALYs	Southeast Asia	All Ages	Number	2016	36916.2	45971.7	29640.9
DALYs	Southeast Asia	All Ages	Number	2017	34720.1	43415.3	27709.7
DALYs	Southeast Asia	All Ages	Number	2018	32749.6	41166.3	25924.3
DALYs	Southeast Asia	All Ages	Number	2019	31022.5	39064.8	24925.6
DALYs	Oceania	All Ages	Number	1990	5636.99	7415.28	4020.36
DALYs	Oceania	All Ages	Number	1991	5843.98	7731.22	4177.12
DALYs	Oceania	All Ages	Number	1992	5933.42	7951.25	4184.65
DALYs	Oceania	All Ages	Number	1993	5784.69	7698.81	4052.8
DALYs	Oceania	All Ages	Number	1994	5648.42	7587.33	3955.46
DALYs	Oceania	All Ages	Number	1995	5645.12	7529.56	3900.39
DALYs	Oceania	All Ages	Number	1996	5658.59	7479.71	3896.51
DALYs	Oceania	All Ages	Number	1997	5703.36	7656.27	3900.88
DALYs	Oceania	All Ages	Number	1998	5860.05	7761.36	4118.02
DALYs	Oceania	All Ages	Number	1999	6027.46	8017.5	4192.92
DALYs	Oceania	All Ages	Number	2000	6071.56	8178.97	4166.06
DALYs	Oceania	All Ages	Number	2001	6279.29	8495.64	4352.36
DALYs	Oceania	All Ages	Number	2002	6622.96	8926.27	4649.1
DALYs	Oceania	All Ages	Number	2003	6892.02	9241.75	4839.19
DALYs	Oceania	All Ages	Number	2004	7194.31	9704.56	5094.39
DALYs	Oceania	All Ages	Number	2005	7495.38	10182	5352.12
DALYs	Oceania	All Ages	Number	2006	7713.53	10481.3	5468.21
DALYs	Oceania	All Ages	Number	2007	7983.26	10859.3	5617.13
DALYs	Oceania	All Ages	Number	2008	8067.91	10936.5	5735.98
DALYs	Oceania	All Ages	Number	2009	8080.37	10979.3	5770.3
DALYs	Oceania	All Ages	Number	2010	8115.3	10936	5825.28
DALYs	Oceania	All Ages	Number	2011	7904.26	10595.4	5691.65
DALYs	Oceania	All Ages	Number	2012	7419.61	9913.61	5413.7
DALYs	Oceania	All Ages	Number	2013	7128.85	9599.96	5185.94
DALYs	Oceania	All Ages	Number	2014	6908.82	9349.77	5051.7
DALYs	Oceania	All Ages	Number	2015	6767.5	9051.09	4962.11
DALYs	Oceania	All Ages	Number	2016	6373.43	8610.54	4657.05
DALYs	Oceania	All Ages	Number	2017	6177.05	8294.74	4486.1
DALYs	Oceania	All Ages	Number	2018	6053.33	8131.43	4373.3
DALYs	Oceania	All Ages	Number	2019	5903.88	7923.5	4252.82
DALYs	Central Asia	All Ages	Number	1990	5415.94	6890.06	4322.74
DALYs	Central Asia	All Ages	Number	1991	5362.13	6799.75	4284.07
DALYs	Central Asia	All Ages	Number	1992	5384.66	6761.63	4298.84
DALYs	Central Asia	All Ages	Number	1993	5481.58	6781.3	4421
DALYs	Central Asia	All Ages	Number	1994	5234.25	6492.77	4211.81
DALYs	Central Asia	All Ages	Number	1995	5294.08	6601.82	4326.03
DALYs	Central Asia	All Ages	Number	1996	4864.45	6153.73	3947.02
DALYs	Central Asia	All Ages	Number	1997	4817.6	6034.78	3926.26
DALYs	Central Asia	All Ages	Number	1998	4621.28	5830.1	3766.63
DALYs	Central Asia	All Ages	Number	1999	4761.81	5977.56	3904.7
DALYs	Central Asia	All Ages	Number	2000	5175.53	6374.91	4291.02
DALYs	Central Asia	All Ages	Number	2001	5018.94	6231.14	4129.16
DALYs	Central Asia	All Ages	Number	2002	4797.36	5979.68	3938.79
DALYs	Central Asia	All Ages	Number	2003	4840.58	5989.29	3956.2
DALYs	Central Asia	All Ages	Number	2004	4834.84	6049.04	3951.02
DALYs	Central Asia	All Ages	Number	2005	4784.51	6007.05	3893.37
DALYs	Central Asia	All Ages	Number	2006	4596.21	5855.17	3707.46
DALYs	Central Asia	All Ages	Number	2007	4539.06	5840.91	3603.67
DALYs	Central Asia	All Ages	Number	2008	4483.37	5799.23	3516.97
DALYs	Central Asia	All Ages	Number	2009	4661.52	6046.76	3687.19
DALYs	Central Asia	All Ages	Number	2010	4146.68	5485.64	3160.64
DALYs	Central Asia	All Ages	Number	2011	4268.84	5629.06	3255.65
DALYs	Central Asia	All Ages	Number	2012	3963.05	5337.25	2964.23
DALYs	Central Asia	All Ages	Number	2013	3907.43	5363.05	2897.09
DALYs	Central Asia	All Ages	Number	2014	3857.77	5257.44	2870.47
DALYs	Central Asia	All Ages	Number	2015	3749.03	5191.52	2759.82
DALYs	Central Asia	All Ages	Number	2016	3602.06	5011.48	2646.16
DALYs	Central Asia	All Ages	Number	2017	3507.1	4839.41	2560.61
DALYs	Central Asia	All Ages	Number	2018	3375.84	4706.11	2443.9
DALYs	Central Asia	All Ages	Number	2019	3270.68	4582.84	2337.05
DALYs	Central Europe	All Ages	Number	1990	3425.78	4593.95	2561.37
DALYs	Central Europe	All Ages	Number	1991	3221.5	4354.89	2404.14
DALYs	Central Europe	All Ages	Number	1992	3078.95	4156.23	2299.58
DALYs	Central Europe	All Ages	Number	1993	2900.29	3918.57	2135.82
DALYs	Central Europe	All Ages	Number	1994	2805.88	3805.69	2073.2
DALYs	Central Europe	All Ages	Number	1995	2613.74	3595.07	1898.94
DALYs	Central Europe	All Ages	Number	1996	2365.41	3287.24	1694.35
DALYs	Central Europe	All Ages	Number	1997	2257.8	3189.78	1604.37
DALYs	Central Europe	All Ages	Number	1998	2054.68	2952.22	1421.41
DALYs	Central Europe	All Ages	Number	1999	1871.32	2730.83	1278.56
DALYs	Central Europe	All Ages	Number	2000	1688.05	2492.23	1126.45
DALYs	Central Europe	All Ages	Number	2001	1557.09	2359.11	1008.57
DALYs	Central Europe	All Ages	Number	2002	1440.28	2233.26	883.069
DALYs	Central Europe	All Ages	Number	2003	1439.16	2227.39	888.882
DALYs	Central Europe	All Ages	Number	2004	1354.97	2168.16	808.236
DALYs	Central Europe	All Ages	Number	2005	1292.82	2109.43	760.327
DALYs	Central Europe	All Ages	Number	2006	1239.73	2015.2	716.309
DALYs	Central Europe	All Ages	Number	2007	1200.63	1976.88	689.998
DALYs	Central Europe	All Ages	Number	2008	1149.13	1917.68	659.36
DALYs	Central Europe	All Ages	Number	2009	1138.51	1900.97	650.938
DALYs	Central Europe	All Ages	Number	2010	1095.98	1815.93	614.489
DALYs	Central Europe	All Ages	Number	2011	1031.27	1746.04	566.047
DALYs	Central Europe	All Ages	Number	2012	961.751	1648.22	502.726
DALYs	Central Europe	All Ages	Number	2013	932.636	1610.11	488.886
DALYs	Central Europe	All Ages	Number	2014	894.521	1542.67	468.981
DALYs	Central Europe	All Ages	Number	2015	869.355	1500.34	454.098
DALYs	Central Europe	All Ages	Number	2016	852.723	1490.76	440.489
DALYs	Central Europe	All Ages	Number	2017	849.997	1450.1	443.622
DALYs	Central Europe	All Ages	Number	2018	810.253	1392.78	422.581
DALYs	Central Europe	All Ages	Number	2019	750.201	1287.26	396.418
DALYs	Eastern Europe	All Ages	Number	1990	6997.19	9851.67	5088.94
DALYs	Eastern Europe	All Ages	Number	1991	6587.63	9165.81	4829.23
DALYs	Eastern Europe	All Ages	Number	1992	6011.4	8365.8	4391.79
DALYs	Eastern Europe	All Ages	Number	1993	5943.21	8152.61	4392.88
DALYs	Eastern Europe	All Ages	Number	1994	6059.1	8229.74	4592.79
DALYs	Eastern Europe	All Ages	Number	1995	5787.67	7811.38	4379.64
DALYs	Eastern Europe	All Ages	Number	1996	5339.21	7298.3	3975.45
DALYs	Eastern Europe	All Ages	Number	1997	5112.7	6998.72	3802.34
DALYs	Eastern Europe	All Ages	Number	1998	4783.58	6644.15	3517.16
DALYs	Eastern Europe	All Ages	Number	1999	4730.75	6580.25	3475.78
DALYs	Eastern Europe	All Ages	Number	2000	4580.02	6434.88	3331.12
DALYs	Eastern Europe	All Ages	Number	2001	4552.56	6402.51	3291.29
DALYs	Eastern Europe	All Ages	Number	2002	4506.83	6435.87	3208.6
DALYs	Eastern Europe	All Ages	Number	2003	4406.71	6343.09	3080.3
DALYs	Eastern Europe	All Ages	Number	2004	4032.63	5948.64	2701.99
DALYs	Eastern Europe	All Ages	Number	2005	4052.36	6045.36	2670.02
DALYs	Eastern Europe	All Ages	Number	2006	3921.01	5942.05	2535.14
DALYs	Eastern Europe	All Ages	Number	2007	3914.59	5990.09	2506.75
DALYs	Eastern Europe	All Ages	Number	2008	3953.16	6070.56	2515.17
DALYs	Eastern Europe	All Ages	Number	2009	3973.59	6264.8	2486.25
DALYs	Eastern Europe	All Ages	Number	2010	3814.09	6152.13	2321.81
DALYs	Eastern Europe	All Ages	Number	2011	3728.79	6071.68	2182.07
DALYs	Eastern Europe	All Ages	Number	2012	3606.42	5922.56	2056.6
DALYs	Eastern Europe	All Ages	Number	2013	3549.91	5968.09	2030.07
DALYs	Eastern Europe	All Ages	Number	2014	3529.64	5926.21	2021.39
DALYs	Eastern Europe	All Ages	Number	2015	3431.91	5787.39	1924.35
DALYs	Eastern Europe	All Ages	Number	2016	3247.94	5534.47	1805.59
DALYs	Eastern Europe	All Ages	Number	2017	3076.78	5260.17	1680.51
DALYs	Eastern Europe	All Ages	Number	2018	2990.76	5112.15	1644.03
DALYs	Eastern Europe	All Ages	Number	2019	2886.45	4910.92	1584.93
DALYs	High-income Asia Pacific	All Ages	Number	1990	3078.92	3829.49	2483.06
DALYs	High-income Asia Pacific	All Ages	Number	1991	2652.39	3346.31	2125.98
DALYs	High-income Asia Pacific	All Ages	Number	1992	2210.35	2842.84	1740.1
DALYs	High-income Asia Pacific	All Ages	Number	1993	1868.55	2490.52	1425.47
DALYs	High-income Asia Pacific	All Ages	Number	1994	1611.46	2230.93	1197.91
DALYs	High-income Asia Pacific	All Ages	Number	1995	1389.63	1974.39	1003.54
DALYs	High-income Asia Pacific	All Ages	Number	1996	1217.31	1770.95	850.972
DALYs	High-income Asia Pacific	All Ages	Number	1997	1090.02	1622.07	732.776
DALYs	High-income Asia Pacific	All Ages	Number	1998	989.23	1518.21	643.985
DALYs	High-income Asia Pacific	All Ages	Number	1999	892.183	1419.68	560.841
DALYs	High-income Asia Pacific	All Ages	Number	2000	820.712	1362.36	490.386
DALYs	High-income Asia Pacific	All Ages	Number	2001	757.153	1249.46	451.686
DALYs	High-income Asia Pacific	All Ages	Number	2002	703.416	1182.81	419.442
DALYs	High-income Asia Pacific	All Ages	Number	2003	641.327	1054.51	370.756
DALYs	High-income Asia Pacific	All Ages	Number	2004	594.685	990.506	341.672
DALYs	High-income Asia Pacific	All Ages	Number	2005	569.661	946.302	324.158
DALYs	High-income Asia Pacific	All Ages	Number	2006	549.623	928.339	305.424
DALYs	High-income Asia Pacific	All Ages	Number	2007	534.278	895.01	293.803
DALYs	High-income Asia Pacific	All Ages	Number	2008	528.362	886.938	287.421
DALYs	High-income Asia Pacific	All Ages	Number	2009	522.307	873.371	285.368
DALYs	High-income Asia Pacific	All Ages	Number	2010	507.427	838.016	281.894
DALYs	High-income Asia Pacific	All Ages	Number	2011	492.445	832.391	273.131
DALYs	High-income Asia Pacific	All Ages	Number	2012	476.223	799.349	261.616
DALYs	High-income Asia Pacific	All Ages	Number	2013	459.099	784.846	248.504
DALYs	High-income Asia Pacific	All Ages	Number	2014	443.387	762.17	232.176
DALYs	High-income Asia Pacific	All Ages	Number	2015	435.507	744.02	232.824
DALYs	High-income Asia Pacific	All Ages	Number	2016	422.883	739.685	224.284
DALYs	High-income Asia Pacific	All Ages	Number	2017	412.563	705.995	216.708
DALYs	High-income Asia Pacific	All Ages	Number	2018	414.45	725.615	219.896
DALYs	High-income Asia Pacific	All Ages	Number	2019	428.964	756.467	225.429
DALYs	Australasia	All Ages	Number	1990	214.386	362.563	116.335
DALYs	Australasia	All Ages	Number	1991	198.307	350.508	103.725
DALYs	Australasia	All Ages	Number	1992	192.471	329.204	102.303
DALYs	Australasia	All Ages	Number	1993	197.885	334.198	111.307
DALYs	Australasia	All Ages	Number	1994	198.968	325.638	113.848
DALYs	Australasia	All Ages	Number	1995	195.47	322.289	111.712
DALYs	Australasia	All Ages	Number	1996	186.266	318.659	104.505
DALYs	Australasia	All Ages	Number	1997	189.893	317.227	105.15
DALYs	Australasia	All Ages	Number	1998	180.247	320.321	90.4717
DALYs	Australasia	All Ages	Number	1999	195.366	331.136	106.881
DALYs	Australasia	All Ages	Number	2000	184.672	317.213	93.1377
DALYs	Australasia	All Ages	Number	2001	182.95	320.892	93.6616
DALYs	Australasia	All Ages	Number	2002	181.477	317.936	91.3668
DALYs	Australasia	All Ages	Number	2003	176.752	316.297	86.6994
DALYs	Australasia	All Ages	Number	2004	179.693	317.904	89.6124
DALYs	Australasia	All Ages	Number	2005	181.151	321.964	89.0984
DALYs	Australasia	All Ages	Number	2006	188.767	332.195	94.7318
DALYs	Australasia	All Ages	Number	2007	189.55	336.326	91.3915
DALYs	Australasia	All Ages	Number	2008	191.354	339.536	91.8511
DALYs	Australasia	All Ages	Number	2009	203.005	356.681	100.709
DALYs	Australasia	All Ages	Number	2010	207.746	364.141	102.17
DALYs	Australasia	All Ages	Number	2011	211.952	374.639	103.781
DALYs	Australasia	All Ages	Number	2012	220.531	393.964	108.559
DALYs	Australasia	All Ages	Number	2013	220.735	397.219	104.927
DALYs	Australasia	All Ages	Number	2014	230.71	415.428	109.206
DALYs	Australasia	All Ages	Number	2015	233.753	422.728	110.216
DALYs	Australasia	All Ages	Number	2016	234.999	419.972	109.197
DALYs	Australasia	All Ages	Number	2017	234.354	427.625	111.144
DALYs	Australasia	All Ages	Number	2018	234.639	416.862	110.448
DALYs	Australasia	All Ages	Number	2019	236.296	432.992	112.983
DALYs	Western Europe	All Ages	Number	1990	5029.79	7623.14	3380.62
DALYs	Western Europe	All Ages	Number	1991	4609.02	7148.69	3008.16
DALYs	Western Europe	All Ages	Number	1992	4221.49	6700.3	2690.79
DALYs	Western Europe	All Ages	Number	1993	3830.35	6201.97	2318.2
DALYs	Western Europe	All Ages	Number	1994	3662.9	6036.09	2151.95
DALYs	Western Europe	All Ages	Number	1995	3472.01	5771.82	1992.22
DALYs	Western Europe	All Ages	Number	1996	3404.85	5685.76	1960.32
DALYs	Western Europe	All Ages	Number	1997	3271.57	5574.99	1824.47
DALYs	Western Europe	All Ages	Number	1998	3164.59	5381.25	1770.99
DALYs	Western Europe	All Ages	Number	1999	3048.55	5308.71	1643.02
DALYs	Western Europe	All Ages	Number	2000	2989.39	5283.47	1590.19
DALYs	Western Europe	All Ages	Number	2001	2962.21	5245.1	1591.2
DALYs	Western Europe	All Ages	Number	2002	2951.33	5209.77	1558.31
DALYs	Western Europe	All Ages	Number	2003	2965.26	5209.55	1541.89
DALYs	Western Europe	All Ages	Number	2004	2969.55	5208.09	1568.11
DALYs	Western Europe	All Ages	Number	2005	2951.8	5147.17	1546.33
DALYs	Western Europe	All Ages	Number	2006	2962.72	5112.83	1526.08
DALYs	Western Europe	All Ages	Number	2007	2962.81	5093.83	1551.47
DALYs	Western Europe	All Ages	Number	2008	2942.94	5210.66	1526.78
DALYs	Western Europe	All Ages	Number	2009	2971.69	5235.51	1540.68
DALYs	Western Europe	All Ages	Number	2010	2918.85	5107.6	1499.22
DALYs	Western Europe	All Ages	Number	2011	2878.29	5098.91	1452.86
DALYs	Western Europe	All Ages	Number	2012	2822.6	4959.13	1428.2
DALYs	Western Europe	All Ages	Number	2013	2774.46	4943.4	1361.12
DALYs	Western Europe	All Ages	Number	2014	2702.18	4774.82	1360.32
DALYs	Western Europe	All Ages	Number	2015	2658.15	4827.13	1318.76
DALYs	Western Europe	All Ages	Number	2016	2665.23	4812.95	1319.04
DALYs	Western Europe	All Ages	Number	2017	2646.57	4706.24	1291.37
DALYs	Western Europe	All Ages	Number	2018	2610.52	4765.21	1331.54
DALYs	Western Europe	All Ages	Number	2019	2529.14	4542.09	1259.9
DALYs	Southern Latin America	All Ages	Number	1990	8519.62	10097.2	7235.8
DALYs	Southern Latin America	All Ages	Number	1991	8016.95	9566.9	6796.52
DALYs	Southern Latin America	All Ages	Number	1992	7360	8760.59	6170.27
DALYs	Southern Latin America	All Ages	Number	1993	6944.26	8235.23	5841.68
DALYs	Southern Latin America	All Ages	Number	1994	6111.32	7297.04	5134.7
DALYs	Southern Latin America	All Ages	Number	1995	6027.81	7229.28	5053.49
DALYs	Southern Latin America	All Ages	Number	1996	5790.5	6943.14	4827.05
DALYs	Southern Latin America	All Ages	Number	1997	5325.67	6394.19	4421.04
DALYs	Southern Latin America	All Ages	Number	1998	4924.6	5970.82	4048.89
DALYs	Southern Latin America	All Ages	Number	1999	4762.54	5830.02	3900.63
DALYs	Southern Latin America	All Ages	Number	2000	4330.32	5351.43	3533.8
DALYs	Southern Latin America	All Ages	Number	2001	4505.06	5525.44	3679.38
DALYs	Southern Latin America	All Ages	Number	2002	4722.59	5807.83	3877.06
DALYs	Southern Latin America	All Ages	Number	2003	4518.32	5538.12	3689.99
DALYs	Southern Latin America	All Ages	Number	2004	4442.11	5477.36	3608.72
DALYs	Southern Latin America	All Ages	Number	2005	4293.68	5286.74	3494.02
DALYs	Southern Latin America	All Ages	Number	2006	4394.42	5487.39	3585.64
DALYs	Southern Latin America	All Ages	Number	2007	4547.62	5609.43	3689.52
DALYs	Southern Latin America	All Ages	Number	2008	4301.69	5354.78	3485.98
DALYs	Southern Latin America	All Ages	Number	2009	4735.25	5856.24	3861.74
DALYs	Southern Latin America	All Ages	Number	2010	4301.83	5341.71	3471.91
DALYs	Southern Latin America	All Ages	Number	2011	4131.73	5120.92	3332.5
DALYs	Southern Latin America	All Ages	Number	2012	3865.37	4874.32	3089
DALYs	Southern Latin America	All Ages	Number	2013	3801.68	4813.52	3032.06
DALYs	Southern Latin America	All Ages	Number	2014	3853.63	4847.56	3061.81
DALYs	Southern Latin America	All Ages	Number	2015	3822.21	4792.14	3040.37
DALYs	Southern Latin America	All Ages	Number	2016	3613.56	4550.96	2867.41
DALYs	Southern Latin America	All Ages	Number	2017	3528.94	4415.74	2810.57
DALYs	Southern Latin America	All Ages	Number	2018	3498.93	4394.94	2761.11
DALYs	Southern Latin America	All Ages	Number	2019	3507.87	4438.57	2715.08
DALYs	High-income North America	All Ages	Number	1990	4653.01	7665.62	2732.81
DALYs	High-income North America	All Ages	Number	1991	4553.79	7508.61	2648.16
DALYs	High-income North America	All Ages	Number	1992	4482.31	7350.73	2598.45
DALYs	High-income North America	All Ages	Number	1993	4428.67	7326.99	2585.59
DALYs	High-income North America	All Ages	Number	1994	4410.06	7374.18	2589.49
DALYs	High-income North America	All Ages	Number	1995	4325.29	7234.66	2485.85
DALYs	High-income North America	All Ages	Number	1996	4360.73	7317.36	2496.74
DALYs	High-income North America	All Ages	Number	1997	4454.44	7440.01	2542.55
DALYs	High-income North America	All Ages	Number	1998	4463.87	7476.09	2498.48
DALYs	High-income North America	All Ages	Number	1999	4591.14	7671.07	2610.67
DALYs	High-income North America	All Ages	Number	2000	4637.64	7779.75	2651.71
DALYs	High-income North America	All Ages	Number	2001	4648.27	7735.95	2663.31
DALYs	High-income North America	All Ages	Number	2002	4570.23	7519.97	2601.2
DALYs	High-income North America	All Ages	Number	2003	4688.81	7596.95	2788.52
DALYs	High-income North America	All Ages	Number	2004	4753.95	7622.84	2862.43
DALYs	High-income North America	All Ages	Number	2005	4786.09	7605.59	2902.65
DALYs	High-income North America	All Ages	Number	2006	4697.08	7409.07	2889.97
DALYs	High-income North America	All Ages	Number	2007	4507.93	7101.99	2776.64
DALYs	High-income North America	All Ages	Number	2008	4331.4	6780.2	2693.41
DALYs	High-income North America	All Ages	Number	2009	4120.19	6440.75	2590.64
DALYs	High-income North America	All Ages	Number	2010	3885.3	6065.53	2391.65
DALYs	High-income North America	All Ages	Number	2011	3840.46	6040.09	2375.9
DALYs	High-income North America	All Ages	Number	2012	3791.01	5937.84	2370
DALYs	High-income North America	All Ages	Number	2013	3786.66	5938.97	2383.17
DALYs	High-income North America	All Ages	Number	2014	3719.22	5822.74	2336.7
DALYs	High-income North America	All Ages	Number	2015	3655.99	5731.54	2297.73
DALYs	High-income North America	All Ages	Number	2016	3618.53	5597.31	2294.85
DALYs	High-income North America	All Ages	Number	2017	3438.09	5405.17	2147.47
DALYs	High-income North America	All Ages	Number	2018	3355.67	5301.1	2088.55
DALYs	High-income North America	All Ages	Number	2019	3284.02	5287.27	2005.5
DALYs	Caribbean	All Ages	Number	1990	15408.3	20828.8	11430.6
DALYs	Caribbean	All Ages	Number	1991	14763.9	19863.5	10980.2
DALYs	Caribbean	All Ages	Number	1992	14873.9	20027.5	11215.4
DALYs	Caribbean	All Ages	Number	1993	15007.5	20141.2	11311.5
DALYs	Caribbean	All Ages	Number	1994	15332.7	20600.4	11579.4
DALYs	Caribbean	All Ages	Number	1995	15414.6	20806.8	11603.6
DALYs	Caribbean	All Ages	Number	1996	15146.1	20517.9	11311.7
DALYs	Caribbean	All Ages	Number	1997	15462.4	20638.7	11563.6
DALYs	Caribbean	All Ages	Number	1998	15064.7	19956	11297.5
DALYs	Caribbean	All Ages	Number	1999	15495.1	20564	11567.5
DALYs	Caribbean	All Ages	Number	2000	16118.7	21569.4	11907.2
DALYs	Caribbean	All Ages	Number	2001	17373.9	23341.3	12824.5
DALYs	Caribbean	All Ages	Number	2002	17913.8	24089.9	13275.2
DALYs	Caribbean	All Ages	Number	2003	19032.8	25643.2	13875.1
DALYs	Caribbean	All Ages	Number	2004	20762.8	28223.1	15076.6
DALYs	Caribbean	All Ages	Number	2005	21964.4	30206.3	15825.6
DALYs	Caribbean	All Ages	Number	2006	22271.1	30428.5	16099.1
DALYs	Caribbean	All Ages	Number	2007	22432.3	30727	16237.8
DALYs	Caribbean	All Ages	Number	2008	22974.2	31672.6	16490.3
DALYs	Caribbean	All Ages	Number	2009	22573.6	31029	16191.5
DALYs	Caribbean	All Ages	Number	2010	22997.7	31613.7	16420.5
DALYs	Caribbean	All Ages	Number	2011	23451.4	31869.1	16818.9
DALYs	Caribbean	All Ages	Number	2012	23479.6	31875.2	16797
DALYs	Caribbean	All Ages	Number	2013	23583.3	31658.5	16581.4
DALYs	Caribbean	All Ages	Number	2014	23599.9	32038.3	16755.3
DALYs	Caribbean	All Ages	Number	2015	23338.9	31773.9	16623.5
DALYs	Caribbean	All Ages	Number	2016	22755.5	31309.2	16142.4
DALYs	Caribbean	All Ages	Number	2017	22228.8	30394.5	15664.7
DALYs	Caribbean	All Ages	Number	2018	21637.9	29569.2	15097.5
DALYs	Caribbean	All Ages	Number	2019	21181.1	29184.3	14475
DALYs	Andean Latin America	All Ages	Number	1990	23262.6	27591.4	19650.3
DALYs	Andean Latin America	All Ages	Number	1991	23159.2	27417.1	19669.6
DALYs	Andean Latin America	All Ages	Number	1992	24553.8	28946	20706.1
DALYs	Andean Latin America	All Ages	Number	1993	24488.3	29149.5	20536.2
DALYs	Andean Latin America	All Ages	Number	1994	24541.7	28933.6	20639.4
DALYs	Andean Latin America	All Ages	Number	1995	23133.5	27673.9	19264.5
DALYs	Andean Latin America	All Ages	Number	1996	20212.6	23759.8	16805.9
DALYs	Andean Latin America	All Ages	Number	1997	18579.1	21965.5	15618
DALYs	Andean Latin America	All Ages	Number	1998	16421.1	19550.7	13679.7
DALYs	Andean Latin America	All Ages	Number	1999	14384.6	16966.1	11964.4
DALYs	Andean Latin America	All Ages	Number	2000	13293.9	15797.1	10969.9
DALYs	Andean Latin America	All Ages	Number	2001	11743.7	14101.9	9713.94
DALYs	Andean Latin America	All Ages	Number	2002	11341.4	13639.1	9416.78
DALYs	Andean Latin America	All Ages	Number	2003	10970.5	13337.9	8997.58
DALYs	Andean Latin America	All Ages	Number	2004	10020.1	12148	8192.63
DALYs	Andean Latin America	All Ages	Number	2005	9795.08	11872.9	7938.53
DALYs	Andean Latin America	All Ages	Number	2006	9181.51	11110.7	7465.68
DALYs	Andean Latin America	All Ages	Number	2007	8700.01	10638	7014.88
DALYs	Andean Latin America	All Ages	Number	2008	8616.32	10611.8	6965.6
DALYs	Andean Latin America	All Ages	Number	2009	8833.2	10851	7128.73
DALYs	Andean Latin America	All Ages	Number	2010	8595.16	10526.4	6929.88
DALYs	Andean Latin America	All Ages	Number	2011	8223.85	10078.9	6530
DALYs	Andean Latin America	All Ages	Number	2012	7898.69	9741.35	6227.96
DALYs	Andean Latin America	All Ages	Number	2013	7460.9	9149.39	5911.38
DALYs	Andean Latin America	All Ages	Number	2014	7045.67	8650.59	5492.32
DALYs	Andean Latin America	All Ages	Number	2015	6371.03	7996.8	4946.98
DALYs	Andean Latin America	All Ages	Number	2016	6194.6	7942.22	4716.3
DALYs	Andean Latin America	All Ages	Number	2017	6034.43	7853.49	4502.74
DALYs	Andean Latin America	All Ages	Number	2018	5804.07	7519.09	4283.46
DALYs	Andean Latin America	All Ages	Number	2019	5637.28	7409.97	4115.55
DALYs	Central Latin America	All Ages	Number	1990	37254.2	41488.7	33460
DALYs	Central Latin America	All Ages	Number	1991	35942	40221.8	32262.2
DALYs	Central Latin America	All Ages	Number	1992	35911.3	40398.3	32251.7
DALYs	Central Latin America	All Ages	Number	1993	31997.8	36060.1	28673.4
DALYs	Central Latin America	All Ages	Number	1994	31898.8	35946.8	28675.5
DALYs	Central Latin America	All Ages	Number	1995	30199.8	34142.9	26938.5
DALYs	Central Latin America	All Ages	Number	1996	26507.3	30158.2	23609.3
DALYs	Central Latin America	All Ages	Number	1997	24566.6	27978	21683.2
DALYs	Central Latin America	All Ages	Number	1998	23068.2	26346.2	20368.9
DALYs	Central Latin America	All Ages	Number	1999	21775.1	25090	19204.9
DALYs	Central Latin America	All Ages	Number	2000	19930.8	23022.8	17512.7
DALYs	Central Latin America	All Ages	Number	2001	20874.2	24287.5	18264.3
DALYs	Central Latin America	All Ages	Number	2002	21485.3	24866.9	18643.4
DALYs	Central Latin America	All Ages	Number	2003	20249.3	23463.8	17651.8
DALYs	Central Latin America	All Ages	Number	2004	17887.9	20996.9	15410.4
DALYs	Central Latin America	All Ages	Number	2005	18844.1	21854.2	16339.6
DALYs	Central Latin America	All Ages	Number	2006	16308.1	19229.3	14001.5
DALYs	Central Latin America	All Ages	Number	2007	16610.6	19572.2	14279.3
DALYs	Central Latin America	All Ages	Number	2008	15604	18599.8	13319.7
DALYs	Central Latin America	All Ages	Number	2009	16460.6	19424.3	14095.3
DALYs	Central Latin America	All Ages	Number	2010	13676.1	16705	11536
DALYs	Central Latin America	All Ages	Number	2011	12666.8	15515.6	10581.8
DALYs	Central Latin America	All Ages	Number	2012	12842	15716.5	10773
DALYs	Central Latin America	All Ages	Number	2013	14155.5	17144.8	11977.4
DALYs	Central Latin America	All Ages	Number	2014	14280.9	17563.6	12101.1
DALYs	Central Latin America	All Ages	Number	2015	14547.9	17872.2	12189
DALYs	Central Latin America	All Ages	Number	2016	12862.8	16028.7	10501.6
DALYs	Central Latin America	All Ages	Number	2017	12383.5	15648.9	9804.91
DALYs	Central Latin America	All Ages	Number	2018	12529.9	15893.7	9722.55
DALYs	Central Latin America	All Ages	Number	2019	12352.3	15939.8	9451.75
DALYs	Tropical Latin America	All Ages	Number	1990	30020.1	35172.8	25405.4
DALYs	Tropical Latin America	All Ages	Number	1991	26640.7	31503.9	22711.1
DALYs	Tropical Latin America	All Ages	Number	1992	23756.9	28082.8	20075.2
DALYs	Tropical Latin America	All Ages	Number	1993	22418.9	26508.4	18877
DALYs	Tropical Latin America	All Ages	Number	1994	22482.1	26818.5	18958
DALYs	Tropical Latin America	All Ages	Number	1995	18420.3	21859.1	15581.5
DALYs	Tropical Latin America	All Ages	Number	1996	18077	21275.5	15321.2
DALYs	Tropical Latin America	All Ages	Number	1997	17315.9	20453.3	14745.2
DALYs	Tropical Latin America	All Ages	Number	1998	17240.9	20403.9	14657.7
DALYs	Tropical Latin America	All Ages	Number	1999	17003.2	20127.7	14358.5
DALYs	Tropical Latin America	All Ages	Number	2000	16034.9	18907.5	13553.3
DALYs	Tropical Latin America	All Ages	Number	2001	15895.5	18924.8	13444.3
DALYs	Tropical Latin America	All Ages	Number	2002	16116.4	19282.5	13571.4
DALYs	Tropical Latin America	All Ages	Number	2003	16164.6	19453.8	13558.7
DALYs	Tropical Latin America	All Ages	Number	2004	16447.7	19889.4	13841.1
DALYs	Tropical Latin America	All Ages	Number	2005	16067.6	19317.1	13377.8
DALYs	Tropical Latin America	All Ages	Number	2006	15967.3	19247.6	13364.9
DALYs	Tropical Latin America	All Ages	Number	2007	15749.7	19081.8	13019.3
DALYs	Tropical Latin America	All Ages	Number	2008	16076.5	19315.8	13242.9
DALYs	Tropical Latin America	All Ages	Number	2009	16739	20160.2	13867
DALYs	Tropical Latin America	All Ages	Number	2010	16043.6	19481.6	13264.9
DALYs	Tropical Latin America	All Ages	Number	2011	15378.7	18652.1	12658.3
DALYs	Tropical Latin America	All Ages	Number	2012	14965.2	18190.9	12217.3
DALYs	Tropical Latin America	All Ages	Number	2013	14906.4	18276	12261.8
DALYs	Tropical Latin America	All Ages	Number	2014	14668.1	18020.6	12008.9
DALYs	Tropical Latin America	All Ages	Number	2015	14168.6	17476.6	11517.4
DALYs	Tropical Latin America	All Ages	Number	2016	13966.8	17061.7	11436.7
DALYs	Tropical Latin America	All Ages	Number	2017	13662.2	16793.3	11187.9
DALYs	Tropical Latin America	All Ages	Number	2018	12815.4	15872.4	10423.2
DALYs	Tropical Latin America	All Ages	Number	2019	12417.1	15355	10121.6
DALYs	North Africa and Middle East	All Ages	Number	1990	170251	200678	145742
DALYs	North Africa and Middle East	All Ages	Number	1991	165961	197569	141373
DALYs	North Africa and Middle East	All Ages	Number	1992	165674	197851	140095
DALYs	North Africa and Middle East	All Ages	Number	1993	166634	200509	139306
DALYs	North Africa and Middle East	All Ages	Number	1994	166014	199712	138539
DALYs	North Africa and Middle East	All Ages	Number	1995	163463	198627	135500
DALYs	North Africa and Middle East	All Ages	Number	1996	161482	196983	133465
DALYs	North Africa and Middle East	All Ages	Number	1997	158986	193087	130276
DALYs	North Africa and Middle East	All Ages	Number	1998	154737	189957	126674
DALYs	North Africa and Middle East	All Ages	Number	1999	150908	186414	121560
DALYs	North Africa and Middle East	All Ages	Number	2000	145305	180085	116182
DALYs	North Africa and Middle East	All Ages	Number	2001	142312	176294	112287
DALYs	North Africa and Middle East	All Ages	Number	2002	138759	172278	109095
DALYs	North Africa and Middle East	All Ages	Number	2003	134449	166502	104744
DALYs	North Africa and Middle East	All Ages	Number	2004	130300	162038	102012
DALYs	North Africa and Middle East	All Ages	Number	2005	125748	157822	98019.2
DALYs	North Africa and Middle East	All Ages	Number	2006	119825	151555	93470
DALYs	North Africa and Middle East	All Ages	Number	2007	114996	146614	89180.2
DALYs	North Africa and Middle East	All Ages	Number	2008	111567	142080	87084.6
DALYs	North Africa and Middle East	All Ages	Number	2009	105589	134899	82590.2
DALYs	North Africa and Middle East	All Ages	Number	2010	97993.6	126489	77192.1
DALYs	North Africa and Middle East	All Ages	Number	2011	92014.5	118321	72221.5
DALYs	North Africa and Middle East	All Ages	Number	2012	86466.3	111192	68314.9
DALYs	North Africa and Middle East	All Ages	Number	2013	82034.9	105629	64060.9
DALYs	North Africa and Middle East	All Ages	Number	2014	77335.6	99847	60191
DALYs	North Africa and Middle East	All Ages	Number	2015	73932.2	95248.5	56983.9
DALYs	North Africa and Middle East	All Ages	Number	2016	70918.4	90658.3	54421.9
DALYs	North Africa and Middle East	All Ages	Number	2017	69019.8	89006.8	52728.2
DALYs	North Africa and Middle East	All Ages	Number	2018	68714.5	89092.2	51803.9
DALYs	North Africa and Middle East	All Ages	Number	2019	67237.9	87066	50499.3
DALYs	South Asia	All Ages	Number	1990	1.06631e+06	1.30236e+06	855921
DALYs	South Asia	All Ages	Number	1991	1.053e+06	1.27139e+06	837262
DALYs	South Asia	All Ages	Number	1992	1.05623e+06	1.29085e+06	854110
DALYs	South Asia	All Ages	Number	1993	1.02141e+06	1.2381e+06	823231
DALYs	South Asia	All Ages	Number	1994	990153	1.20162e+06	806375
DALYs	South Asia	All Ages	Number	1995	957846	1.1657e+06	778714
DALYs	South Asia	All Ages	Number	1996	936233	1.12999e+06	771095
DALYs	South Asia	All Ages	Number	1997	948854	1.13517e+06	781150
DALYs	South Asia	All Ages	Number	1998	930684	1.1191e+06	756060
DALYs	South Asia	All Ages	Number	1999	905393	1.09311e+06	742189
DALYs	South Asia	All Ages	Number	2000	877266	1.06215e+06	722638
DALYs	South Asia	All Ages	Number	2001	834374	999819	686601
DALYs	South Asia	All Ages	Number	2002	782158	936191	644664
DALYs	South Asia	All Ages	Number	2003	727900	874897	591043
DALYs	South Asia	All Ages	Number	2004	695350	834650	576867
DALYs	South Asia	All Ages	Number	2005	680386	821987	559059
DALYs	South Asia	All Ages	Number	2006	639719	772130	517610
DALYs	South Asia	All Ages	Number	2007	579271	697992	469096
DALYs	South Asia	All Ages	Number	2008	533143	641838	429461
DALYs	South Asia	All Ages	Number	2009	483063	580016	392903
DALYs	South Asia	All Ages	Number	2010	442320	530052	362852
DALYs	South Asia	All Ages	Number	2011	395556	480284	319583
DALYs	South Asia	All Ages	Number	2012	343316	418241	275921
DALYs	South Asia	All Ages	Number	2013	309006	376365	249992
DALYs	South Asia	All Ages	Number	2014	265900	316337	214144
DALYs	South Asia	All Ages	Number	2015	237675	288060	191939
DALYs	South Asia	All Ages	Number	2016	216843	265735	175863
DALYs	South Asia	All Ages	Number	2017	203240	248907	162976
DALYs	South Asia	All Ages	Number	2018	199082	246886	155765
DALYs	South Asia	All Ages	Number	2019	192041	241489	149077
DALYs	Central Sub-Saharan Africa	All Ages	Number	1990	83930.7	107847	62048.1
DALYs	Central Sub-Saharan Africa	All Ages	Number	1991	88155.6	113300	65187.7
DALYs	Central Sub-Saharan Africa	All Ages	Number	1992	90541.4	116461	67381.6
DALYs	Central Sub-Saharan Africa	All Ages	Number	1993	94922.5	120597	70481.8
DALYs	Central Sub-Saharan Africa	All Ages	Number	1994	98177.3	123789	72687.2
DALYs	Central Sub-Saharan Africa	All Ages	Number	1995	104445	132421	77955.1
DALYs	Central Sub-Saharan Africa	All Ages	Number	1996	114172	144756	85925.1
DALYs	Central Sub-Saharan Africa	All Ages	Number	1997	112902	141723	83725.9
DALYs	Central Sub-Saharan Africa	All Ages	Number	1998	121548	153493	92165.2
DALYs	Central Sub-Saharan Africa	All Ages	Number	1999	131855	164492	98685.5
DALYs	Central Sub-Saharan Africa	All Ages	Number	2000	146380	183335	112348
DALYs	Central Sub-Saharan Africa	All Ages	Number	2001	163529	205365	124626
DALYs	Central Sub-Saharan Africa	All Ages	Number	2002	181615	224932	140431
DALYs	Central Sub-Saharan Africa	All Ages	Number	2003	204968	256556	162398
DALYs	Central Sub-Saharan Africa	All Ages	Number	2004	220566	272238	170846
DALYs	Central Sub-Saharan Africa	All Ages	Number	2005	230976	283881	179608
DALYs	Central Sub-Saharan Africa	All Ages	Number	2006	249812	308675	196042
DALYs	Central Sub-Saharan Africa	All Ages	Number	2007	267924	329247	208573
DALYs	Central Sub-Saharan Africa	All Ages	Number	2008	284625	347048	220662
DALYs	Central Sub-Saharan Africa	All Ages	Number	2009	297307	363605	230641
DALYs	Central Sub-Saharan Africa	All Ages	Number	2010	302491	374122	234066
DALYs	Central Sub-Saharan Africa	All Ages	Number	2011	304136	378779	232654
DALYs	Central Sub-Saharan Africa	All Ages	Number	2012	292742	368470	225298
DALYs	Central Sub-Saharan Africa	All Ages	Number	2013	276114	346081	211204
DALYs	Central Sub-Saharan Africa	All Ages	Number	2014	256833	323170	194643
DALYs	Central Sub-Saharan Africa	All Ages	Number	2015	235671	299103	181912
DALYs	Central Sub-Saharan Africa	All Ages	Number	2016	218604	278278	167592
DALYs	Central Sub-Saharan Africa	All Ages	Number	2017	204427	260099	155841
DALYs	Central Sub-Saharan Africa	All Ages	Number	2018	193381	245591	145002
DALYs	Central Sub-Saharan Africa	All Ages	Number	2019	184244	237514	137535
DALYs	Eastern Sub-Saharan Africa	All Ages	Number	1990	384578	484960	305625
DALYs	Eastern Sub-Saharan Africa	All Ages	Number	1991	386503	489334	310935
DALYs	Eastern Sub-Saharan Africa	All Ages	Number	1992	392470	491164	313135
DALYs	Eastern Sub-Saharan Africa	All Ages	Number	1993	397094	496271	316468
DALYs	Eastern Sub-Saharan Africa	All Ages	Number	1994	407860	505519	324928
DALYs	Eastern Sub-Saharan Africa	All Ages	Number	1995	415857	519577	330781
DALYs	Eastern Sub-Saharan Africa	All Ages	Number	1996	420736	519610	335981
DALYs	Eastern Sub-Saharan Africa	All Ages	Number	1997	427154	526808	340848
DALYs	Eastern Sub-Saharan Africa	All Ages	Number	1998	437129	531894	353206
DALYs	Eastern Sub-Saharan Africa	All Ages	Number	1999	440586	531571	360881
DALYs	Eastern Sub-Saharan Africa	All Ages	Number	2000	439486	530269	358004
DALYs	Eastern Sub-Saharan Africa	All Ages	Number	2001	433378	518437	350935
DALYs	Eastern Sub-Saharan Africa	All Ages	Number	2002	436953	521803	358314
DALYs	Eastern Sub-Saharan Africa	All Ages	Number	2003	442951	522077	366371
DALYs	Eastern Sub-Saharan Africa	All Ages	Number	2004	447175	525600	373886
DALYs	Eastern Sub-Saharan Africa	All Ages	Number	2005	440525	518485	367704
DALYs	Eastern Sub-Saharan Africa	All Ages	Number	2006	426602	495160	356964
DALYs	Eastern Sub-Saharan Africa	All Ages	Number	2007	410577	474779	345190
DALYs	Eastern Sub-Saharan Africa	All Ages	Number	2008	395574	458629	330947
DALYs	Eastern Sub-Saharan Africa	All Ages	Number	2009	381095	445985	318643
DALYs	Eastern Sub-Saharan Africa	All Ages	Number	2010	364274	423305	300675
DALYs	Eastern Sub-Saharan Africa	All Ages	Number	2011	346469	406632	285527
DALYs	Eastern Sub-Saharan Africa	All Ages	Number	2012	326273	381564	270503
DALYs	Eastern Sub-Saharan Africa	All Ages	Number	2013	310953	364404	260419
DALYs	Eastern Sub-Saharan Africa	All Ages	Number	2014	298264	352211	246757
DALYs	Eastern Sub-Saharan Africa	All Ages	Number	2015	287388	339660	238612
DALYs	Eastern Sub-Saharan Africa	All Ages	Number	2016	279594	333309	232668
DALYs	Eastern Sub-Saharan Africa	All Ages	Number	2017	272139	326225	224102
DALYs	Eastern Sub-Saharan Africa	All Ages	Number	2018	266471	321640	220406
DALYs	Eastern Sub-Saharan Africa	All Ages	Number	2019	261752	318317	214313
DALYs	Southern Sub-Saharan Africa	All Ages	Number	1990	26449.5	31044.9	22163.9
DALYs	Southern Sub-Saharan Africa	All Ages	Number	1991	24354.3	28826.5	20447.3
DALYs	Southern Sub-Saharan Africa	All Ages	Number	1992	24962.7	29686.7	20854.2
DALYs	Southern Sub-Saharan Africa	All Ages	Number	1993	20184.7	24171.5	16534.9
DALYs	Southern Sub-Saharan Africa	All Ages	Number	1994	18706.1	22415.1	15275.4
DALYs	Southern Sub-Saharan Africa	All Ages	Number	1995	15313.5	18633.7	12160.9
DALYs	Southern Sub-Saharan Africa	All Ages	Number	1996	12417.3	15662.3	9664.37
DALYs	Southern Sub-Saharan Africa	All Ages	Number	1997	13076.9	16316.7	10181.7
DALYs	Southern Sub-Saharan Africa	All Ages	Number	1998	14334.5	18086.1	11024.5
DALYs	Southern Sub-Saharan Africa	All Ages	Number	1999	16498.1	21031.1	12557.4
DALYs	Southern Sub-Saharan Africa	All Ages	Number	2000	20744.3	26141.8	15913.3
DALYs	Southern Sub-Saharan Africa	All Ages	Number	2001	22487.8	28052.7	17003.4
DALYs	Southern Sub-Saharan Africa	All Ages	Number	2002	26243.3	32968.9	19819.3
DALYs	Southern Sub-Saharan Africa	All Ages	Number	2003	29992	37652.5	22850.6
DALYs	Southern Sub-Saharan Africa	All Ages	Number	2004	32794	41713.4	25056
DALYs	Southern Sub-Saharan Africa	All Ages	Number	2005	34445.6	44265.8	26385.8
DALYs	Southern Sub-Saharan Africa	All Ages	Number	2006	35944.2	46516.3	27594.9
DALYs	Southern Sub-Saharan Africa	All Ages	Number	2007	34896.5	45536.9	26158.1
DALYs	Southern Sub-Saharan Africa	All Ages	Number	2008	36403.2	48051	27225.5
DALYs	Southern Sub-Saharan Africa	All Ages	Number	2009	36164.6	47482.9	26762.7
DALYs	Southern Sub-Saharan Africa	All Ages	Number	2010	34007.6	44216.6	24961.8
DALYs	Southern Sub-Saharan Africa	All Ages	Number	2011	30414.4	39109.6	22615
DALYs	Southern Sub-Saharan Africa	All Ages	Number	2012	27721.4	35506.3	20673.9
DALYs	Southern Sub-Saharan Africa	All Ages	Number	2013	25592.2	32744.7	19333.8
DALYs	Southern Sub-Saharan Africa	All Ages	Number	2014	23845.8	30719.8	17841.7
DALYs	Southern Sub-Saharan Africa	All Ages	Number	2015	22258.6	29154.8	16460.6
DALYs	Southern Sub-Saharan Africa	All Ages	Number	2016	20807.2	27689.9	15265.4
DALYs	Southern Sub-Saharan Africa	All Ages	Number	2017	19942.6	26482	14658
DALYs	Southern Sub-Saharan Africa	All Ages	Number	2018	20066.4	26702.9	14774.3
DALYs	Southern Sub-Saharan Africa	All Ages	Number	2019	20157	26776.4	14925.1
DALYs	Western Sub-Saharan Africa	All Ages	Number	1990	216041	259354	175464
DALYs	Western Sub-Saharan Africa	All Ages	Number	1991	221106	266336	178586
DALYs	Western Sub-Saharan Africa	All Ages	Number	1992	229818	277328	187729
DALYs	Western Sub-Saharan Africa	All Ages	Number	1993	239337	288510	193536
DALYs	Western Sub-Saharan Africa	All Ages	Number	1994	248979	300782	202008
DALYs	Western Sub-Saharan Africa	All Ages	Number	1995	255530	312644	206924
DALYs	Western Sub-Saharan Africa	All Ages	Number	1996	262749	319715	212279
DALYs	Western Sub-Saharan Africa	All Ages	Number	1997	270317	334232	216040
DALYs	Western Sub-Saharan Africa	All Ages	Number	1998	276955	339471	221132
DALYs	Western Sub-Saharan Africa	All Ages	Number	1999	282533	348386	225077
DALYs	Western Sub-Saharan Africa	All Ages	Number	2000	284412	349078	227874
DALYs	Western Sub-Saharan Africa	All Ages	Number	2001	287799	354228	226937
DALYs	Western Sub-Saharan Africa	All Ages	Number	2002	289392	355386	230931
DALYs	Western Sub-Saharan Africa	All Ages	Number	2003	289206	353927	231939
DALYs	Western Sub-Saharan Africa	All Ages	Number	2004	285900	350079	226902
DALYs	Western Sub-Saharan Africa	All Ages	Number	2005	281391	345581	223569
DALYs	Western Sub-Saharan Africa	All Ages	Number	2006	278810	342725	220130
DALYs	Western Sub-Saharan Africa	All Ages	Number	2007	277900	338683	219023
DALYs	Western Sub-Saharan Africa	All Ages	Number	2008	268899	327829	212446
DALYs	Western Sub-Saharan Africa	All Ages	Number	2009	265184	322542	207312
DALYs	Western Sub-Saharan Africa	All Ages	Number	2010	260457	314833	208747
DALYs	Western Sub-Saharan Africa	All Ages	Number	2011	256581	318088	207373
DALYs	Western Sub-Saharan Africa	All Ages	Number	2012	250197	302226	203906
DALYs	Western Sub-Saharan Africa	All Ages	Number	2013	244844	298740	197173
DALYs	Western Sub-Saharan Africa	All Ages	Number	2014	241513	293528	193354
DALYs	Western Sub-Saharan Africa	All Ages	Number	2015	236138	290299	189151
DALYs	Western Sub-Saharan Africa	All Ages	Number	2016	233765	289089	184489
DALYs	Western Sub-Saharan Africa	All Ages	Number	2017	231570	286081	182341
DALYs	Western Sub-Saharan Africa	All Ages	Number	2018	227069	281451	180136
DALYs	Western Sub-Saharan Africa	All Ages	Number	2019	223660	283472	177457
