# Supplementary material for: The global burden and trends of maternal sepsis and other maternal infections in 204 countries and territories from 1990 to 2019
Source: BMC Infect Dis. 2021 Oct 18;21:1074. doi: 10.1186/s12879-021-06779-0 (PMC8524924; doi:10.1186/s12879-021-06779-0)
Supplement: Supplementary file 8 — Additional file 8: Table S6. The ASIR, ASDR and age-standardized DALY rate in 204 countries and territories in 2019 [file 12879_2021_6779_MOESM8_ESM.xlsx]

## Sheet: ASIR
Table S6. The ASIR, ASDR and age-standardized DALY rate in 204 countries and territories in 2019
measure_name	location_name	age_name	metric_name	year	val	upper	lower
Incidence	China	Age-standardized	Rate	2019	246.032	324.514	178.036
Incidence	Democratic People's Republic of Korea	Age-standardized	Rate	2019	330.26	452.385	226.881
Incidence	Taiwan (Province of China)	Age-standardized	Rate	2019	174.715	240.061	124.886
Incidence	Cambodia	Age-standardized	Rate	2019	596.21	792.423	432.318
Incidence	Indonesia	Age-standardized	Rate	2019	448.982	589.366	336.012
Incidence	Lao People's Democratic Republic	Age-standardized	Rate	2019	684.62	896.138	491.927
Incidence	Malaysia	Age-standardized	Rate	2019	379.95	506.172	278.12
Incidence	Maldives	Age-standardized	Rate	2019	432.917	566.721	312.757
Incidence	Myanmar	Age-standardized	Rate	2019	537.928	705.901	396.111
Incidence	Philippines	Age-standardized	Rate	2019	761.672	979.618	565.738
Incidence	Sri Lanka	Age-standardized	Rate	2019	371.887	506.972	270.266
Incidence	Thailand	Age-standardized	Rate	2019	305.246	394.587	228.827
Incidence	Timor-Leste	Age-standardized	Rate	2019	857.957	1126.16	632.475
Incidence	Viet Nam	Age-standardized	Rate	2019	393.68	518.053	285.622
Incidence	Fiji	Age-standardized	Rate	2019	510.933	672.267	369.161
Incidence	Kiribati	Age-standardized	Rate	2019	585.844	776.131	435.437
Incidence	Marshall Islands	Age-standardized	Rate	2019	642.608	836.728	469.986
Incidence	Micronesia (Federated States of)	Age-standardized	Rate	2019	533.932	686.829	389.722
Incidence	Papua New Guinea	Age-standardized	Rate	2019	892.547	1163.39	661.639
Incidence	Samoa	Age-standardized	Rate	2019	255.62	331.109	191.336
Incidence	Solomon Islands	Age-standardized	Rate	2019	909.283	1185.86	673.42
Incidence	Tonga	Age-standardized	Rate	2019	588.83	758.718	433.032
Incidence	Vanuatu	Age-standardized	Rate	2019	662.169	884.243	485.844
Incidence	Armenia	Age-standardized	Rate	2019	550.743	690.293	411.854
Incidence	Azerbaijan	Age-standardized	Rate	2019	622.405	772.589	453.641
Incidence	Georgia	Age-standardized	Rate	2019	635.361	794.803	482.486
Incidence	Kazakhstan	Age-standardized	Rate	2019	700.835	877.406	509.735
Incidence	Kyrgyzstan	Age-standardized	Rate	2019	756.113	952.741	570.767
Incidence	Mongolia	Age-standardized	Rate	2019	892.873	1114.12	671.285
Incidence	Tajikistan	Age-standardized	Rate	2019	1019.51	1282.25	768.178
Incidence	Turkmenistan	Age-standardized	Rate	2019	801.939	1015.18	592.549
Incidence	Uzbekistan	Age-standardized	Rate	2019	816.255	1014.57	605.38
Incidence	Albania	Age-standardized	Rate	2019	519.147	630.136	395.493
Incidence	Bosnia and Herzegovina	Age-standardized	Rate	2019	307.624	380.35	243.248
Incidence	Bulgaria	Age-standardized	Rate	2019	411.917	498.005	315.979
Incidence	Croatia	Age-standardized	Rate	2019	373.251	465.942	300.969
Incidence	Czechia	Age-standardized	Rate	2019	249.564	324.738	184.287
Incidence	Hungary	Age-standardized	Rate	2019	323.676	394.475	256.763
Incidence	North Macedonia	Age-standardized	Rate	2019	300.722	370.762	226.254
Incidence	Montenegro	Age-standardized	Rate	2019	332.115	417.411	249.038
Incidence	Poland	Age-standardized	Rate	2019	402.457	477.409	342.385
Incidence	Romania	Age-standardized	Rate	2019	509.871	621.146	417.882
Incidence	Serbia	Age-standardized	Rate	2019	227.282	302.84	164.568
Incidence	Slovakia	Age-standardized	Rate	2019	253.129	332.598	184.048
Incidence	Slovenia	Age-standardized	Rate	2019	286.472	365.993	216.623
Incidence	Belarus	Age-standardized	Rate	2019	666.622	837.635	501.308
Incidence	Estonia	Age-standardized	Rate	2019	604.321	777.122	444.935
Incidence	Latvia	Age-standardized	Rate	2019	649.765	824.331	499.941
Incidence	Lithuania	Age-standardized	Rate	2019	616.225	789.998	452.75
Incidence	Republic of Moldova	Age-standardized	Rate	2019	528.346	655.347	411.723
Incidence	Russian Federation	Age-standardized	Rate	2019	683.159	855.942	520.096
Incidence	Ukraine	Age-standardized	Rate	2019	588.789	737.539	438.659
Incidence	Brunei Darussalam	Age-standardized	Rate	2019	134.052	175.996	99.4746
Incidence	Japan	Age-standardized	Rate	2019	164.278	199.492	133.486
Incidence	Republic of Korea	Age-standardized	Rate	2019	74.6728	100.384	53.2759
Incidence	Singapore	Age-standardized	Rate	2019	40.5415	49.8594	32.5072
Incidence	Australia	Age-standardized	Rate	2019	323.888	432.255	241.167
Incidence	New Zealand	Age-standardized	Rate	2019	982.035	1133.06	807.099
Incidence	Andorra	Age-standardized	Rate	2019	219.543	283.875	160.984
Incidence	Austria	Age-standardized	Rate	2019	468.377	553.866	397.867
Incidence	Belgium	Age-standardized	Rate	2019	215.966	288.148	156.996
Incidence	Cyprus	Age-standardized	Rate	2019	119.984	159.148	88.8306
Incidence	Denmark	Age-standardized	Rate	2019	415.86	567.139	303.258
Incidence	Finland	Age-standardized	Rate	2019	189.583	246.182	138.258
Incidence	France	Age-standardized	Rate	2019	377.53	492.785	275.689
Incidence	Germany	Age-standardized	Rate	2019	406.371	536.128	301.101
Incidence	Greece	Age-standardized	Rate	2019	243.241	316.279	178.994
Incidence	Iceland	Age-standardized	Rate	2019	271.098	358.505	198.048
Incidence	Ireland	Age-standardized	Rate	2019	333.83	438.449	249.534
Incidence	Israel	Age-standardized	Rate	2019	609.801	782.511	445.247
Incidence	Italy	Age-standardized	Rate	2019	205.62	251.658	166.272
Incidence	Luxembourg	Age-standardized	Rate	2019	244.056	322.838	181.413
Incidence	Malta	Age-standardized	Rate	2019	382.067	493.279	284.769
Incidence	Netherlands	Age-standardized	Rate	2019	315.737	415.053	229.97
Incidence	Norway	Age-standardized	Rate	2019	328.978	448.127	233.865
Incidence	Portugal	Age-standardized	Rate	2019	234.164	284.296	189.666
Incidence	Spain	Age-standardized	Rate	2019	237.659	306.683	177.162
Incidence	Sweden	Age-standardized	Rate	2019	307.867	415.507	224.319
Incidence	Switzerland	Age-standardized	Rate	2019	334.641	442.91	248.146
Incidence	United Kingdom	Age-standardized	Rate	2019	375.18	474.985	283.584
Incidence	Argentina	Age-standardized	Rate	2019	712.189	871.912	555.206
Incidence	Chile	Age-standardized	Rate	2019	598.984	763.714	464.238
Incidence	Uruguay	Age-standardized	Rate	2019	659.361	813.444	510.143
Incidence	Canada	Age-standardized	Rate	2019	139.305	187.64	102.063
Incidence	United States of America	Age-standardized	Rate	2019	400.038	473.092	321.791
Incidence	Antigua and Barbuda	Age-standardized	Rate	2019	368.843	485.768	271.937
Incidence	Bahamas	Age-standardized	Rate	2019	320.95	408.93	238.322
Incidence	Barbados	Age-standardized	Rate	2019	357.868	465.202	269.082
Incidence	Belize	Age-standardized	Rate	2019	551.96	705.062	408.546
Incidence	Cuba	Age-standardized	Rate	2019	407.106	528.687	303.196
Incidence	Dominica	Age-standardized	Rate	2019	405.755	530.104	300.97
Incidence	Dominican Republic	Age-standardized	Rate	2019	718.986	931.754	525.661
Incidence	Grenada	Age-standardized	Rate	2019	442.183	564.99	331.603
Incidence	Guyana	Age-standardized	Rate	2019	556.835	721.347	415.939
Incidence	Haiti	Age-standardized	Rate	2019	724.071	930.582	541.256
Incidence	Jamaica	Age-standardized	Rate	2019	364.28	466.768	275.597
Incidence	Saint Lucia	Age-standardized	Rate	2019	322.94	420.399	240.282
Incidence	Saint Vincent and the Grenadines	Age-standardized	Rate	2019	479.518	614.54	353.652
Incidence	Suriname	Age-standardized	Rate	2019	528.464	692.787	391.615
Incidence	Trinidad and Tobago	Age-standardized	Rate	2019	378.503	492.811	277.565
Incidence	Bolivia (Plurinational State of)	Age-standardized	Rate	2019	851.535	1085.3	647.345
Incidence	Ecuador	Age-standardized	Rate	2019	692.399	875.969	519.8
Incidence	Peru	Age-standardized	Rate	2019	570.175	737.421	416.883
Incidence	Colombia	Age-standardized	Rate	2019	547.78	702.613	410.684
Incidence	Costa Rica	Age-standardized	Rate	2019	408.597	521.246	297.718
Incidence	El Salvador	Age-standardized	Rate	2019	466.534	608.025	343.861
Incidence	Guatemala	Age-standardized	Rate	2019	583.902	755.258	429.691
Incidence	Honduras	Age-standardized	Rate	2019	650.112	840.379	485.402
Incidence	Mexico	Age-standardized	Rate	2019	648.746	834.594	494.102
Incidence	Nicaragua	Age-standardized	Rate	2019	562.008	737.688	414.601
Incidence	Panama	Age-standardized	Rate	2019	618.448	803.444	463.665
Incidence	Venezuela (Bolivarian Republic of)	Age-standardized	Rate	2019	604.269	792.493	445.429
Incidence	Brazil	Age-standardized	Rate	2019	584.316	704.772	466.496
Incidence	Paraguay	Age-standardized	Rate	2019	516.396	661.635	384.44
Incidence	Algeria	Age-standardized	Rate	2019	560.74	737.287	414.078
Incidence	Bahrain	Age-standardized	Rate	2019	362.895	462.707	273.996
Incidence	Egypt	Age-standardized	Rate	2019	649.64	830.673	473.993
Incidence	Iran (Islamic Republic of)	Age-standardized	Rate	2019	413.896	523.134	310.925
Incidence	Iraq	Age-standardized	Rate	2019	605.727	768.412	455.26
Incidence	Jordan	Age-standardized	Rate	2019	580.746	705.439	459.555
Incidence	Kuwait	Age-standardized	Rate	2019	189.933	244.505	141.222
Incidence	Lebanon	Age-standardized	Rate	2019	545.167	693.576	405.665
Incidence	Libya	Age-standardized	Rate	2019	267.889	349.917	197.058
Incidence	Morocco	Age-standardized	Rate	2019	454.562	582.461	343.329
Incidence	Palestine	Age-standardized	Rate	2019	524.137	739.91	383.649
Incidence	Oman	Age-standardized	Rate	2019	428.504	542.93	317.833
Incidence	Qatar	Age-standardized	Rate	2019	367.714	473.533	278.072
Incidence	Saudi Arabia	Age-standardized	Rate	2019	346.659	451.326	257.013
Incidence	Syrian Arab Republic	Age-standardized	Rate	2019	448.886	571.184	337.335
Incidence	Tunisia	Age-standardized	Rate	2019	334.227	434.391	244.815
Incidence	Turkey	Age-standardized	Rate	2019	536.463	675.036	419.177
Incidence	United Arab Emirates	Age-standardized	Rate	2019	244.051	314.469	185.621
Incidence	Yemen	Age-standardized	Rate	2019	939.516	1183.05	696.897
Incidence	Afghanistan	Age-standardized	Rate	2019	1240.48	1586.22	900.044
Incidence	Bangladesh	Age-standardized	Rate	2019	468.799	617.422	348.608
Incidence	Bhutan	Age-standardized	Rate	2019	500.989	650.104	362.316
Incidence	India	Age-standardized	Rate	2019	487.692	633.344	355.588
Incidence	Nepal	Age-standardized	Rate	2019	550.798	734.25	397.711
Incidence	Pakistan	Age-standardized	Rate	2019	949.08	1204.16	712.926
Incidence	Angola	Age-standardized	Rate	2019	1088.55	1396.47	807.677
Incidence	Central African Republic	Age-standardized	Rate	2019	1067.56	1368.09	818.647
Incidence	Congo	Age-standardized	Rate	2019	722.112	925.425	542.621
Incidence	Democratic Republic of the Congo	Age-standardized	Rate	2019	958.439	1240.27	726.984
Incidence	Equatorial Guinea	Age-standardized	Rate	2019	752.575	973.74	568.299
Incidence	Gabon	Age-standardized	Rate	2019	593.967	768.777	450.319
Incidence	Burundi	Age-standardized	Rate	2019	1130.43	1435.09	865.68
Incidence	Comoros	Age-standardized	Rate	2019	660.221	850.142	500.746
Incidence	Djibouti	Age-standardized	Rate	2019	806.516	1019.47	627.092
Incidence	Eritrea	Age-standardized	Rate	2019	787.724	1010.17	600.218
Incidence	Ethiopia	Age-standardized	Rate	2019	959.271	1221.4	730.379
Incidence	Kenya	Age-standardized	Rate	2019	729.79	934.185	545.274
Incidence	Madagascar	Age-standardized	Rate	2019	905.696	1176.76	666.236
Incidence	Malawi	Age-standardized	Rate	2019	835.998	1091.43	627.919
Incidence	Mauritius	Age-standardized	Rate	2019	311.766	406.54	230.388
Incidence	Mozambique	Age-standardized	Rate	2019	1041.69	1328.13	793.612
Incidence	Rwanda	Age-standardized	Rate	2019	698.98	889.44	524.703
Incidence	Seychelles	Age-standardized	Rate	2019	534.097	700.886	396.376
Incidence	Somalia	Age-standardized	Rate	2019	1328.38	1679.61	1006.01
Incidence	United Republic of Tanzania	Age-standardized	Rate	2019	1023.44	1328.73	769.585
Incidence	Uganda	Age-standardized	Rate	2019	1052.34	1386.47	783.488
Incidence	Zambia	Age-standardized	Rate	2019	855.711	1118.45	641.208
Incidence	Botswana	Age-standardized	Rate	2019	592.691	754.933	454.664
Incidence	Lesotho	Age-standardized	Rate	2019	617.362	793.268	465.774
Incidence	Namibia	Age-standardized	Rate	2019	674.307	880.333	508.33
Incidence	South Africa	Age-standardized	Rate	2019	543.183	691.179	413.734
Incidence	Eswatini	Age-standardized	Rate	2019	671.792	872.474	502.502
Incidence	Zimbabwe	Age-standardized	Rate	2019	830.135	1085.84	613.207
Incidence	Benin	Age-standardized	Rate	2019	849.895	1093.19	649.705
Incidence	Burkina Faso	Age-standardized	Rate	2019	893.423	1138.2	687.567
Incidence	Cameroon	Age-standardized	Rate	2019	652.568	845.582	497.723
Incidence	Cabo Verde	Age-standardized	Rate	2019	361.928	462.344	273.065
Incidence	Chad	Age-standardized	Rate	2019	1153.12	1481.97	863.119
Incidence	C么te d'Ivoire	Age-standardized	Rate	2019	737.865	941.111	550.713
Incidence	Gambia	Age-standardized	Rate	2019	670.917	850.613	513.763
Incidence	Ghana	Age-standardized	Rate	2019	518.589	657.356	393.405
Incidence	Guinea	Age-standardized	Rate	2019	809.264	1023.75	619.17
Incidence	Guinea-Bissau	Age-standardized	Rate	2019	677.35	845.729	522.803
Incidence	Liberia	Age-standardized	Rate	2019	595.155	755.015	452.923
Incidence	Mali	Age-standardized	Rate	2019	995.342	1276.51	759.438
Incidence	Mauritania	Age-standardized	Rate	2019	645.638	825.663	491.086
Incidence	Niger	Age-standardized	Rate	2019	1296.38	1627.79	996.623
Incidence	Nigeria	Age-standardized	Rate	2019	895.587	1108.36	707.092
Incidence	Sao Tome and Principe	Age-standardized	Rate	2019	504.366	641.255	381.805
Incidence	Senegal	Age-standardized	Rate	2019	648.776	835.749	485.356
Incidence	Sierra Leone	Age-standardized	Rate	2019	716.604	913.929	549.541
Incidence	Togo	Age-standardized	Rate	2019	629.309	800.193	469.896
Incidence	American Samoa	Age-standardized	Rate	2019	547.76	717.462	405.63
Incidence	Bermuda	Age-standardized	Rate	2019	252.248	327.419	185.494
Incidence	Cook Islands	Age-standardized	Rate	2019	461.642	591.93	338.582
Incidence	Greenland	Age-standardized	Rate	2019	354.069	474.915	259.276
Incidence	Guam	Age-standardized	Rate	2019	599.832	786.012	453.108
Incidence	Monaco	Age-standardized	Rate	2019	281.779	368.873	211.417
Incidence	Nauru	Age-standardized	Rate	2019	727.866	946.912	540.29
Incidence	Niue	Age-standardized	Rate	2019	470.305	608.807	349.669
Incidence	Northern Mariana Islands	Age-standardized	Rate	2019	419.503	558.662	308.656
Incidence	Palau	Age-standardized	Rate	2019	405.548	529.017	296.433
Incidence	Puerto Rico	Age-standardized	Rate	2019	288.514	368.677	212.328
Incidence	Saint Kitts and Nevis	Age-standardized	Rate	2019	385.551	498.316	286.928
Incidence	San Marino	Age-standardized	Rate	2019	255.846	339.8	185.831
Incidence	Tokelau	Age-standardized	Rate	2019	823.16	1066.71	617.948
Incidence	Tuvalu	Age-standardized	Rate	2019	496.563	653.236	367.852
Incidence	United States Virgin Islands	Age-standardized	Rate	2019	417.046	548.639	309.801
Incidence	South Sudan	Age-standardized	Rate	2019	1249.79	1598.27	962.676
Incidence	Sudan	Age-standardized	Rate	2019	848.469	1061.16	647.726
Deaths	China	Age-standardized	Rate	2019	0.00279729	0.00357564	0.00212142
Deaths	Democratic People's Republic of Korea	Age-standardized	Rate	2019	0.289345	0.432534	0.173331
Deaths	Taiwan (Province of China)	Age-standardized	Rate	2019	0.00554093	0.00808507	0.00372684
Deaths	Cambodia	Age-standardized	Rate	2019	0.468424	0.671355	0.318308
Deaths	Indonesia	Age-standardized	Rate	2019	0.111973	0.150489	0.0810129
Deaths	Lao People's Democratic Republic	Age-standardized	Rate	2019	0.242401	0.342287	0.154299
Deaths	Malaysia	Age-standardized	Rate	2019	0.0603719	0.0882043	0.0402121
Deaths	Maldives	Age-standardized	Rate	2019	0.0211796	0.0286628	0.015387
Deaths	Myanmar	Age-standardized	Rate	2019	0.382959	0.554705	0.244831
Deaths	Philippines	Age-standardized	Rate	2019	0.0993956	0.140453	0.0659049
Deaths	Sri Lanka	Age-standardized	Rate	2019	0.0149472	0.0219898	0.00979272
Deaths	Thailand	Age-standardized	Rate	2019	0.0267702	0.039497	0.0161651
Deaths	Timor-Leste	Age-standardized	Rate	2019	1.28954	1.93417	0.312068
Deaths	Viet Nam	Age-standardized	Rate	2019	0.00315862	0.00451084	0.00201993
Deaths	Fiji	Age-standardized	Rate	2019	0.138862	0.204696	0.0908422
Deaths	Kiribati	Age-standardized	Rate	2019	0.956886	1.37057	0.650623
Deaths	Marshall Islands	Age-standardized	Rate	2019	0.623109	0.946473	0.359933
Deaths	Micronesia (Federated States of)	Age-standardized	Rate	2019	0.515419	0.874239	0.159929
Deaths	Papua New Guinea	Age-standardized	Rate	2019	1.57761	2.21714	1.08758
Deaths	Samoa	Age-standardized	Rate	2019	0.089574	0.144911	0.0427803
Deaths	Solomon Islands	Age-standardized	Rate	2019	2.98448	4.27829	1.84775
Deaths	Tonga	Age-standardized	Rate	2019	0.25084	0.374266	0.152998
Deaths	Vanuatu	Age-standardized	Rate	2019	0.667254	1.03677	0.335903
Deaths	Armenia	Age-standardized	Rate	2019	0.0155766	0.0213061	0.0111494
Deaths	Azerbaijan	Age-standardized	Rate	2019	0.0104118	0.014818	0.00701273
Deaths	Georgia	Age-standardized	Rate	2019	0.0690236	0.0944655	0.0500977
Deaths	Kazakhstan	Age-standardized	Rate	2019	0.0264489	0.0341052	0.0197983
Deaths	Kyrgyzstan	Age-standardized	Rate	2019	0.115517	0.145948	0.0888694
Deaths	Mongolia	Age-standardized	Rate	2019	0.242688	0.371027	0.156048
Deaths	Tajikistan	Age-standardized	Rate	2019	0.0263424	0.0391677	0.0171108
Deaths	Turkmenistan	Age-standardized	Rate	2019	0.0302409	0.0439316	0.0205544
Deaths	Uzbekistan	Age-standardized	Rate	2019	0.0749251	0.102491	0.0537157
Deaths	Albania	Age-standardized	Rate	2019	0.00839455	0.0127194	0.00522958
Deaths	Bosnia and Herzegovina	Age-standardized	Rate	2019	0.000382556	0.000560116	0.000250001
Deaths	Bulgaria	Age-standardized	Rate	2019	0.0101219	0.0140397	0.00703399
Deaths	Croatia	Age-standardized	Rate	2019	0.000419156	0.000596156	0.000274972
Deaths	Czechia	Age-standardized	Rate	2019	0.000199356	0.00027684	0.000134521
Deaths	Hungary	Age-standardized	Rate	2019	0.0022152	0.00309099	0.00155338
Deaths	North Macedonia	Age-standardized	Rate	2019	0.00225868	0.00339057	0.00146955
Deaths	Montenegro	Age-standardized	Rate	2019	0.000476272	0.000676889	0.000316513
Deaths	Poland	Age-standardized	Rate	2019	0.000647753	0.000906284	0.000443767
Deaths	Romania	Age-standardized	Rate	2019	0.00804092	0.0111197	0.00566808
Deaths	Serbia	Age-standardized	Rate	2019	0.00304292	0.004324	0.00201557
Deaths	Slovakia	Age-standardized	Rate	2019	0.000427315	0.000645262	0.000273384
Deaths	Slovenia	Age-standardized	Rate	2019	0.0003359	0.000484366	0.000224644
Deaths	Belarus	Age-standardized	Rate	2019	0.00390749	0.00576619	0.00260936
Deaths	Estonia	Age-standardized	Rate	2019	0.000122185	0.000174142	8.21529e-05
Deaths	Latvia	Age-standardized	Rate	2019	0.00113479	0.00167104	0.000716785
Deaths	Lithuania	Age-standardized	Rate	2019	0.00480097	0.00676775	0.00324368
Deaths	Republic of Moldova	Age-standardized	Rate	2019	0.00410633	0.00554397	0.00301394
Deaths	Russian Federation	Age-standardized	Rate	2019	0.0101128	0.0137578	0.00707698
Deaths	Ukraine	Age-standardized	Rate	2019	0.0101171	0.014839	0.00640629
Deaths	Brunei Darussalam	Age-standardized	Rate	2019	0.0114054	0.0161142	0.00775395
Deaths	Japan	Age-standardized	Rate	2019	0.000667977	0.000847407	0.000519367
Deaths	Republic of Korea	Age-standardized	Rate	2019	0.00173894	0.00233603	0.00126171
Deaths	Singapore	Age-standardized	Rate	2019	0.000132527	0.000179312	9.57146e-05
Deaths	Australia	Age-standardized	Rate	2019	0.00168103	0.00220648	0.00129024
Deaths	New Zealand	Age-standardized	Rate	2019	0.000671514	0.000856486	0.000515686
Deaths	Andorra	Age-standardized	Rate	2019	0.000286157	0.000419189	0.000180216
Deaths	Austria	Age-standardized	Rate	2019	0.000184232	0.000232738	0.000140367
Deaths	Belgium	Age-standardized	Rate	2019	0.00140499	0.0018263	0.00108631
Deaths	Cyprus	Age-standardized	Rate	2019	8.42421e-05	0.000120261	5.67366e-05
Deaths	Denmark	Age-standardized	Rate	2019	0.000191757	0.000251687	0.000145211
Deaths	Finland	Age-standardized	Rate	2019	0.00018955	0.000247675	0.000143304
Deaths	France	Age-standardized	Rate	2019	0.00126314	0.00170486	0.000937127
Deaths	Germany	Age-standardized	Rate	2019	0.001232	0.00160319	0.000937224
Deaths	Greece	Age-standardized	Rate	2019	0.00339231	0.00438373	0.00261149
Deaths	Iceland	Age-standardized	Rate	2019	7.52435e-05	9.88056e-05	5.62269e-05
Deaths	Ireland	Age-standardized	Rate	2019	0.000352453	0.000472426	0.000258066
Deaths	Israel	Age-standardized	Rate	2019	0.00199384	0.00264159	0.00146989
Deaths	Italy	Age-standardized	Rate	2019	0.00064727	0.000814273	0.000500771
Deaths	Luxembourg	Age-standardized	Rate	2019	0.00198795	0.00265979	0.00150165
Deaths	Malta	Age-standardized	Rate	2019	0.000293138	0.000389235	0.000219081
Deaths	Netherlands	Age-standardized	Rate	2019	0.000496197	0.000665581	0.000366824
Deaths	Norway	Age-standardized	Rate	2019	0.000338674	0.000424073	0.000262409
Deaths	Portugal	Age-standardized	Rate	2019	0.000499179	0.000642653	0.000376638
Deaths	Spain	Age-standardized	Rate	2019	0.000637352	0.000836031	0.000493342
Deaths	Sweden	Age-standardized	Rate	2019	0.000220818	0.000281607	0.000169568
Deaths	Switzerland	Age-standardized	Rate	2019	0.000280096	0.000366147	0.000209917
Deaths	United Kingdom	Age-standardized	Rate	2019	0.00403438	0.00492378	0.0032398
Deaths	Argentina	Age-standardized	Rate	2019	0.176754	0.213163	0.143749
Deaths	Chile	Age-standardized	Rate	2019	0.0186983	0.0234388	0.0147919
Deaths	Uruguay	Age-standardized	Rate	2019	0.0843458	0.102933	0.0670147
Deaths	Canada	Age-standardized	Rate	2019	0.00312988	0.00411066	0.00238636
Deaths	United States of America	Age-standardized	Rate	2019	0.00976254	0.0124284	0.00773749
Deaths	Antigua and Barbuda	Age-standardized	Rate	2019	0.11325	0.146564	0.0863394
Deaths	Bahamas	Age-standardized	Rate	2019	0.0576423	0.0841205	0.0394403
Deaths	Barbados	Age-standardized	Rate	2019	0.121657	0.163128	0.087609
Deaths	Belize	Age-standardized	Rate	2019	0.209172	0.268758	0.157464
Deaths	Cuba	Age-standardized	Rate	2019	0.0506859	0.0685043	0.0361201
Deaths	Dominica	Age-standardized	Rate	2019	0.484013	0.685263	0.335303
Deaths	Dominican Republic	Age-standardized	Rate	2019	0.164745	0.241956	0.109616
Deaths	Grenada	Age-standardized	Rate	2019	0.0156651	0.0206471	0.0114476
Deaths	Guyana	Age-standardized	Rate	2019	0.182754	0.261913	0.117418
Deaths	Haiti	Age-standardized	Rate	2019	4.77529	6.76244	3.15543
Deaths	Jamaica	Age-standardized	Rate	2019	0.0283143	0.0421569	0.0189299
Deaths	Saint Lucia	Age-standardized	Rate	2019	0.0347083	0.0468641	0.0246423
Deaths	Saint Vincent and the Grenadines	Age-standardized	Rate	2019	0.0165228	0.022244	0.0123195
Deaths	Suriname	Age-standardized	Rate	2019	0.135352	0.188797	0.0921755
Deaths	Trinidad and Tobago	Age-standardized	Rate	2019	0.0289297	0.0449857	0.0175943
Deaths	Bolivia (Plurinational State of)	Age-standardized	Rate	2019	0.738492	1.054	0.445163
Deaths	Ecuador	Age-standardized	Rate	2019	0.164807	0.234252	0.114678
Deaths	Peru	Age-standardized	Rate	2019	0.1226	0.185587	0.0757967
Deaths	Colombia	Age-standardized	Rate	2019	0.102557	0.142961	0.0702479
Deaths	Costa Rica	Age-standardized	Rate	2019	0.0252954	0.0358797	0.0174359
Deaths	El Salvador	Age-standardized	Rate	2019	0.0858202	0.128007	0.0526092
Deaths	Guatemala	Age-standardized	Rate	2019	0.258404	0.358854	0.181399
Deaths	Honduras	Age-standardized	Rate	2019	0.291557	0.457117	0.164754
Deaths	Mexico	Age-standardized	Rate	2019	0.0492731	0.0658697	0.0367533
Deaths	Nicaragua	Age-standardized	Rate	2019	0.0589614	0.0809694	0.0410093
Deaths	Panama	Age-standardized	Rate	2019	0.136926	0.192568	0.0933654
Deaths	Venezuela (Bolivarian Republic of)	Age-standardized	Rate	2019	0.278416	0.395313	0.187575
Deaths	Brazil	Age-standardized	Rate	2019	0.135001	0.162337	0.112428
Deaths	Paraguay	Age-standardized	Rate	2019	0.136533	0.198233	0.0894207
Deaths	Algeria	Age-standardized	Rate	2019	0.126529	0.177885	0.0864418
Deaths	Bahrain	Age-standardized	Rate	2019	0.00604325	0.00866554	0.00424801
Deaths	Egypt	Age-standardized	Rate	2019	0.046453	0.0680577	0.029926
Deaths	Iran (Islamic Republic of)	Age-standardized	Rate	2019	0.0238703	0.0300358	0.0189012
Deaths	Iraq	Age-standardized	Rate	2019	0.0182524	0.0280472	0.0116316
Deaths	Jordan	Age-standardized	Rate	2019	0.0693723	0.101508	0.0466194
Deaths	Kuwait	Age-standardized	Rate	2019	0.00246262	0.00339118	0.00171764
Deaths	Lebanon	Age-standardized	Rate	2019	0.0165308	0.0247497	0.0113582
Deaths	Libya	Age-standardized	Rate	2019	0.0254449	0.03903	0.016084
Deaths	Morocco	Age-standardized	Rate	2019	0.104317	0.165963	0.0672551
Deaths	Palestine	Age-standardized	Rate	2019	0.0261029	0.0354746	0.018436
Deaths	Oman	Age-standardized	Rate	2019	0.0134593	0.018876	0.00924419
Deaths	Qatar	Age-standardized	Rate	2019	0.0157284	0.0226758	0.0102388
Deaths	Saudi Arabia	Age-standardized	Rate	2019	0.0154126	0.0232647	0.0104002
Deaths	Syrian Arab Republic	Age-standardized	Rate	2019	0.0375293	0.0552154	0.0239563
Deaths	Tunisia	Age-standardized	Rate	2019	0.0323959	0.0494432	0.0198336
Deaths	Turkey	Age-standardized	Rate	2019	0.0281783	0.0396668	0.0196441
Deaths	United Arab Emirates	Age-standardized	Rate	2019	0.0101789	0.0156207	0.00621238
Deaths	Yemen	Age-standardized	Rate	2019	2.1607	3.31426	1.15485
Deaths	Afghanistan	Age-standardized	Rate	2019	1.96109	2.82024	1.34072
Deaths	Bangladesh	Age-standardized	Rate	2019	0.019582	0.0268861	0.0136247
Deaths	Bhutan	Age-standardized	Rate	2019	0.0377507	0.0580031	0.0221146
Deaths	India	Age-standardized	Rate	2019	0.254263	0.348845	0.17836
Deaths	Nepal	Age-standardized	Rate	2019	0.22203	0.311013	0.144189
Deaths	Pakistan	Age-standardized	Rate	2019	0.76437	1.04867	0.528805
Deaths	Angola	Age-standardized	Rate	2019	1.08837	1.58567	0.674668
Deaths	Central African Republic	Age-standardized	Rate	2019	9.63845	14.1596	6.37241
Deaths	Congo	Age-standardized	Rate	2019	1.10838	1.66865	0.709976
Deaths	Democratic Republic of the Congo	Age-standardized	Rate	2019	7.29096	9.92591	5.26618
Deaths	Equatorial Guinea	Age-standardized	Rate	2019	0.323932	0.54202	0.165352
Deaths	Gabon	Age-standardized	Rate	2019	0.367923	0.557547	0.223433
Deaths	Burundi	Age-standardized	Rate	2019	5.88711	7.90905	4.1059
Deaths	Comoros	Age-standardized	Rate	2019	0.869347	1.31615	0.44311
Deaths	Djibouti	Age-standardized	Rate	2019	2.6746	4.25999	1.35514
Deaths	Eritrea	Age-standardized	Rate	2019	4.55643	6.8114	2.99597
Deaths	Ethiopia	Age-standardized	Rate	2019	2.43196	3.4225	1.68967
Deaths	Kenya	Age-standardized	Rate	2019	1.02559	1.45223	0.713549
Deaths	Madagascar	Age-standardized	Rate	2019	2.80106	3.79243	1.93702
Deaths	Malawi	Age-standardized	Rate	2019	1.56404	2.33818	0.977182
Deaths	Mauritius	Age-standardized	Rate	2019	0.0333445	0.0469193	0.0227722
Deaths	Mozambique	Age-standardized	Rate	2019	0.988483	1.43124	0.595113
Deaths	Rwanda	Age-standardized	Rate	2019	2.78821	4.05023	1.80677
Deaths	Seychelles	Age-standardized	Rate	2019	0.0234898	0.0318108	0.0169175
Deaths	Somalia	Age-standardized	Rate	2019	11.8187	17.0154	7.69872
Deaths	United Republic of Tanzania	Age-standardized	Rate	2019	1.26472	1.80814	0.854471
Deaths	Uganda	Age-standardized	Rate	2019	1.14245	1.68465	0.749654
Deaths	Zambia	Age-standardized	Rate	2019	0.613146	0.861117	0.379982
Deaths	Botswana	Age-standardized	Rate	2019	0.291785	0.453025	0.159495
Deaths	Lesotho	Age-standardized	Rate	2019	1.83736	2.9128	1.04355
Deaths	Namibia	Age-standardized	Rate	2019	0.379148	0.634317	0.213163
Deaths	South Africa	Age-standardized	Rate	2019	0.20074	0.300074	0.11981
Deaths	Eswatini	Age-standardized	Rate	2019	0.357186	0.615468	0.173115
Deaths	Zimbabwe	Age-standardized	Rate	2019	2.90455	4.14295	1.93492
Deaths	Benin	Age-standardized	Rate	2019	2.00232	2.99882	1.28099
Deaths	Burkina Faso	Age-standardized	Rate	2019	1.67527	2.43033	1.04314
Deaths	Cameroon	Age-standardized	Rate	2019	1.54686	2.27051	0.919438
Deaths	Cabo Verde	Age-standardized	Rate	2019	0.0346159	0.0499773	0.0228132
Deaths	Chad	Age-standardized	Rate	2019	5.4009	7.48793	3.75327
Deaths	C么te d'Ivoire	Age-standardized	Rate	2019	1.19062	1.73404	0.734735
Deaths	Gambia	Age-standardized	Rate	2019	2.69383	3.76474	1.81137
Deaths	Ghana	Age-standardized	Rate	2019	0.368804	0.533796	0.23841
Deaths	Guinea	Age-standardized	Rate	2019	3.84284	5.33123	2.71257
Deaths	Guinea-Bissau	Age-standardized	Rate	2019	1.27646	1.83936	0.851436
Deaths	Liberia	Age-standardized	Rate	2019	5.5315	7.7592	3.6296
Deaths	Mali	Age-standardized	Rate	2019	4.41086	6.33678	2.88665
Deaths	Mauritania	Age-standardized	Rate	2019	1.74379	2.55592	1.08873
Deaths	Niger	Age-standardized	Rate	2019	6.4551	9.0614	4.21731
Deaths	Nigeria	Age-standardized	Rate	2019	0.80015	1.30679	0.469675
Deaths	Sao Tome and Principe	Age-standardized	Rate	2019	0.24992	0.364325	0.168286
Deaths	Senegal	Age-standardized	Rate	2019	1.83366	2.59093	1.17245
Deaths	Sierra Leone	Age-standardized	Rate	2019	3.36034	4.69916	2.23638
Deaths	Togo	Age-standardized	Rate	2019	1.64426	2.32932	1.01942
Deaths	American Samoa	Age-standardized	Rate	2019	0.151466	0.215182	0.101534
Deaths	Bermuda	Age-standardized	Rate	2019	0.00207004	0.00299154	0.00138908
Deaths	Cook Islands	Age-standardized	Rate	2019	0.00223569	0.00347848	0.000860134
Deaths	Greenland	Age-standardized	Rate	2019	0.00027537	0.000410249	0.00017712
Deaths	Guam	Age-standardized	Rate	2019	0.0187399	0.0258059	0.0129654
Deaths	Monaco	Age-standardized	Rate	2019	8.85987e-05	0.000144974	5.44273e-05
Deaths	Nauru	Age-standardized	Rate	2019	0.292499	0.471532	0.182762
Deaths	Niue	Age-standardized	Rate	2019	0.0751533	0.121477	0.038869
Deaths	Northern Mariana Islands	Age-standardized	Rate	2019	0.0625497	0.0917509	0.0409557
Deaths	Palau	Age-standardized	Rate	2019	0.0117438	0.0185257	0.00711953
Deaths	Puerto Rico	Age-standardized	Rate	2019	0.00422729	0.00602789	0.00280168
Deaths	Saint Kitts and Nevis	Age-standardized	Rate	2019	0.226525	0.384627	0.0756864
Deaths	San Marino	Age-standardized	Rate	2019	0.000508141	0.000834284	0.000273781
Deaths	Tokelau	Age-standardized	Rate	2019	0.256935	0.405202	0.144823
Deaths	Tuvalu	Age-standardized	Rate	2019	0.308753	0.472135	0.186597
Deaths	United States Virgin Islands	Age-standardized	Rate	2019	0.0128576	0.0206664	0.00807684
Deaths	South Sudan	Age-standardized	Rate	2019	1.74057	2.96742	0.948795
Deaths	Sudan	Age-standardized	Rate	2019	1.2172	1.90009	0.672272
DALYs	China	Age-standardized	Rate	2019	1.17296	2.03883	0.605829
DALYs	Democratic People's Republic of Korea	Age-standardized	Rate	2019	18.2219	26.7452	11.5624
DALYs	Taiwan (Province of China)	Age-standardized	Rate	2019	0.994326	1.72417	0.534277
DALYs	Cambodia	Age-standardized	Rate	2019	27.9778	38.2804	19.4317
DALYs	Indonesia	Age-standardized	Rate	2019	8.46256	11.2811	6.35947
DALYs	Lao People's Democratic Republic	Age-standardized	Rate	2019	17.0862	23.0474	11.18
DALYs	Malaysia	Age-standardized	Rate	2019	4.91001	6.89259	3.39739
DALYs	Maldives	Age-standardized	Rate	2019	2.95149	4.49562	1.83289
DALYs	Myanmar	Age-standardized	Rate	2019	24.707	34.6452	16.494
DALYs	Philippines	Age-standardized	Rate	2019	8.80551	12.1527	6.20757
DALYs	Sri Lanka	Age-standardized	Rate	2019	2.41217	3.81842	1.4709
DALYs	Thailand	Age-standardized	Rate	2019	2.75299	3.96898	1.76383
DALYs	Timor-Leste	Age-standardized	Rate	2019	73.2998	108.431	19.778
DALYs	Viet Nam	Age-standardized	Rate	2019	1.81575	3.39528	0.891272
DALYs	Fiji	Age-standardized	Rate	2019	9.99003	14.1449	6.93208
DALYs	Kiribati	Age-standardized	Rate	2019	55.3877	77.746	38.1506
DALYs	Marshall Islands	Age-standardized	Rate	2019	36.5981	54.2964	22.2441
DALYs	Micronesia (Federated States of)	Age-standardized	Rate	2019	30.7911	50.3948	11.9335
DALYs	Papua New Guinea	Age-standardized	Rate	2019	94.9661	131.726	66.1929
DALYs	Samoa	Age-standardized	Rate	2019	6.36651	9.65321	3.4507
DALYs	Solomon Islands	Age-standardized	Rate	2019	169.469	238.707	105.504
DALYs	Tonga	Age-standardized	Rate	2019	16.1789	23.2958	10.4502
DALYs	Vanuatu	Age-standardized	Rate	2019	39.8901	60.2472	21.6241
DALYs	Armenia	Age-standardized	Rate	2019	3.16364	5.193	1.88591
DALYs	Azerbaijan	Age-standardized	Rate	2019	3.11882	5.22454	1.60951
DALYs	Georgia	Age-standardized	Rate	2019	6.64917	9.10539	4.79272
DALYs	Kazakhstan	Age-standardized	Rate	2019	4.35454	6.88273	2.67785
DALYs	Kyrgyzstan	Age-standardized	Rate	2019	9.83007	13.0435	7.45581
DALYs	Mongolia	Age-standardized	Rate	2019	17.4443	24.9385	11.7789
DALYs	Tajikistan	Age-standardized	Rate	2019	5.55537	9.13488	3.09452
DALYs	Turkmenistan	Age-standardized	Rate	2019	4.93601	7.97196	2.94898
DALYs	Uzbekistan	Age-standardized	Rate	2019	7.7512	10.9791	5.33996
DALYs	Albania	Age-standardized	Rate	2019	2.57216	4.42447	1.36318
DALYs	Bosnia and Herzegovina	Age-standardized	Rate	2019	1.28197	2.39047	0.569496
DALYs	Bulgaria	Age-standardized	Rate	2019	2.24238	3.7545	1.25208
DALYs	Croatia	Age-standardized	Rate	2019	1.53679	2.84554	0.700789
DALYs	Czechia	Age-standardized	Rate	2019	1.02892	1.95509	0.428668
DALYs	Hungary	Age-standardized	Rate	2019	1.45033	2.71145	0.691482
DALYs	North Macedonia	Age-standardized	Rate	2019	1.35629	2.42605	0.645387
DALYs	Montenegro	Age-standardized	Rate	2019	1.38109	2.51395	0.600459
DALYs	Poland	Age-standardized	Rate	2019	1.68083	2.96237	0.816224
DALYs	Romania	Age-standardized	Rate	2019	2.54308	4.36643	1.36503
DALYs	Serbia	Age-standardized	Rate	2019	1.10674	1.94686	0.557726
DALYs	Slovakia	Age-standardized	Rate	2019	1.05107	2.04114	0.441496
DALYs	Slovenia	Age-standardized	Rate	2019	1.18158	2.25814	0.494762
DALYs	Belarus	Age-standardized	Rate	2019	2.92252	5.33338	1.42798
DALYs	Estonia	Age-standardized	Rate	2019	2.44619	4.6313	1.10332
DALYs	Latvia	Age-standardized	Rate	2019	2.69794	5.12127	1.24085
DALYs	Lithuania	Age-standardized	Rate	2019	2.78117	5.04237	1.35439
DALYs	Republic of Moldova	Age-standardized	Rate	2019	2.39529	4.38618	1.169
DALYs	Russian Federation	Age-standardized	Rate	2019	3.37797	5.7257	1.84642
DALYs	Ukraine	Age-standardized	Rate	2019	3.00366	5.14347	1.62954
DALYs	Brunei Darussalam	Age-standardized	Rate	2019	1.18942	1.7657	0.776174
DALYs	Japan	Age-standardized	Rate	2019	0.71711	1.27452	0.36166
DALYs	Republic of Korea	Age-standardized	Rate	2019	0.404167	0.715726	0.199808
DALYs	Singapore	Age-standardized	Rate	2019	0.178618	0.351097	0.0756037
DALYs	Australia	Age-standardized	Rate	2019	1.38468	2.60357	0.641876
DALYs	New Zealand	Age-standardized	Rate	2019	3.98665	7.16199	1.87822
DALYs	Andorra	Age-standardized	Rate	2019	0.907694	1.77991	0.368253
DALYs	Austria	Age-standardized	Rate	2019	1.89175	3.44911	0.856034
DALYs	Belgium	Age-standardized	Rate	2019	0.946545	1.7817	0.425024
DALYs	Cyprus	Age-standardized	Rate	2019	0.490211	0.971993	0.19135
DALYs	Denmark	Age-standardized	Rate	2019	1.68518	3.33678	0.701735
DALYs	Finland	Age-standardized	Rate	2019	0.782254	1.57271	0.322001
DALYs	France	Age-standardized	Rate	2019	1.59473	2.94551	0.711969
DALYs	Germany	Age-standardized	Rate	2019	1.6922	3.2151	0.790903
DALYs	Greece	Age-standardized	Rate	2019	1.16468	2.15714	0.574695
DALYs	Iceland	Age-standardized	Rate	2019	1.09679	2.07798	0.463365
DALYs	Ireland	Age-standardized	Rate	2019	1.36007	2.67171	0.554508
DALYs	Israel	Age-standardized	Rate	2019	2.58017	4.82488	1.14795
DALYs	Italy	Age-standardized	Rate	2019	0.868429	1.53786	0.422123
DALYs	Luxembourg	Age-standardized	Rate	2019	1.10235	2.00573	0.506599
DALYs	Malta	Age-standardized	Rate	2019	1.55588	2.94084	0.682381
DALYs	Netherlands	Age-standardized	Rate	2019	1.30171	2.4638	0.557115
DALYs	Norway	Age-standardized	Rate	2019	1.37137	2.63815	0.615423
DALYs	Portugal	Age-standardized	Rate	2019	0.971228	1.80859	0.450065
DALYs	Spain	Age-standardized	Rate	2019	0.992896	1.92448	0.450782
DALYs	Sweden	Age-standardized	Rate	2019	1.25159	2.44342	0.530955
DALYs	Switzerland	Age-standardized	Rate	2019	1.36492	2.71733	0.585306
DALYs	United Kingdom	Age-standardized	Rate	2019	1.74146	3.0223	0.942387
DALYs	Argentina	Age-standardized	Rate	2019	13.0987	16.248	10.1937
DALYs	Chile	Age-standardized	Rate	2019	3.48652	5.68385	2.09293
DALYs	Uruguay	Age-standardized	Rate	2019	7.49244	10.0007	5.51244
DALYs	Canada	Age-standardized	Rate	2019	0.758285	1.35678	0.391014
DALYs	United States of America	Age-standardized	Rate	2019	2.18569	3.54453	1.33302
DALYs	Antigua and Barbuda	Age-standardized	Rate	2019	8.27029	10.6728	6.32147
DALYs	Bahamas	Age-standardized	Rate	2019	4.72805	6.55146	3.33291
DALYs	Barbados	Age-standardized	Rate	2019	8.77353	11.3936	6.43673
DALYs	Belize	Age-standardized	Rate	2019	14.7058	18.6462	11.2267
DALYs	Cuba	Age-standardized	Rate	2019	4.64484	6.43801	3.22141
DALYs	Dominica	Age-standardized	Rate	2019	31.0766	43.5287	21.772
DALYs	Dominican Republic	Age-standardized	Rate	2019	12.774	18.0532	8.77989
DALYs	Grenada	Age-standardized	Rate	2019	2.73375	4.4612	1.68172
DALYs	Guyana	Age-standardized	Rate	2019	13.208	18.3045	9.11526
DALYs	Haiti	Age-standardized	Rate	2019	272.108	382.366	181.281
DALYs	Jamaica	Age-standardized	Rate	2019	3.15433	4.6619	2.07747
DALYs	Saint Lucia	Age-standardized	Rate	2019	3.38204	4.81406	2.3139
DALYs	Saint Vincent and the Grenadines	Age-standardized	Rate	2019	2.94232	4.74247	1.81711
DALYs	Suriname	Age-standardized	Rate	2019	10.2282	13.7044	7.28595
DALYs	Trinidad and Tobago	Age-standardized	Rate	2019	3.21498	4.89232	2.0156
DALYs	Bolivia (Plurinational State of)	Age-standardized	Rate	2019	44.6023	61.9342	27.9867
DALYs	Ecuador	Age-standardized	Rate	2019	12.5733	17.2896	8.79574
DALYs	Peru	Age-standardized	Rate	2019	9.47623	13.4945	6.23364
DALYs	Colombia	Age-standardized	Rate	2019	8.38386	11.5443	5.85798
DALYs	Costa Rica	Age-standardized	Rate	2019	3.13843	4.74684	2.05069
DALYs	El Salvador	Age-standardized	Rate	2019	6.99961	10.0477	4.74544
DALYs	Guatemala	Age-standardized	Rate	2019	17.4642	23.8926	12.65
DALYs	Honduras	Age-standardized	Rate	2019	19.5454	28.7938	11.9182
DALYs	Mexico	Age-standardized	Rate	2019	5.5606	8.09865	3.79438
DALYs	Nicaragua	Age-standardized	Rate	2019	5.86675	8.27409	4.08355
DALYs	Panama	Age-standardized	Rate	2019	10.8116	14.6215	7.6922
DALYs	Venezuela (Bolivarian Republic of)	Age-standardized	Rate	2019	19.4608	26.3147	13.4757
DALYs	Brazil	Age-standardized	Rate	2019	10.5927	13.1676	8.5328
DALYs	Paraguay	Age-standardized	Rate	2019	10.1755	14.3146	7.09455
DALYs	Algeria	Age-standardized	Rate	2019	9.83479	13.2109	7.01248
DALYs	Bahrain	Age-standardized	Rate	2019	1.83374	3.13446	0.972481
DALYs	Egypt	Age-standardized	Rate	2019	5.37499	7.93021	3.50812
DALYs	Iran (Islamic Republic of)	Age-standardized	Rate	2019	3.08476	4.50319	2.10449
DALYs	Iraq	Age-standardized	Rate	2019	3.48438	5.68023	2.00657
DALYs	Jordan	Age-standardized	Rate	2019	6.41696	9.13108	4.54048
DALYs	Kuwait	Age-standardized	Rate	2019	0.947265	1.68692	0.464557
DALYs	Lebanon	Age-standardized	Rate	2019	3.23719	5.19759	1.8717
DALYs	Libya	Age-standardized	Rate	2019	2.46424	3.70931	1.57933
DALYs	Morocco	Age-standardized	Rate	2019	7.93841	11.8655	5.33195
DALYs	Palestine	Age-standardized	Rate	2019	3.61674	5.67859	2.26905
DALYs	Oman	Age-standardized	Rate	2019	2.53376	4.18634	1.48925
DALYs	Qatar	Age-standardized	Rate	2019	2.41856	3.86987	1.48731
DALYs	Saudi Arabia	Age-standardized	Rate	2019	2.30717	3.70626	1.39888
DALYs	Syrian Arab Republic	Age-standardized	Rate	2019	3.93898	5.79025	2.57102
DALYs	Tunisia	Age-standardized	Rate	2019	3.29384	4.93883	2.09345
DALYs	Turkey	Age-standardized	Rate	2019	3.84146	5.83476	2.44935
DALYs	United Arab Emirates	Age-standardized	Rate	2019	1.56992	2.53287	0.892268
DALYs	Yemen	Age-standardized	Rate	2019	127.583	194.655	69.2507
DALYs	Afghanistan	Age-standardized	Rate	2019	115.375	165.564	80.2948
DALYs	Bangladesh	Age-standardized	Rate	2019	3.19442	5.08114	1.97326
DALYs	Bhutan	Age-standardized	Rate	2019	4.38457	6.64719	2.74769
DALYs	India	Age-standardized	Rate	2019	17.5888	23.4128	12.6446
DALYs	Nepal	Age-standardized	Rate	2019	14.9478	20.6256	10.3458
DALYs	Pakistan	Age-standardized	Rate	2019	47.4668	65.0645	34.3237
DALYs	Angola	Age-standardized	Rate	2019	65.0591	91.5355	41.5406
DALYs	Central African Republic	Age-standardized	Rate	2019	542.471	796.047	362.86
DALYs	Congo	Age-standardized	Rate	2019	65.0865	95.2491	42.5929
DALYs	Democratic Republic of the Congo	Age-standardized	Rate	2019	402.311	534.307	294.937
DALYs	Equatorial Guinea	Age-standardized	Rate	2019	21.5997	34.0883	12.2021
DALYs	Gabon	Age-standardized	Rate	2019	23.2632	33.7621	14.7826
DALYs	Burundi	Age-standardized	Rate	2019	331.869	441.112	233.109
DALYs	Comoros	Age-standardized	Rate	2019	50.9296	76.535	27.4591
DALYs	Djibouti	Age-standardized	Rate	2019	159.097	250.862	83.0098
DALYs	Eritrea	Age-standardized	Rate	2019	264.558	397.223	174.464
DALYs	Ethiopia	Age-standardized	Rate	2019	137.258	190.667	97.5943
DALYs	Kenya	Age-standardized	Rate	2019	60.5675	83.746	43.1486
DALYs	Madagascar	Age-standardized	Rate	2019	161.689	216.44	113.085
DALYs	Malawi	Age-standardized	Rate	2019	88.4004	126.808	56.3772
DALYs	Mauritius	Age-standardized	Rate	2019	3.23496	4.61041	2.19523
DALYs	Mozambique	Age-standardized	Rate	2019	61.3331	87.7861	38.9898
DALYs	Rwanda	Age-standardized	Rate	2019	150.126	215.896	98.2984
DALYs	Seychelles	Age-standardized	Rate	2019	3.49857	5.57341	2.15499
DALYs	Somalia	Age-standardized	Rate	2019	656.453	934.266	433.86
DALYs	United Republic of Tanzania	Age-standardized	Rate	2019	74.7347	104.18	51.4175
DALYs	Uganda	Age-standardized	Rate	2019	70.3615	102.326	47.3992
DALYs	Zambia	Age-standardized	Rate	2019	39.5687	54.4101	26.0746
DALYs	Botswana	Age-standardized	Rate	2019	20.5362	30.859	12.3761
DALYs	Lesotho	Age-standardized	Rate	2019	105.852	164.616	61.5125
DALYs	Namibia	Age-standardized	Rate	2019	24.2245	38.5896	14.4466
DALYs	South Africa	Age-standardized	Rate	2019	14.0512	20.2941	9.11301
DALYs	Eswatini	Age-standardized	Rate	2019	22.8298	37.7854	12.8454
DALYs	Zimbabwe	Age-standardized	Rate	2019	170.193	242.251	115.625
DALYs	Benin	Age-standardized	Rate	2019	114.663	169.32	74.3116
DALYs	Burkina Faso	Age-standardized	Rate	2019	100.419	145.068	63.7281
DALYs	Cameroon	Age-standardized	Rate	2019	90.6595	130.616	54.6369
DALYs	Cabo Verde	Age-standardized	Rate	2019	3.7401	5.39532	2.53611
DALYs	Chad	Age-standardized	Rate	2019	310.728	425.413	216.708
DALYs	C么te d'Ivoire	Age-standardized	Rate	2019	69.9138	100.627	44.1571
DALYs	Gambia	Age-standardized	Rate	2019	149.022	204.805	101.999
DALYs	Ghana	Age-standardized	Rate	2019	23.7672	33.4243	16.17
DALYs	Guinea	Age-standardized	Rate	2019	219.377	301.848	156.807
DALYs	Guinea-Bissau	Age-standardized	Rate	2019	73.7707	103.961	50.3206
DALYs	Liberia	Age-standardized	Rate	2019	305.281	423.451	201.09
DALYs	Mali	Age-standardized	Rate	2019	247.574	354.593	163.708
DALYs	Mauritania	Age-standardized	Rate	2019	97.8705	142.849	62.2626
DALYs	Niger	Age-standardized	Rate	2019	365.428	513.783	242.405
DALYs	Nigeria	Age-standardized	Rate	2019	50.4298	80.5506	31.6174
DALYs	Sao Tome and Principe	Age-standardized	Rate	2019	16.2054	22.9531	11.3977
DALYs	Senegal	Age-standardized	Rate	2019	105.084	146.658	68.1175
DALYs	Sierra Leone	Age-standardized	Rate	2019	193.799	266.657	129.469
DALYs	Togo	Age-standardized	Rate	2019	93.3551	131.325	58.7696
DALYs	American Samoa	Age-standardized	Rate	2019	10.6475	14.514	7.50211
DALYs	Bermuda	Age-standardized	Rate	2019	1.15732	2.13173	0.558561
DALYs	Cook Islands	Age-standardized	Rate	2019	2.0978	3.76203	1.01718
DALYs	Greenland	Age-standardized	Rate	2019	1.44589	2.70497	0.593947
DALYs	Guam	Age-standardized	Rate	2019	3.57142	5.90639	2.11587
DALYs	Monaco	Age-standardized	Rate	2019	1.13546	2.1491	0.464637
DALYs	Nauru	Age-standardized	Rate	2019	19.1589	28.8748	12.657
DALYs	Niue	Age-standardized	Rate	2019	6.14311	9.29771	3.81189
DALYs	Northern Mariana Islands	Age-standardized	Rate	2019	5.18725	7.43544	3.5329
DALYs	Palau	Age-standardized	Rate	2019	2.44407	4.019	1.45842
DALYs	Puerto Rico	Age-standardized	Rate	2019	1.42962	2.56277	0.715013
DALYs	Saint Kitts and Nevis	Age-standardized	Rate	2019	15.2279	24.6467	6.37843
DALYs	San Marino	Age-standardized	Rate	2019	1.05454	2.02641	0.45231
DALYs	Tokelau	Age-standardized	Rate	2019	17.4993	26.3372	10.8554
DALYs	Tuvalu	Age-standardized	Rate	2019	19.0775	28.8864	12.1668
DALYs	United States Virgin Islands	Age-standardized	Rate	2019	2.46636	4.03105	1.39517
DALYs	South Sudan	Age-standardized	Rate	2019	102.754	173.309	58.5156
DALYs	Sudan	Age-standardized	Rate	2019	69.4081	105.896	40.2902
