# Supplementary material for: The global burden and trends of maternal sepsis and other maternal infections in 204 countries and territories from 1990 to 2019
Source: BMC Infect Dis. 2021 Oct 18;21:1074. doi: 10.1186/s12879-021-06779-0 (PMC8524924; doi:10.1186/s12879-021-06779-0)
Supplement: Supplementary file 9 — Additional file 9: Table S7. The EAPC of ASIR, ASDR, age-standardized DALY rate and MMR in 204 countries and territories in the last three decades [file 12879_2021_6779_MOESM9_ESM.xlsx]

## Sheet: EAPC
Table S7. The EAPC of ASIR, ASDR, age-standardized DALY rate and MMR in 204 countries and territories in the last three decades
	EAPC of ASIR				EAPC of ASDR				EAPC of age-standardized DALY rate				EAPC of MMR
	val	upper	lower		val	upper	lower		val	upper	lower		val	upper	lower
Afghanistan	-1.08743	-1.23402	-0.940624		-4.32817	-5.52513	-3.11605		-4.23755	-5.40812	-3.05248		-73.5662	-84.7153	-54.2845
Singapore	-4.72404	-5.3839	-4.05957		-9.20549	-10.189	-8.21117		-4.99568	-5.57898	-4.40879		-0.204198	-0.245755	-0.162624
Angola	-1.17951	-1.25874	-1.10021		-4.06074	-4.46171	-3.65808		-3.92955	-4.31736	-3.54017		-48.129	-50.4774	-45.6692
Albania	-1.71518	-1.98667	-1.44294		-1.56178	-3.15446	0.0570955		-1.74715	-2.0736	-1.41962		0.347282	-0.597768	1.30132
United Arab Emirates	-4.15929	-4.35346	-3.96473		-9.05615	-9.93434	-8.16939		-6.50846	-7.05849	-5.95518		-4.36947	-5.58345	-3.13988
Argentina	-0.926806	-1.0468	-0.806661		-3.90528	-4.29913	-3.50981		-3.42359	-3.78293	-3.06291		-23.1581	-26.9103	-19.2133
Armenia	-1.59623	-2.08121	-1.10884		-5.31335	-6.31268	-4.30337		-3.27708	-3.77906	-2.77247		-4.99777	-6.79855	-3.16221
Australia	1.37038	1.00683	1.73523		-4.71688	-5.63962	-3.78511		0.351547	0.014417	0.689813		-0.644382	-0.801273	-0.487242
Austria	-0.0887607	-0.29283	0.115726		-13.0036	-14.5858	-11.392		-0.626897	-0.743124	-0.510535		-0.8406	-1.03007	-0.650772
Azerbaijan	-0.935026	-1.16867	-0.70083		-10.7502	-11.5901	-9.90234		-5.74522	-6.10223	-5.38684		-15.1301	-17.5092	-12.6823
Burundi	-0.505745	-0.569067	-0.442383		-2.1411	-2.67105	-1.60825		-2.0968	-2.62635	-1.56437		-73.5679	-83.832	-56.7877
Belgium	-1.85634	-2.67577	-1.03001		-5.98265	-7.32134	-4.62462		-2.70287	-3.6126	-1.78456		-0.906761	-1.13873	-0.674252
Benin	-0.690654	-0.764833	-0.61642		-3.37264	-3.72604	-3.01793		-3.30171	-3.64402	-2.95817		-62.6445	-67.9817	-56.4176
Burkina Faso	-1.05012	-1.09873	-1.00149		-4.54863	-4.9509	-4.14466		-4.39051	-4.79091	-3.98844		-69.144	-72.8254	-64.9638
Bangladesh	-2.60909	-2.66019	-2.55797		-12.3353	-13.7038	-10.9452		-9.43471	-10.6127	-8.24122		-28.5702	-34.332	-22.3029
Bulgaria	-0.844651	-1.19683	-0.491218		-8.40697	-9.23082	-7.57563		-4.36316	-4.79198	-3.93242		-12.8719	-14.7235	-10.9801
Bahamas	-2.38872	-2.56651	-2.2106		-3.2516	-4.30444	-2.18719		-2.99724	-3.72964	-2.25926		-3.33207	-6.333	-0.234989
Bosnia and Herzegovina	-2.25253	-2.68706	-1.81606		-22.2451	-23.9948	-20.4551		-8.263	-9.7836	-6.71677		-19.4402	-23.8478	-14.7775
Belarus	0.477749	-0.0110274	0.968914		-6.84281	-7.18523	-6.49912		-1.01708	-1.47378	-0.558257		-3.73891	-4.14538	-3.33071
Belize	-2.48807	-2.55774	-2.41834		-1.12154	-1.46409	-0.777796		-1.32183	-1.60402	-1.03884		8.33627	6.03364	10.6889
Bermuda	-1.57241	-1.8994	-1.24433		-9.02251	-10.687	-7.32695		-3.5851	-3.98526	-3.18326		-3.42208	-4.52309	-2.30838
Bolivia (Plurinational State of)	-1.44568	-1.59112	-1.30002		-6.46986	-6.80383	-6.13468		-6.34624	-6.67371	-6.01762		-81.0494	-84.1579	-77.331
Brazil	0.71928	0.437083	1.00227		-3.72989	-4.31762	-3.13855		-2.96178	-3.51391	-2.40649		-16.4382	-20.6381	-12.0161
Brunei Darussalam	-2.96097	-3.04522	-2.87665		-3.65055	-4.51848	-2.77473		-3.32796	-3.79779	-2.85584		-0.713014	-1.13129	-0.292966
Bhutan	-3.05441	-3.15967	-2.94905		-10.5619	-10.8136	-10.3096		-8.64297	-8.93516	-8.34984		-26.1668	-29.255	-22.9439
Botswana	-1.25009	-1.37757	-1.12244		-6.56851	-7.45119	-5.67741		-6.13997	-6.94406	-5.32893		-59.8678	-66.2263	-52.3123
Central African Republic	-0.858138	-0.884633	-0.831636		0.0975534	-0.0937389	0.289212		0.0812387	-0.107333	0.270167		186.233	144.282	235.389
Canada	-1.51116	-1.87998	-1.14095		-1.63592	-2.29904	-0.968288		-1.5551	-1.93082	-1.17793		-0.290693	-0.430415	-0.150775
Switzerland	-1.03287	-1.17003	-0.89552		-4.99783	-5.8913	-4.09588		-1.11409	-1.25865	-0.969314		-0.131286	-0.158595	-0.103969
Chile	-1.49335	-1.64713	-1.33932		-9.11565	-10.1325	-8.08728		-5.72886	-6.47998	-4.9717		-19.002	-23.1018	-14.6837
China	-1.49199	-1.94018	-1.04175		-15.0795	-15.5637	-14.5926		-9.0453	-9.78854	-8.29594		-21.709	-24.002	-19.3467
C么te d'Ivoire	-1.33248	-1.37688	-1.28806		-2.4853	-2.96021	-2.00806		-2.41422	-2.87954	-1.94666		-20.5244	-27.8821	-12.4162
Cameroon	-1.21844	-1.43214	-1.00427		-3.38465	-3.89868	-2.86787		-3.30631	-3.81553	-2.79439		-52.5296	-58.144	-46.1622
Democratic Republic of the Congo	-1.49775	-1.68844	-1.30669		1.84633	0.58095	3.12763		1.7487	0.494871	3.01818		1913.65	513.335	6511.08
Congo	-1.51312	-1.67745	-1.34851		-3.47488	-4.31532	-2.62707		-3.42204	-4.25086	-2.58604		-42.5079	-54.7101	-27.0183
Colombia	-1.57698	-1.65659	-1.4973		-4.58667	-5.16998	-3.99977		-4.00337	-4.47242	-3.53202		-14.4093	-17.1362	-11.5927
Costa Rica	-1.95969	-2.14036	-1.77869		-7.89891	-9.26356	-6.51373		-5.85026	-6.86983	-4.81953		-13.3751	-16.7922	-9.81777
Cuba	-0.0588965	-0.320903	0.203799		-4.20828	-4.66664	-3.74773		-3.22577	-3.63166	-2.81818		-15.545	-17.574	-13.4661
Cyprus	-5.07768	-5.3534	-4.80117		-14.2453	-14.9357	-13.5493		-5.46037	-5.71289	-5.20718		-0.419196	-0.46842	-0.369947
Czechia	-0.705794	-1.41246	0.00593505		-11.7548	-13.1648	-10.322		-1.36311	-2.21204	-0.506803		-0.956402	-1.24017	-0.671815
Germany	0.331111	0.123174	0.53948		-12.1827	-14.1878	-10.1309		-2.19261	-2.95249	-1.42677		-5.724	-7.57114	-3.83996
Djibouti	-1.85393	-2.01728	-1.6903		-2.21803	-2.75789	-1.67519		-2.16909	-2.71303	-1.62211		-0.221566	-19.3927	23.5091
Denmark	-0.607138	-0.732079	-0.48204		-10.6237	-12.2531	-8.96408		-0.910446	-1.07489	-0.745726		-0.414218	-0.502773	-0.325586
Dominican Republic	-1.23594	-1.35003	-1.12171		-2.04643	-2.86405	-1.22194		-1.89872	-2.55838	-1.2346		-2.39218	-5.70668	1.03883
Algeria	-1.0171	-1.7389	-0.290003		-10.2468	-10.5784	-9.91386		-9.4319	-9.86256	-8.99918		-71.9091	-76.0529	-67.0484
Ecuador	-1.15872	-1.23158	-1.0858		-5.0715	-6.11903	-4.01227		-4.53024	-5.45662	-3.59478		-26.4135	-33.4584	-18.6228
Egypt	-1.58042	-1.71402	-1.44663		-11.6456	-12.1152	-11.1735		-9.47536	-9.99563	-8.95209		-44.3049	-48.8027	-39.4119
Eritrea	-1.75657	-1.87839	-1.63459		-2.78991	-3.39578	-2.18023		-2.76483	-3.36204	-2.16394		-62.4412	-80.5272	-27.557
Spain	-0.195108	-0.465333	0.0758495		-7.23015	-7.91333	-6.54189		-0.90992	-1.19187	-0.627162		-0.744249	-0.818909	-0.669532
Estonia	-0.305505	-0.688706	0.0791758		-15.0885	-17.1906	-12.933		-0.768345	-1.16918	-0.365883		-1.06692	-1.31689	-0.816324
Ethiopia	-1.77426	-1.85197	-1.69648		-6.96049	-7.82595	-6.08689		-6.85216	-7.71407	-5.9822		-99.0028	-99.3863	-98.3798
Finland	-0.394526	-0.696123	-0.0920129		-16.4415	-18.0231	-14.8295		-2.85454	-3.62882	-2.07404		-2.42667	-3.13751	-1.71062
Fiji	-0.834442	-0.90626	-0.762572		-3.38125	-3.55557	-3.20662		-2.94409	-3.08222	-2.80575		-13.5257	-14.6277	-12.4095
France	-0.168525	-0.340264	0.00351122		-5.55663	-6.00368	-5.10746		-0.658299	-0.79642	-0.519986		-0.664169	-0.746879	-0.58139
Gabon	-2.6442	-2.68175	-2.60663		-6.56399	-7.30141	-5.8207		-6.31162	-6.99331	-5.62495		-47.6102	-53.3982	-41.1034
United Kingdom	-0.505002	-0.724691	-0.284827		-1.44745	-2.28425	-0.603484		-0.67205	-0.962806	-0.38044		-0.287758	-0.471524	-0.103653
Georgia	0.905762	0.382052	1.43221		3.57491	1.598	5.59028		2.28274	1.178	3.39955		4.41084	-1.48129	10.6554
Ghana	-1.78706	-1.90492	-1.66905		-5.44008	-5.70443	-5.17498		-5.18728	-5.44745	-4.92639		-41.3922	-44.3869	-38.2363
Guinea	-1.28028	-1.36534	-1.19514		-2.01794	-2.20005	-1.83549		-1.99219	-2.17158	-1.81246		-39.9052	-45.8337	-33.3278
Guinea-Bissau	-1.53813	-1.60895	-1.46725		-3.97587	-4.36761	-3.58253		-3.9245	-4.30685	-3.54063		-54.1043	-56.8658	-51.166
Equatorial Guinea	-2.82114	-2.98444	-2.65757		-13.1133	-13.8277	-12.3931		-12.5629	-13.2892	-11.8305		-96.8139	-98.4241	-93.5584
Greece	-0.728646	-0.949248	-0.507553		-1.6945	-2.85891	-0.516139		-0.954195	-1.24011	-0.667457		-0.406687	-0.709667	-0.102782
Greenland	-1.86687	-2.05895	-1.67441		-8.18643	-9.07656	-7.28759		-1.9941	-2.19167	-1.79614		-0.203493	-0.242142	-0.16483
Guatemala	-3.55004	-3.78514	-3.31437		-8.53732	-9.56964	-7.49321		-8.11367	-9.05445	-7.16315		-54.3879	-61.1449	-46.456
Guyana	-1.48864	-1.53167	-1.4456		-3.58263	-3.98029	-3.18333		-3.28072	-3.63521	-2.92494		-15.5808	-18.4111	-12.6523
Honduras	-2.51102	-2.69647	-2.32522		-10.2422	-10.6203	-9.86247		-9.88853	-10.2909	-9.48431		-84.5225	-88.0505	-79.9529
Croatia	-1.06033	-1.23297	-0.887396		-10.8374	-11.9371	-9.72401		-1.77129	-1.98908	-1.55302		-1.35731	-1.63153	-1.08233
Haiti	-1.80415	-1.83536	-1.77292		-0.449801	-0.830902	-0.0672345		-0.50727	-0.876425	-0.136739		272.972	164.922	425.091
Hungary	-1.98987	-2.44089	-1.53676		-4.7861	-5.78279	-3.77888		-2.3965	-2.89314	-1.89732		-0.941794	-1.18932	-0.693644
Indonesia	-1.61478	-1.73684	-1.49256		-7.70086	-8.06752	-7.33274		-7.00616	-7.29674	-6.71466		-49.6652	-51.5571	-47.6994
India	-2.61671	-2.72091	-2.5124		-9.09056	-9.87596	-8.29831		-8.79789	-9.53901	-8.05071		-84.0972	-85.6559	-82.3691
Ireland	-0.619388	-0.767366	-0.47119		-6.16899	-7.75492	-4.5558		-0.821512	-0.994188	-0.648535		-0.232501	-0.29653	-0.168431
Iran (Islamic Republic of)	-2.37822	-2.7208	-2.03443		-10.5984	-11.1116	-10.0823		-8.00694	-8.54773	-7.46294		-21.7183	-23.7142	-19.6702
Iraq	-2.91798	-3.06215	-2.77359		-5.86529	-6.82019	-4.9006		-4.24635	-4.71711	-3.77327		-2.35402	-3.15995	-1.54139
Iceland	-1.3749	-1.56313	-1.18631		-9.57196	-10.2399	-8.89901		-1.49378	-1.68005	-1.30714		-0.117012	-0.140167	-0.0938519
Israel	-0.128081	-0.24321	-0.0128183		-12.2267	-13.8215	-10.6023		-3.02495	-3.84458	-2.19833		-4.79417	-6.39512	-3.16583
Italy	-0.0944867	-0.32075	0.13229		-6.17111	-6.67733	-5.66215		-0.71226	-0.925224	-0.498839		-0.559475	-0.639974	-0.478911
Jamaica	-2.58292	-2.64585	-2.51996		-8.4589	-9.91117	-6.98322		-6.51719	-7.49954	-5.52441		-15.6997	-19.3987	-11.831
Jordan	-1.49174	-1.65106	-1.33217		-9.91284	-10.5472	-9.27394		-8.25969	-8.80066	-7.71551		-29.9033	-32.7907	-26.892
Japan	-1.39779	-1.58069	-1.21455		-5.81848	-6.13886	-5.49701		-1.80496	-1.9956	-1.61396		-0.482139	-0.54995	-0.414281
Kazakhstan	0.0392267	-0.35779	0.437825		2.27296	1.44343	3.10927		0.701242	0.35561	1.04806		1.06175	0.300567	1.82872
Kenya	-2.27463	-2.3436	-2.2056		-2.88804	-3.53474	-2.23699		-2.90404	-3.50843	-2.29587		-14.3468	-25.656	-1.31713
Kyrgyzstan	-0.249067	-0.714469	0.218517		1.07211	0.0399896	2.11488		0.619444	-0.139622	1.38428		4.04661	-0.382694	8.67285
Cambodia	-2.80187	-2.95495	-2.64855		-8.91322	-9.955	-7.85939		-8.7968	-9.80316	-7.7792		-87.3315	-92.2451	-79.3046
Republic of Korea	-3.20092	-3.61822	-2.78182		-14.2253	-16.1575	-12.2487		-9.70248	-11.3587	-8.01528		-11.5334	-15.0996	-7.81736
Kuwait	-4.0045	-4.93125	-3.06871		-6.45958	-8.24294	-4.64156		-4.47106	-5.5189	-3.4116		-0.986027	-1.53071	-0.438329
Lao People's Democratic Republic	-2.42846	-2.64067	-2.21579		-10.4517	-11.1448	-9.75331		-10.0541	-10.6755	-9.42834		-88.5185	-89.4419	-87.5144
Lebanon	-2.80687	-2.861	-2.75271		-8.90129	-9.46566	-8.33341		-5.70348	-6.076	-5.32948		-7.74842	-8.93792	-6.54338
Liberia	-2.07891	-2.24802	-1.90951		-3.15072	-4.18471	-2.10556		-3.15004	-4.17865	-2.11039		-73.7929	-91.848	-15.7493
Libya	-3.88463	-4.21168	-3.55646		-7.00026	-8.01813	-5.97112		-5.75537	-6.47353	-5.03169		-1.48015	-2.61682	-0.330214
Sri Lanka	-1.0783	-1.28641	-0.86976		-7.4661	-7.68286	-7.24883		-4.85735	-5.03313	-4.68125		-10.0799	-11.105	-9.043
Lesotho	-1.70636	-1.83289	-1.57967		-0.982274	-1.90748	-0.0483403		-0.980227	-1.88381	-0.0683187		68.5858	11.3172	155.317
Lithuania	-0.892893	-1.19526	-0.589599		-6.16046	-8.01869	-4.26469		-2.09002	-2.69193	-1.48439		-3.66694	-4.52414	-2.80205
Luxembourg	-1.15134	-1.36027	-0.941976		-8.52274	-9.19559	-7.84491		-3.075	-3.32362	-2.82573		-2.66084	-3.22935	-2.08898
Latvia	0.0157822	-0.46802	0.501936		-12.342	-14.4144	-10.2195		-1.79164	-2.40373	-1.17572		-4.59927	-5.72324	-3.4619
Morocco	-2.15327	-2.31321	-1.99307		-10.3137	-10.585	-10.0416		-9.53232	-9.81682	-9.24691		-66.8623	-72.085	-60.6624
Republic of Moldova	-1.89153	-2.17602	-1.60621		-11.578	-12.4805	-10.6662		-5.44694	-6.11497	-4.77416		-12.9423	-14.9464	-10.891
Madagascar	-1.27003	-1.38239	-1.15754		-2.17412	-2.61076	-1.73552		-2.22788	-2.64929	-1.80464		-32.3089	-43.5298	-18.8583
Mexico	-0.492761	-0.974	-0.00918308		-4.98368	-5.29351	-4.67284		-3.56865	-3.9465	-3.1893		-7.24842	-8.24656	-6.23943
North Macedonia	-3.01776	-3.26931	-2.76555		-11.2159	-11.9498	-10.4758		-5.14432	-5.5715	-4.7152		-4.65125	-5.23705	-4.06183
Mali	-0.872989	-0.905526	-0.840442		-4.85517	-5.19375	-4.51538		-4.77887	-5.10199	-4.45466		-96.6846	-97.6063	-95.4081
Myanmar	-1.80877	-1.82615	-1.79138		-6.16424	-6.72659	-5.5985		-6.0428	-6.57699	-5.50556		-65.0088	-69.8445	-59.3975
Montenegro	-1.86724	-1.95535	-1.77906		-3.96838	-5.02736	-2.89759		-1.93011	-2.03517	-1.82494		-0.115622	-0.167051	-0.0641677
Mongolia	-0.513078	-1.05295	0.0297394		-8.66758	-9.12573	-8.20711		-7.98735	-8.43145	-7.54109		-74.5719	-79.2663	-68.8146
Mozambique	-0.881199	-1.0138	-0.748422		-5.08369	-5.60346	-4.56107		-4.90362	-5.39358	-4.41112		-68.5487	-74.5075	-61.197
Mauritania	-1.86739	-1.99427	-1.74033		-7.74331	-7.99294	-7.493		-7.65715	-7.90896	-7.40466		-98.9074	-99.2736	-98.3566
Malawi	-1.99421	-2.22211	-1.76578		-3.32706	-3.87873	-2.77221		-3.21696	-3.76174	-2.6691		-27.9148	-34.2738	-20.9407
Malaysia	-2.69401	-2.89303	-2.49458		-8.25763	-8.76276	-7.7497		-7.27511	-7.7827	-6.76472		-25.8896	-28.9311	-22.7179
Namibia	-1.15486	-1.28116	-1.0284		-5.71313	-6.36772	-5.05396		-5.3315	-5.92925	-4.72994		-50.0664	-54.8503	-44.7756
Niger	-0.173766	-0.203601	-0.143921		-2.16077	-2.41835	-1.90251		-2.14092	-2.39864	-1.88253		-73.2247	-76.8769	-68.9958
Nigeria	-1.45522	-1.72678	-1.18291		-3.93473	-4.74823	-3.11429		-3.79909	-4.57072	-3.02121		-36.5164	-45.0677	-26.6339
Nicaragua	-2.58105	-2.81025	-2.35132		-9.65801	-10.2004	-9.11238		-8.32769	-8.92074	-7.73077		-35.07	-39.1789	-30.6836
Netherlands	-0.0809223	-0.234768	0.0731607		-8.95438	-10.1065	-7.78751		-0.670978	-0.821042	-0.520688		-0.653385	-0.757417	-0.549245
Norway	-1.54954	-1.69988	-1.39897		-7.88777	-9.6289	-6.11309		-1.81771	-1.99731	-1.63778		-0.42665	-0.556458	-0.296673
Nepal	-3.07173	-3.20925	-2.93401		-10.4069	-10.6455	-10.1676		-10.1026	-10.3159	-9.88869		-81.5733	-84.7157	-77.7849
New Zealand	-0.00904163	-0.121463	0.103507		-6.83678	-8.15559	-5.49902		-0.194449	-0.341826	-0.0468531		-0.471859	-0.602666	-0.340881
Oman	-4.72192	-4.85591	-4.58775		-9.64324	-9.91989	-9.36575		-6.98809	-7.26258	-6.71279		-6.47881	-7.24622	-5.70504
Pakistan	-1.97035	-2.08845	-1.85211		-5.31244	-5.83525	-4.78673		-5.13579	-5.6127	-4.65647		-53.4179	-56.4035	-50.2279
Panama	-0.469747	-0.611518	-0.327774		-2.6671	-3.14655	-2.18528		-2.27143	-2.6917	-1.84933		-10.7719	-12.7087	-8.79204
Peru	-2.03839	-2.08688	-1.98988		-9.99836	-10.5148	-9.47897		-9.13213	-9.62924	-8.63229		-66.5761	-71.5618	-60.7163
Philippines	-1.0564	-1.14567	-0.967051		-4.87526	-5.08271	-4.66735		-3.98141	-4.13779	-3.82478		-13.765	-14.5775	-12.9447
Papua New Guinea	-0.480804	-0.501954	-0.45965		-2.55581	-3.00938	-2.10013		-2.48341	-2.9262	-2.0386		-50.7644	-57.9631	-42.3329
Poland	-2.49225	-2.73742	-2.24645		-14.5249	-15.6116	-13.4243		-4.0376	-4.53809	-3.53448		-4.07976	-4.92913	-3.2228
Puerto Rico	-2.68526	-3.00318	-2.36629		-10.9313	-12.3962	-9.44195		-5.90296	-6.45216	-5.35054		-7.90521	-10.0323	-5.72786
Democratic People's Republic of Korea	-3.39059	-3.43137	-3.34978		-1.07319	-2.12335	-0.0117748		-1.29082	-2.25283	-0.319343		27.5048	9.28764	48.7587
Portugal	-1.58206	-1.69289	-1.47111		-10.1569	-11.2449	-9.05558		-2.44038	-2.58802	-2.29252		-1.10978	-1.2821	-0.93715
Paraguay	-2.348	-2.4003	-2.29567		-8.64912	-9.27495	-8.01896		-7.9573	-8.49312	-7.41833		-50.1592	-52.6898	-47.4933
Qatar	-2.99139	-3.23079	-2.75141		-9.72006	-10.2886	-9.1479		-7.06112	-7.53732	-6.58246		-13.0544	-15.1744	-10.8814
Romania	0.483387	0.0914489	0.87686		-11.023	-11.7553	-10.2846		-5.06758	-5.73003	-4.40047		-20.0789	-22.7038	-17.365
Russian Federation	0.709803	0.150531	1.2722		-7.25726	-7.80303	-6.70827		-2.52307	-2.78738	-2.25803		-11.3579	-12.762	-9.93127
Rwanda	-2.38782	-2.51274	-2.26274		-6.72117	-7.63694	-5.79633		-6.65797	-7.57156	-5.73535		-98.9058	-99.5831	-97.1286
Saudi Arabia	-4.36896	-4.43575	-4.30211		-7.58828	-8.01663	-7.15794		-6.04339	-6.29181	-5.79432		-3.71318	-4.52456	-2.89491
Sudan	-2.59727	-2.79929	-2.39483		-6.70383	-7.2912	-6.11275		-6.66677	-7.21896	-6.1113		-85.4313	-86.4946	-84.2843
South Sudan	-0.378473	-0.41016	-0.346777		-1.67413	-1.89258	-1.45519		-1.60437	-1.81861	-1.38966		-19.833	-25.249	-14.0247
Senegal	-1.3979	-1.52106	-1.27459		-3.20623	-3.5718	-2.83928		-3.18264	-3.53314	-2.83088		-48.7887	-55.6604	-40.852
Solomon Islands	-1.21508	-1.26636	-1.16377		-1.16081	-1.81985	-0.497351		-1.16417	-1.81304	-0.511011		40.0128	1.76931	92.6277
Sierra Leone	-1.2334	-1.3246	-1.14212		-0.860409	-1.67974	-0.0342504		-0.827697	-1.64189	-0.00676002		21.6179	-16.6574	77.4711
El Salvador	-2.54514	-2.72807	-2.36187		-10.805	-12.2424	-9.34399		-9.87948	-11.2504	-8.48742		-63.6575	-72.2995	-52.3192
Somalia	-0.61076	-0.649038	-0.572468		-0.0843176	-0.325676	0.157625		-0.0947671	-0.336747	0.1478		44.3155	27.5633	63.2678
Serbia	-2.31022	-2.54886	-2.07099		-8.43353	-9.29239	-7.56653		-4.13392	-4.49048	-3.77602		-2.87877	-3.26585	-2.49013
Suriname	-1.14738	-1.27794	-1.01665		-1.64173	-2.32855	-0.950073		-1.5614	-2.13246	-0.987008		-2.11404	-5.13699	1.00524
Slovakia	-1.64148	-2.35075	-0.927058		-9.05312	-9.74706	-8.35385		-2.12693	-2.86078	-1.38754		-0.624519	-0.710699	-0.538265
Slovenia	-0.442529	-0.78344	-0.100447		-6.1355	-8.00983	-4.22299		-0.662673	-0.99553	-0.328697		-0.337826	-0.449503	-0.226025
Sweden	-0.890879	-1.18799	-0.592876		-10.414	-11.7596	-9.04788		-1.36078	-1.73698	-0.98313		-0.498461	-0.614957	-0.381829
Eswatini	-1.6405	-1.70534	-1.57561		-3.49874	-4.73744	-2.24393		-3.29661	-4.44355	-2.1359		-15.5525	-28.1586	-0.734377
Syrian Arab Republic	-3.00281	-3.35584	-2.6485		-10.7368	-11.7865	-9.67448		-8.33147	-8.93509	-7.72384		-15.5206	-18.0716	-12.8901
Chad	-0.323426	-0.371451	-0.275377		-2.14328	-2.55398	-1.73085		-2.11073	-2.52413	-1.69558		-69.8856	-76.5261	-61.3667
Togo	-1.33508	-1.45319	-1.21683		-3.12254	-3.57887	-2.66404		-3.08058	-3.53377	-2.62526		-41.5493	-47.9552	-34.3548
Thailand	-1.46951	-1.55693	-1.382		-2.37642	-3.13023	-1.61674		-2.16228	-2.64857	-1.67357		0.356563	-1.49591	2.24387
Tajikistan	-1.14901	-1.34369	-0.953954		-7.1707	-7.83447	-6.50215		-3.9654	-4.29394	-3.63574		-6.60287	-7.96213	-5.22353
Turkmenistan	-1.07667	-1.46367	-0.688149		-3.35549	-3.71613	-2.99351		-2.08778	-2.27038	-1.90484		-2.09322	-2.98805	-1.19014
Trinidad and Tobago	-1.1783	-1.42348	-0.932503		-7.88285	-8.6618	-7.09725		-5.89151	-6.56682	-5.21132		-19.8817	-23.243	-16.3733
Tunisia	-3.12134	-3.28751	-2.95489		-8.31852	-8.83909	-7.79497		-6.98303	-7.50285	-6.46029		-18.0316	-20.743	-15.2274
Turkey	-2.34098	-2.40948	-2.27243		-12.6977	-13.8092	-11.5718		-9.75628	-10.5828	-8.9221		-38.2696	-42.0626	-34.2282
United Republic of Tanzania	-0.978368	-1.05084	-0.905844		-2.93368	-3.37093	-2.49445		-2.851	-3.26272	-2.43754		-36.3519	-41.0518	-31.2774
Uganda	-1.78654	-1.93173	-1.64113		-2.78227	-3.42448	-2.1358		-2.69569	-3.32214	-2.06517		-20.6991	-28.6946	-11.807
Ukraine	-0.229794	-0.775213	0.318623		-4.5386	-5.16424	-3.90884		-1.54583	-1.9035	-1.18685		-3.5987	-4.33789	-2.85379
Uruguay	-1.12768	-1.28698	-0.968118		-2.92214	-3.6088	-2.23057		-2.46589	-2.96847	-1.96071		-7.93445	-11.2487	-4.49641
United States of America	-2.13174	-2.50688	-1.75516		0.582873	0.0369741	1.13175		-1.55243	-1.89598	-1.20768		0.415863	0.241624	0.590406
Uzbekistan	-1.47244	-1.7966	-1.14722		-3.04178	-3.95064	-2.12433		-2.46487	-3.05183	-1.87435		-3.39466	-6.79593	0.13072
Venezuela (Bolivarian Republic of)	-0.531819	-0.787371	-0.275609		-4.02783	-5.18991	-2.85151		-3.52713	-4.56329	-2.47972		-23.1654	-30.8465	-14.6311
Viet Nam	-1.72947	-1.82369	-1.63515		-13.0151	-13.2254	-12.8042		-6.24086	-6.71791	-5.76138		-9.40574	-10.8225	-7.96646
Vanuatu	-1.53661	-1.59531	-1.47788		-2.58449	-2.98937	-2.17791		-2.50159	-2.88511	-2.11654		-12.0132	-17.2271	-6.47084
Yemen	-2.50464	-2.69477	-2.31415		-4.03536	-4.33411	-3.73567		-3.92777	-4.21658	-3.63809		-39.4731	-46.9952	-30.8835
South Africa	-0.897108	-0.959835	-0.834341		-5.36067	-7.40554	-3.27064		-4.8675	-6.77738	-2.9185		-38.3131	-55.6302	-14.2372
Zambia	-1.80115	-1.97652	-1.62547		-5.88898	-6.6639	-5.10763		-5.57338	-6.31199	-4.82894		-53.5184	-58.6271	-47.779
Zimbabwe	-0.798058	-0.943968	-0.651932		4.10344	2.40174	5.83341		4.01996	2.37195	5.6945		519.244	261.729	960.084
American Samoa	-1.65493	-1.70846	-1.60138		-4.4721	-4.74757	-4.19584		-3.96376	-4.17278	-3.75428		-9.72684	-11.213	-8.21584
Andorra	-0.823557	-0.91103	-0.736007		-5.32709	-5.63428	-5.0189		-0.971698	-1.03427	-0.90909		-0.165687	-0.188226	-0.143143
Antigua and Barbuda	-1.73582	-1.80538	-1.66621		-2.54329	-3.5147	-1.5621		-2.42392	-3.20149	-1.6401		-1.20668	-6.0336	3.86818
Bahrain	-2.13367	-2.37705	-1.88967		-8.77973	-9.53225	-8.02096		-4.57983	-5.14543	-4.01086		-3.35759	-4.15172	-2.55688
Barbados	-1.08003	-1.31721	-0.842286		-2.75782	-3.60942	-1.89868		-2.552	-3.2403	-1.8588		-13.0747	-19.1212	-6.57609
Cabo Verde	-2.58063	-2.67785	-2.48331		-11.3408	-11.7206	-10.9595		-9.66326	-9.93038	-9.39534		-36.0171	-39.1489	-32.724
Comoros	-3.02258	-3.11767	-2.92738		-4.20993	-4.82169	-3.59423		-4.15198	-4.75687	-3.54326		-26.7799	-36.8838	-15.0584
Dominica	-2.48366	-2.57727	-2.38996		-1.26452	-1.5587	-0.969454		-1.22909	-1.52318	-0.934121		25.5016	19.5027	31.8017
Grenada	-2.0735	-2.37445	-1.77162		-5.43017	-6.2899	-4.56254		-3.71166	-4.23296	-3.18753		-4.09367	-5.0302	-3.14791
Guam	-1.03656	-1.28567	-0.786809		-0.773279	-1.07566	-0.469975		-0.975505	-1.20002	-0.750481		0.139668	-0.00803532	0.287589
Kiribati	-1.14145	-1.21602	-1.06683		-2.0346	-2.25226	-1.81645		-1.9615	-2.17342	-1.74912		-16.5546	-22.0351	-10.6889
Maldives	-2.67739	-3.02628	-2.32724		-12.3636	-13.2717	-11.4461		-9.26236	-10.2125	-8.30217		-18.5917	-21.7746	-15.2793
Malta	-1.68435	-1.89714	-1.47109		-6.58173	-7.46537	-5.68965		-1.80345	-2.03079	-1.57557		-0.191749	-0.23688	-0.146598
Marshall Islands	-1.32825	-1.38834	-1.26812		-2.78414	-3.44209	-2.12172		-2.69317	-3.31521	-2.06712		-9.86742	-20.446	2.11784
Mauritius	-2.14414	-2.27326	-2.01485		0.161041	-2.05236	2.42446		-1.06165	-2.08283	-0.0298142		2.88782	0.068185	5.7869
Northern Mariana Islands	-0.570419	-0.677751	-0.462971		-3.78772	-4.16143	-3.41255		-2.98626	-3.23819	-2.73368		-2.36404	-4.63523	-0.0387634
Palestine	-3.81122	-4.30896	-3.31089		-8.20786	-8.86108	-7.54995		-6.60425	-7.03627	-6.17022		-6.86794	-8.23545	-5.48005
Saint Lucia	-2.99654	-3.2051	-2.78752		-3.1726	-4.5448	-1.78068		-3.12304	-4.01626	-2.22151		0.454323	-1.61057	2.56255
Saint Vincent and the Grenadines	-1.52953	-1.63529	-1.42367		-1.56238	-2.34447	-0.774019		-1.53865	-1.85202	-1.22427		0.220982	-0.170849	0.614351
Samoa	-2.4732	-2.6219	-2.32427		-7.21642	-7.83099	-6.59776		-6.65787	-7.21896	-6.09339		-37.7699	-41.606	-33.6817
Sao Tome and Principe	-2.76979	-3.01884	-2.52009		-7.01024	-8.04367	-5.9652		-6.65491	-7.64994	-5.64915		-38.7963	-46.202	-30.371
Seychelles	-0.300402	-0.513225	-0.0871231		-5.70863	-6.52617	-4.88394		-3.36217	-4.04947	-2.66995		-6.63042	-7.95944	-5.28221
Taiwan (Province of China)	-3.14137	-3.59615	-2.68444		2.3198	1.17805	3.47442		-2.0265	-2.55081	-1.49937		1.87327	1.44774	2.30059
Gambia	-1.79776	-1.90861	-1.68678		-2.34906	-2.71153	-1.98523		-2.36987	-2.73989	-1.99843		-14.7756	-25.2192	-2.87352
Timor-Leste	-1.84539	-2.08203	-1.60818		-6.63552	-7.44198	-5.82202		-6.59325	-7.37908	-5.80075		-82.8774	-86.8537	-77.6984
Tonga	-0.669733	-0.721373	-0.618066		-4.05686	-4.21916	-3.89429		-3.6019	-3.73916	-3.46444		-21.5961	-22.9715	-20.1962
United States Virgin Islands	-2.35245	-2.46035	-2.24443		-4.23696	-4.88563	-3.58386		-3.06281	-3.26849	-2.8567		-2.31659	-2.95085	-1.67819
Cook Islands	-1.43019	-1.47086	-1.38951		-5.53758	-5.95483	-5.11849		-1.82072	-1.89467	-1.74672		-0.432137	-0.513929	-0.350278
Monaco	-0.980718	-1.02931	-0.932097		-7.39512	-8.61595	-6.15798		-1.07133	-1.12996	-1.01266		-0.0980169	-0.122921	-0.0731066
Nauru	-1.64817	-1.70418	-1.59212		-2.52002	-4.15201	-0.860256		-2.35596	-3.85507	-0.83348		-4.07058	-20.6575	15.9839
Niue	-1.61217	-1.66521	-1.55911		-5.33121	-5.70441	-4.95653		-4.44421	-4.72963	-4.15794		-12.8162	-14.3264	-11.2793
Palau	-1.28991	-1.35045	-1.22933		-3.1313	-3.27084	-2.99155		-1.8921	-1.97527	-1.80886		-0.804061	-0.87399	-0.734084
Saint Kitts and Nevis	-1.95855	-1.9911	-1.92599		-4.93098	-6.00293	-3.8468		-4.64759	-5.63376	-3.65112		-40.4529	-50.6687	-28.1216
San Marino	-0.645456	-0.695113	-0.595775		-3.38008	-3.78954	-2.96888		-0.744572	-0.804849	-0.684259		-0.138339	-0.0954083	-0.0954083
Tokelau	-1.39915	-1.45134	-1.34694		-6.69612	-6.9886	-6.40273		-6.12531	-6.36729	-5.8827		-40.2081	-41.7419	-38.634
Tuvalu	-1.43134	-1.45657	-1.40609		-6.16248	-6.34638	-5.97823		-5.89107	-6.08694	-5.69478		-57.5007	-60.571	-54.1914
Micronesia (Federated States of)	-2.1301	-2.2959	-1.96402		-5.30565	-5.46579	-5.14525		-5.1002	-5.269	-4.9311		-41.5038	-43.3308	-39.618
