# Supplementary material for: The global burden and trends of maternal sepsis and other maternal infections in 204 countries and territories from 1990 to 2019
Source: BMC Infect Dis. 2021 Oct 18;21:1074. doi: 10.1186/s12879-021-06779-0 (PMC8524924; doi:10.1186/s12879-021-06779-0)
Supplement: Supplementary file 10 — Additional file 10: Table S8. The MMR of MSMI in different age groups, 5 SDI quintiles, 21 region, and in 204 countries. [file 12879_2021_6779_MOESM10_ESM.xlsx]

## Sheet: S8
Table S8. The MMR of MSMI in different age groups, 5 SDI quintiles, 21 region, and in 204 countries
measure_name	location_name	age_name	metric_name	year	val	upper	lower
MMR	Global	All Ages	Rate	1990	27.5283	31.4948	23.8999
MMR	Global	All Ages	Rate	1991	27.1391	30.8802	23.3565
MMR	Global	All Ages	Rate	1992	27.2194	31.2402	23.431
MMR	Global	All Ages	Rate	1993	26.8216	30.7502	23.0232
MMR	Global	All Ages	Rate	1994	26.7732	30.433	23.1936
MMR	Global	All Ages	Rate	1995	26.4705	30.2049	22.9133
MMR	Global	All Ages	Rate	1996	26.2247	29.7858	22.9553
MMR	Global	All Ages	Rate	1997	26.3938	29.9256	22.7809
MMR	Global	All Ages	Rate	1998	26.3925	29.933	22.8492
MMR	Global	All Ages	Rate	1999	26.2038	29.4376	22.6495
MMR	Global	All Ages	Rate	2000	25.9409	29.4157	22.4877
MMR	Global	All Ages	Rate	2001	25.5741	28.8287	22.3165
MMR	Global	All Ages	Rate	2002	25.1034	28.1146	21.8074
MMR	Global	All Ages	Rate	2003	24.5827	27.5702	21.6003
MMR	Global	All Ages	Rate	2004	24.1639	27.163	21.05
MMR	Global	All Ages	Rate	2005	23.7367	26.6921	20.8188
MMR	Global	All Ages	Rate	2006	22.9694	25.5843	20.2737
MMR	Global	All Ages	Rate	2007	21.9931	24.6387	19.3186
MMR	Global	All Ages	Rate	2008	21.1821	23.6637	18.5681
MMR	Global	All Ages	Rate	2009	20.3915	22.8612	17.8109
MMR	Global	All Ages	Rate	2010	19.4876	21.853	16.939
MMR	Global	All Ages	Rate	2011	18.4186	20.7179	15.8964
MMR	Global	All Ages	Rate	2012	17.0623	19.2191	14.8464
MMR	Global	All Ages	Rate	2013	16.1249	18.3247	13.8637
MMR	Global	All Ages	Rate	2014	15.1082	17.2145	12.9898
MMR	Global	All Ages	Rate	2015	14.0671	16.043	12.107
MMR	Global	All Ages	Rate	2016	13.3238	15.3514	11.4324
MMR	Global	All Ages	Rate	2017	13.0363	15.1108	11.144
MMR	Global	All Ages	Rate	2018	12.8329	14.9486	10.9091
MMR	Global	All Ages	Rate	2019	12.4418	14.5059	10.5097
MMR	Global	10 to 14	Rate	1990	77.3686	101.917	58.5866
MMR	Global	10 to 14	Rate	1991	76.6829	101.466	57.4729
MMR	Global	10 to 14	Rate	1992	76.2526	103.359	56.9744
MMR	Global	10 to 14	Rate	1993	74.5736	99.7697	55.87
MMR	Global	10 to 14	Rate	1994	71.0328	94.6467	53.4313
MMR	Global	10 to 14	Rate	1995	67.6382	88.7565	50.794
MMR	Global	10 to 14	Rate	1996	64.7059	84.3069	48.8384
MMR	Global	10 to 14	Rate	1997	63.3636	82.0969	47.7453
MMR	Global	10 to 14	Rate	1998	63.1159	83.2009	47.1206
MMR	Global	10 to 14	Rate	1999	63.0896	83.3181	46.7739
MMR	Global	10 to 14	Rate	2000	62.176	81.2159	46.9243
MMR	Global	10 to 14	Rate	2001	59.7837	78.6356	44.9662
MMR	Global	10 to 14	Rate	2002	58.7073	76.0989	44.4581
MMR	Global	10 to 14	Rate	2003	57.3554	74.275	44.1149
MMR	Global	10 to 14	Rate	2004	56.7134	73.9239	43.3931
MMR	Global	10 to 14	Rate	2005	57.63	75.6959	43.9036
MMR	Global	10 to 14	Rate	2006	57.4038	75.4191	43.7215
MMR	Global	10 to 14	Rate	2007	56.4538	76.1225	42.3995
MMR	Global	10 to 14	Rate	2008	55.4354	76.6238	41.351
MMR	Global	10 to 14	Rate	2009	54.0382	75.9703	39.3893
MMR	Global	10 to 14	Rate	2010	52.0212	73.3238	37.9016
MMR	Global	10 to 14	Rate	2011	50.1943	71.8222	36.0917
MMR	Global	10 to 14	Rate	2012	47.7749	68.8241	33.8527
MMR	Global	10 to 14	Rate	2013	46.0163	67.7319	32.9447
MMR	Global	10 to 14	Rate	2014	44.378	64.4742	31.4315
MMR	Global	10 to 14	Rate	2015	42.4555	61.2664	30.0914
MMR	Global	10 to 14	Rate	2016	40.7934	58.62	29.2249
MMR	Global	10 to 14	Rate	2017	39.3444	56.8315	28.4133
MMR	Global	10 to 14	Rate	2018	37.8161	54.6707	27.5473
MMR	Global	10 to 14	Rate	2019	35.7448	51.0575	26.0813
MMR	Global	15 to 19	Rate	1990	30.5367	39.2014	23.1559
MMR	Global	15 to 19	Rate	1991	30.4913	39.1031	22.9014
MMR	Global	15 to 19	Rate	1992	30.5999	39.6232	22.937
MMR	Global	15 to 19	Rate	1993	30.1332	38.7166	22.9621
MMR	Global	15 to 19	Rate	1994	29.0581	36.8845	22.3233
MMR	Global	15 to 19	Rate	1995	28.3723	36.3893	21.4131
MMR	Global	15 to 19	Rate	1996	28.0592	35.7186	21.3912
MMR	Global	15 to 19	Rate	1997	28.309	36.2769	21.4939
MMR	Global	15 to 19	Rate	1998	28.167	36.1853	21.2876
MMR	Global	15 to 19	Rate	1999	28.2874	36.2672	21.5459
MMR	Global	15 to 19	Rate	2000	28.3378	36.5646	21.3551
MMR	Global	15 to 19	Rate	2001	27.0449	34.1365	20.7488
MMR	Global	15 to 19	Rate	2002	26.4868	33.1571	20.47
MMR	Global	15 to 19	Rate	2003	26.9732	33.5165	21.063
MMR	Global	15 to 19	Rate	2004	26.7274	32.9057	21.0197
MMR	Global	15 to 19	Rate	2005	26.5547	32.8506	20.9435
MMR	Global	15 to 19	Rate	2006	25.1093	30.8872	19.9883
MMR	Global	15 to 19	Rate	2007	23.5168	28.5957	19.0187
MMR	Global	15 to 19	Rate	2008	22.3715	26.9413	18.3076
MMR	Global	15 to 19	Rate	2009	21.6414	25.8501	17.6441
MMR	Global	15 to 19	Rate	2010	20.8347	25.0213	16.9532
MMR	Global	15 to 19	Rate	2011	19.8551	23.7015	16.2928
MMR	Global	15 to 19	Rate	2012	18.4972	22.1037	15.0724
MMR	Global	15 to 19	Rate	2013	17.7377	21.2787	14.4948
MMR	Global	15 to 19	Rate	2014	16.8753	20.2005	13.5716
MMR	Global	15 to 19	Rate	2015	16.0386	19.4246	12.9162
MMR	Global	15 to 19	Rate	2016	15.4065	18.6047	12.4296
MMR	Global	15 to 19	Rate	2017	15.0911	18.2823	12.1108
MMR	Global	15 to 19	Rate	2018	14.9573	18.094	11.9423
MMR	Global	15 to 19	Rate	2019	14.339	17.57	11.3417
MMR	Global	20 to 24	Rate	1990	19.0933	24.4676	14.8125
MMR	Global	20 to 24	Rate	1991	18.9909	23.9333	14.7445
MMR	Global	20 to 24	Rate	1992	19.1578	24.5417	15.0117
MMR	Global	20 to 24	Rate	1993	18.8388	24.1829	14.7502
MMR	Global	20 to 24	Rate	1994	18.6083	23.6256	14.7123
MMR	Global	20 to 24	Rate	1995	18.2753	23.1505	14.4227
MMR	Global	20 to 24	Rate	1996	18.13	22.8273	14.3669
MMR	Global	20 to 24	Rate	1997	18.334	23.0522	14.5238
MMR	Global	20 to 24	Rate	1998	18.3099	22.9654	14.5592
MMR	Global	20 to 24	Rate	1999	18.1645	22.6913	14.4492
MMR	Global	20 to 24	Rate	2000	17.7269	22.254	14.2526
MMR	Global	20 to 24	Rate	2001	17.2629	21.2847	13.902
MMR	Global	20 to 24	Rate	2002	16.8888	20.7752	13.5603
MMR	Global	20 to 24	Rate	2003	16.2454	19.7278	13.2853
MMR	Global	20 to 24	Rate	2004	16.0349	19.2631	12.9906
MMR	Global	20 to 24	Rate	2005	15.8642	19.3525	12.8595
MMR	Global	20 to 24	Rate	2006	15.426	18.738	12.4852
MMR	Global	20 to 24	Rate	2007	14.7421	17.8671	11.9322
MMR	Global	20 to 24	Rate	2008	14.1323	16.9949	11.4919
MMR	Global	20 to 24	Rate	2009	13.4276	16.1625	10.9542
MMR	Global	20 to 24	Rate	2010	12.7039	15.3369	10.4625
MMR	Global	20 to 24	Rate	2011	12.007	14.2979	9.77267
MMR	Global	20 to 24	Rate	2012	11.0606	13.0844	9.07112
MMR	Global	20 to 24	Rate	2013	10.3569	12.3201	8.52364
MMR	Global	20 to 24	Rate	2014	9.70519	11.4724	8.04861
MMR	Global	20 to 24	Rate	2015	9.16339	10.774	7.52182
MMR	Global	20 to 24	Rate	2016	8.80674	10.4676	7.21333
MMR	Global	20 to 24	Rate	2017	8.69947	10.4234	7.11115
MMR	Global	20 to 24	Rate	2018	8.74174	10.4662	7.10359
MMR	Global	20 to 24	Rate	2019	8.54433	10.2703	6.83639
MMR	Global	25 to 29	Rate	1990	20.2961	24.6592	16.4163
MMR	Global	25 to 29	Rate	1991	19.6966	24.1467	15.9971
MMR	Global	25 to 29	Rate	1992	19.6208	24.0894	15.6926
MMR	Global	25 to 29	Rate	1993	19.2815	23.9748	15.6005
MMR	Global	25 to 29	Rate	1994	19.5711	24.0543	15.9613
MMR	Global	25 to 29	Rate	1995	19.4836	23.7998	15.7391
MMR	Global	25 to 29	Rate	1996	19.3132	23.8112	15.5544
MMR	Global	25 to 29	Rate	1997	19.4909	23.9379	15.7388
MMR	Global	25 to 29	Rate	1998	19.5597	24.309	15.7474
MMR	Global	25 to 29	Rate	1999	19.5123	24.0186	15.6253
MMR	Global	25 to 29	Rate	2000	19.3736	23.9552	15.7011
MMR	Global	25 to 29	Rate	2001	19.3639	23.7768	15.5191
MMR	Global	25 to 29	Rate	2002	18.8382	22.8735	15.3111
MMR	Global	25 to 29	Rate	2003	18.2218	21.8601	15.1045
MMR	Global	25 to 29	Rate	2004	17.7935	21.3013	14.6831
MMR	Global	25 to 29	Rate	2005	17.5562	21.1344	14.5634
MMR	Global	25 to 29	Rate	2006	16.8435	19.9962	14.0327
MMR	Global	25 to 29	Rate	2007	15.9129	18.8139	13.3613
MMR	Global	25 to 29	Rate	2008	15.2254	17.8765	12.759
MMR	Global	25 to 29	Rate	2009	14.6825	17.3934	12.222
MMR	Global	25 to 29	Rate	2010	14.0567	16.6895	11.7008
MMR	Global	25 to 29	Rate	2011	13.0825	15.5155	10.8947
MMR	Global	25 to 29	Rate	2012	11.8281	14.0657	9.86474
MMR	Global	25 to 29	Rate	2013	10.9834	12.9379	9.18311
MMR	Global	25 to 29	Rate	2014	10.0748	11.7804	8.34285
MMR	Global	25 to 29	Rate	2015	9.1816	10.8404	7.61936
MMR	Global	25 to 29	Rate	2016	8.60068	10.1494	7.12835
MMR	Global	25 to 29	Rate	2017	8.43698	10.1244	6.93701
MMR	Global	25 to 29	Rate	2018	8.34338	9.96239	6.80397
MMR	Global	25 to 29	Rate	2019	8.1198	9.75173	6.64216
MMR	Global	30 to 34	Rate	1990	29.2064	36.1462	24.0547
MMR	Global	30 to 34	Rate	1991	28.5579	35.3328	23.3735
MMR	Global	30 to 34	Rate	1992	28.3623	35.0393	23.0088
MMR	Global	30 to 34	Rate	1993	27.5721	34.127	22.5485
MMR	Global	30 to 34	Rate	1994	27.4469	33.9182	22.2994
MMR	Global	30 to 34	Rate	1995	26.7963	33.0459	21.7956
MMR	Global	30 to 34	Rate	1996	26.1769	32.3006	21.4266
MMR	Global	30 to 34	Rate	1997	26.0617	32.1848	21.0927
MMR	Global	30 to 34	Rate	1998	25.8868	31.7816	21.0162
MMR	Global	30 to 34	Rate	1999	25.3728	31.0623	20.619
MMR	Global	30 to 34	Rate	2000	25.1269	30.9373	20.4409
MMR	Global	30 to 34	Rate	2001	24.7535	30.2313	20.2582
MMR	Global	30 to 34	Rate	2002	23.7115	28.6799	19.4318
MMR	Global	30 to 34	Rate	2003	23.2334	27.9279	19.0937
MMR	Global	30 to 34	Rate	2004	22.9654	27.5189	18.8495
MMR	Global	30 to 34	Rate	2005	22.1415	26.7118	18.1719
MMR	Global	30 to 34	Rate	2006	21.5135	25.4385	17.8352
MMR	Global	30 to 34	Rate	2007	20.7302	24.5846	17.2491
MMR	Global	30 to 34	Rate	2008	20.0079	23.6408	16.5499
MMR	Global	30 to 34	Rate	2009	19.1713	22.7658	16.0592
MMR	Global	30 to 34	Rate	2010	18.1544	21.6819	15.1683
MMR	Global	30 to 34	Rate	2011	16.9378	20.0663	14.2367
MMR	Global	30 to 34	Rate	2012	15.5354	18.4455	13.0735
MMR	Global	30 to 34	Rate	2013	14.6074	17.3656	12.2654
MMR	Global	30 to 34	Rate	2014	13.5375	16.0797	11.4162
MMR	Global	30 to 34	Rate	2015	12.3986	14.7391	10.3566
MMR	Global	30 to 34	Rate	2016	11.5067	13.8372	9.56953
MMR	Global	30 to 34	Rate	2017	11.0249	13.105	9.17986
MMR	Global	30 to 34	Rate	2018	10.5961	12.7454	8.79987
MMR	Global	30 to 34	Rate	2019	10.1023	12.2393	8.3134
MMR	Global	35 to 39	Rate	1990	49.6751	59.5358	41.5653
MMR	Global	35 to 39	Rate	1991	48.8425	58.2859	40.7402
MMR	Global	35 to 39	Rate	1992	48.9011	58.6565	40.681
MMR	Global	35 to 39	Rate	1993	48.2116	58.1596	40.2037
MMR	Global	35 to 39	Rate	1994	47.8828	57.2955	40.1456
MMR	Global	35 to 39	Rate	1995	46.8932	55.9888	39.1918
MMR	Global	35 to 39	Rate	1996	45.8061	55.0467	38.1912
MMR	Global	35 to 39	Rate	1997	45.5732	54.4882	38.1278
MMR	Global	35 to 39	Rate	1998	45.2463	54.2584	37.8232
MMR	Global	35 to 39	Rate	1999	44.3034	53.2427	37.1306
MMR	Global	35 to 39	Rate	2000	43.6072	51.8182	36.4207
MMR	Global	35 to 39	Rate	2001	43.4293	52.0224	36.5515
MMR	Global	35 to 39	Rate	2002	43.3978	52.1989	36.1207
MMR	Global	35 to 39	Rate	2003	41.5403	49.2501	34.9246
MMR	Global	35 to 39	Rate	2004	39.7602	47.0955	33.4594
MMR	Global	35 to 39	Rate	2005	38.6433	45.9816	32.5429
MMR	Global	35 to 39	Rate	2006	37.3973	43.8173	31.8207
MMR	Global	35 to 39	Rate	2007	35.8821	41.8478	30.5569
MMR	Global	35 to 39	Rate	2008	34.5906	40.6001	29.1532
MMR	Global	35 to 39	Rate	2009	33.2716	39.3513	28.0507
MMR	Global	35 to 39	Rate	2010	31.7265	37.6062	26.6002
MMR	Global	35 to 39	Rate	2011	30.0691	35.6236	25.2075
MMR	Global	35 to 39	Rate	2012	28.113	33.2431	23.8197
MMR	Global	35 to 39	Rate	2013	26.7044	31.8416	22.4821
MMR	Global	35 to 39	Rate	2014	24.8703	29.6764	20.9178
MMR	Global	35 to 39	Rate	2015	23.0593	27.6785	19.3579
MMR	Global	35 to 39	Rate	2016	21.7285	26.2181	18.1587
MMR	Global	35 to 39	Rate	2017	21.0124	25.2862	17.5032
MMR	Global	35 to 39	Rate	2018	20.2667	24.6695	16.8299
MMR	Global	35 to 39	Rate	2019	19.4494	23.6783	16.1088
MMR	Global	40 to 44	Rate	1990	91.5085	108.996	74.664
MMR	Global	40 to 44	Rate	1991	91.3561	109.959	74.5403
MMR	Global	40 to 44	Rate	1992	93.2009	111.826	75.7827
MMR	Global	40 to 44	Rate	1993	93.8201	112.527	76.2733
MMR	Global	40 to 44	Rate	1994	95.7048	114.07	77.5032
MMR	Global	40 to 44	Rate	1995	97.674	117.112	79.2917
MMR	Global	40 to 44	Rate	1996	97.6059	117.26	79.6483
MMR	Global	40 to 44	Rate	1997	97.2605	115.774	79.6139
MMR	Global	40 to 44	Rate	1998	96.8178	115.717	79.1401
MMR	Global	40 to 44	Rate	1999	95.2387	113.426	78.1144
MMR	Global	40 to 44	Rate	2000	92.5222	109.914	75.7783
MMR	Global	40 to 44	Rate	2001	91.4938	107.736	75.6006
MMR	Global	40 to 44	Rate	2002	91.5702	108.915	75.7319
MMR	Global	40 to 44	Rate	2003	91.404	108.496	75.5591
MMR	Global	40 to 44	Rate	2004	90.0152	106.51	74.4736
MMR	Global	40 to 44	Rate	2005	88.2138	104.918	72.777
MMR	Global	40 to 44	Rate	2006	86.5626	103.2	72.6621
MMR	Global	40 to 44	Rate	2007	84.7619	101.256	70.624
MMR	Global	40 to 44	Rate	2008	82.7672	99.4338	68.7831
MMR	Global	40 to 44	Rate	2009	79.8423	96.6091	65.1805
MMR	Global	40 to 44	Rate	2010	75.9194	92.4272	62.3677
MMR	Global	40 to 44	Rate	2011	72.5306	87.9244	59.4299
MMR	Global	40 to 44	Rate	2012	69.1788	84.2416	56.2475
MMR	Global	40 to 44	Rate	2013	66.198	80.3723	53.8292
MMR	Global	40 to 44	Rate	2014	62.5732	75.9619	50.8604
MMR	Global	40 to 44	Rate	2015	58.0372	70.9316	46.9955
MMR	Global	40 to 44	Rate	2016	54.709	67.1871	44.2833
MMR	Global	40 to 44	Rate	2017	53.5678	65.9944	43.3326
MMR	Global	40 to 44	Rate	2018	52.3829	65.5278	42.9216
MMR	Global	40 to 44	Rate	2019	50.7499	64.0532	40.7817
MMR	Global	45 to 49	Rate	1990	171.826	208.398	141.628
MMR	Global	45 to 49	Rate	1991	171.285	207.787	140.74
MMR	Global	45 to 49	Rate	1992	173.13	211.908	142.017
MMR	Global	45 to 49	Rate	1993	175.435	213.903	144.262
MMR	Global	45 to 49	Rate	1994	181.451	224.729	148.186
MMR	Global	45 to 49	Rate	1995	181.783	222.839	148.369
MMR	Global	45 to 49	Rate	1996	183.022	223.825	151.206
MMR	Global	45 to 49	Rate	1997	183.303	224.013	150.198
MMR	Global	45 to 49	Rate	1998	183.249	224.247	150.628
MMR	Global	45 to 49	Rate	1999	182.737	222.874	151.588
MMR	Global	45 to 49	Rate	2000	185.097	225.898	152.169
MMR	Global	45 to 49	Rate	2001	182.104	221.756	150.166
MMR	Global	45 to 49	Rate	2002	182.261	221.537	149.705
MMR	Global	45 to 49	Rate	2003	182.655	219.846	151.722
MMR	Global	45 to 49	Rate	2004	182.131	220.1	151.002
MMR	Global	45 to 49	Rate	2005	178.356	214.067	145.853
MMR	Global	45 to 49	Rate	2006	174.495	210.915	141.65
MMR	Global	45 to 49	Rate	2007	170.736	206.246	137.904
MMR	Global	45 to 49	Rate	2008	167.377	203.824	134.955
MMR	Global	45 to 49	Rate	2009	165.975	204.566	132.449
MMR	Global	45 to 49	Rate	2010	163.085	203.025	128.9
MMR	Global	45 to 49	Rate	2011	158.25	198.832	124.877
MMR	Global	45 to 49	Rate	2012	151.709	192.029	118.983
MMR	Global	45 to 49	Rate	2013	143.827	184.592	112.107
MMR	Global	45 to 49	Rate	2014	135.854	175.216	105.295
MMR	Global	45 to 49	Rate	2015	124.833	162.858	96.694
MMR	Global	45 to 49	Rate	2016	115.629	151.36	89.9843
MMR	Global	45 to 49	Rate	2017	113.161	149.001	87.2105
MMR	Global	45 to 49	Rate	2018	113.315	149.159	86.0431
MMR	Global	45 to 49	Rate	2019	112.487	148.458	85.42
MMR	Global	50 to 54	Rate	1990	912.088	1232.86	685.728
MMR	Global	50 to 54	Rate	1991	895.46	1187.01	676.113
MMR	Global	50 to 54	Rate	1992	895.751	1194.84	665.849
MMR	Global	50 to 54	Rate	1993	883.093	1167.47	654.498
MMR	Global	50 to 54	Rate	1994	889.263	1186.12	655.261
MMR	Global	50 to 54	Rate	1995	901.13	1212.38	673.735
MMR	Global	50 to 54	Rate	1996	911.564	1244.04	666.913
MMR	Global	50 to 54	Rate	1997	893.293	1235.8	652.458
MMR	Global	50 to 54	Rate	1998	854.417	1175.08	617.95
MMR	Global	50 to 54	Rate	1999	812.921	1113.38	588.696
MMR	Global	50 to 54	Rate	2000	780.005	1064.09	573.185
MMR	Global	50 to 54	Rate	2001	745.219	1006.51	548.994
MMR	Global	50 to 54	Rate	2002	730.085	979.745	538.408
MMR	Global	50 to 54	Rate	2003	724.3	974.006	537.653
MMR	Global	50 to 54	Rate	2004	704.438	938.579	522.046
MMR	Global	50 to 54	Rate	2005	691.049	922.772	512.524
MMR	Global	50 to 54	Rate	2006	658.193	863.939	491.456
MMR	Global	50 to 54	Rate	2007	628.211	830.697	470.989
MMR	Global	50 to 54	Rate	2008	610.675	809.999	457.826
MMR	Global	50 to 54	Rate	2009	603.416	806.059	452.9
MMR	Global	50 to 54	Rate	2010	593.128	789.653	442.193
MMR	Global	50 to 54	Rate	2011	566.535	746.228	425.764
MMR	Global	50 to 54	Rate	2012	531.017	707.663	396.721
MMR	Global	50 to 54	Rate	2013	506.792	671.611	382.461
MMR	Global	50 to 54	Rate	2014	486.569	641.202	366.411
MMR	Global	50 to 54	Rate	2015	450.044	594.243	338.358
MMR	Global	50 to 54	Rate	2016	404.283	532.629	306.457
MMR	Global	50 to 54	Rate	2017	383.64	502.29	290.607
MMR	Global	50 to 54	Rate	2018	372.456	481.728	282.008
MMR	Global	50 to 54	Rate	2019	361.347	475.478	274.661
MMR	Global	Age-standardized	Rate	1990	27.5283	31.4948	23.8999
MMR	Global	Age-standardized	Rate	1991	27.1391	30.8802	23.3565
MMR	Global	Age-standardized	Rate	1992	27.2194	31.2402	23.431
MMR	Global	Age-standardized	Rate	1993	26.8216	30.7502	23.0232
MMR	Global	Age-standardized	Rate	1994	26.7732	30.433	23.1936
MMR	Global	Age-standardized	Rate	1995	26.4705	30.2049	22.9133
MMR	Global	Age-standardized	Rate	1996	26.2247	29.7858	22.9553
MMR	Global	Age-standardized	Rate	1997	26.3938	29.9256	22.7809
MMR	Global	Age-standardized	Rate	1998	26.3925	29.933	22.8492
MMR	Global	Age-standardized	Rate	1999	26.2038	29.4376	22.6495
MMR	Global	Age-standardized	Rate	2000	25.9409	29.4157	22.4877
MMR	Global	Age-standardized	Rate	2001	25.5741	28.8287	22.3165
MMR	Global	Age-standardized	Rate	2002	25.1034	28.1146	21.8074
MMR	Global	Age-standardized	Rate	2003	24.5827	27.5702	21.6003
MMR	Global	Age-standardized	Rate	2004	24.1639	27.163	21.05
MMR	Global	Age-standardized	Rate	2005	23.7367	26.6921	20.8188
MMR	Global	Age-standardized	Rate	2006	22.9694	25.5843	20.2737
MMR	Global	Age-standardized	Rate	2007	21.9931	24.6387	19.3186
MMR	Global	Age-standardized	Rate	2008	21.1821	23.6637	18.5681
MMR	Global	Age-standardized	Rate	2009	20.3915	22.8612	17.8109
MMR	Global	Age-standardized	Rate	2010	19.4876	21.853	16.939
MMR	Global	Age-standardized	Rate	2011	18.4186	20.7179	15.8964
MMR	Global	Age-standardized	Rate	2012	17.0623	19.2191	14.8464
MMR	Global	Age-standardized	Rate	2013	16.1249	18.3247	13.8637
MMR	Global	Age-standardized	Rate	2014	15.1082	17.2145	12.9898
MMR	Global	Age-standardized	Rate	2015	14.0671	16.043	12.107
MMR	Global	Age-standardized	Rate	2016	13.3238	15.3514	11.4324
MMR	Global	Age-standardized	Rate	2017	13.0363	15.1108	11.144
MMR	Global	Age-standardized	Rate	2018	12.8329	14.9486	10.9091
MMR	Global	Age-standardized	Rate	2019	12.4418	14.5059	10.5097
MMR	High-middle SDI	Age-standardized	Rate	1990	6.53942	7.45881	5.77599
MMR	High-middle SDI	Age-standardized	Rate	1991	6.18885	7.04861	5.41359
MMR	High-middle SDI	Age-standardized	Rate	1992	5.80499	6.59129	5.09558
MMR	High-middle SDI	Age-standardized	Rate	1993	5.49102	6.16995	4.84175
MMR	High-middle SDI	Age-standardized	Rate	1994	5.419	6.07023	4.80138
MMR	High-middle SDI	Age-standardized	Rate	1995	5.21324	5.84494	4.65273
MMR	High-middle SDI	Age-standardized	Rate	1996	4.89733	5.50021	4.36525
MMR	High-middle SDI	Age-standardized	Rate	1997	4.5927	5.1373	4.11245
MMR	High-middle SDI	Age-standardized	Rate	1998	4.39151	4.89683	3.92289
MMR	High-middle SDI	Age-standardized	Rate	1999	4.21598	4.736	3.7747
MMR	High-middle SDI	Age-standardized	Rate	2000	3.79787	4.26514	3.40231
MMR	High-middle SDI	Age-standardized	Rate	2001	3.52086	3.93641	3.1753
MMR	High-middle SDI	Age-standardized	Rate	2002	3.17398	3.55411	2.85952
MMR	High-middle SDI	Age-standardized	Rate	2003	2.76152	3.08002	2.48989
MMR	High-middle SDI	Age-standardized	Rate	2004	2.47063	2.7321	2.23066
MMR	High-middle SDI	Age-standardized	Rate	2005	2.26722	2.51682	2.06431
MMR	High-middle SDI	Age-standardized	Rate	2006	2.0794	2.29391	1.89272
MMR	High-middle SDI	Age-standardized	Rate	2007	1.93246	2.12757	1.76141
MMR	High-middle SDI	Age-standardized	Rate	2008	1.75895	1.93566	1.60406
MMR	High-middle SDI	Age-standardized	Rate	2009	1.7589	1.92762	1.61459
MMR	High-middle SDI	Age-standardized	Rate	2010	1.58971	1.74336	1.44705
MMR	High-middle SDI	Age-standardized	Rate	2011	1.43598	1.56439	1.30994
MMR	High-middle SDI	Age-standardized	Rate	2012	1.27193	1.38298	1.165
MMR	High-middle SDI	Age-standardized	Rate	2013	1.23041	1.33907	1.12561
MMR	High-middle SDI	Age-standardized	Rate	2014	1.18087	1.287	1.08232
MMR	High-middle SDI	Age-standardized	Rate	2015	1.10672	1.20766	1.01005
MMR	High-middle SDI	Age-standardized	Rate	2016	1.04515	1.13909	0.958503
MMR	High-middle SDI	Age-standardized	Rate	2017	1.05124	1.15257	0.952432
MMR	High-middle SDI	Age-standardized	Rate	2018	1.0257	1.1292	0.926117
MMR	High-middle SDI	Age-standardized	Rate	2019	1.01501	1.1247	0.908272
MMR	High SDI	Age-standardized	Rate	1990	0.928863	1.02003	0.849246
MMR	High SDI	Age-standardized	Rate	1991	0.821534	0.900044	0.750328
MMR	High SDI	Age-standardized	Rate	1992	0.708009	0.777355	0.645738
MMR	High SDI	Age-standardized	Rate	1993	0.615847	0.678234	0.563566
MMR	High SDI	Age-standardized	Rate	1994	0.557158	0.614466	0.508916
MMR	High SDI	Age-standardized	Rate	1995	0.483652	0.531783	0.440696
MMR	High SDI	Age-standardized	Rate	1996	0.441188	0.485384	0.401697
MMR	High SDI	Age-standardized	Rate	1997	0.40167	0.442032	0.365243
MMR	High SDI	Age-standardized	Rate	1998	0.349236	0.386176	0.316477
MMR	High SDI	Age-standardized	Rate	1999	0.323881	0.360171	0.29236
MMR	High SDI	Age-standardized	Rate	2000	0.30878	0.344777	0.277306
MMR	High SDI	Age-standardized	Rate	2001	0.298805	0.334794	0.267645
MMR	High SDI	Age-standardized	Rate	2002	0.282656	0.31679	0.252519
MMR	High SDI	Age-standardized	Rate	2003	0.301824	0.339867	0.266943
MMR	High SDI	Age-standardized	Rate	2004	0.316618	0.359617	0.278369
MMR	High SDI	Age-standardized	Rate	2005	0.326828	0.37292	0.28708
MMR	High SDI	Age-standardized	Rate	2006	0.319943	0.363361	0.281598
MMR	High SDI	Age-standardized	Rate	2007	0.312677	0.354825	0.274635
MMR	High SDI	Age-standardized	Rate	2008	0.311861	0.35431	0.274527
MMR	High SDI	Age-standardized	Rate	2009	0.31085	0.35377	0.274556
MMR	High SDI	Age-standardized	Rate	2010	0.284258	0.322503	0.249574
MMR	High SDI	Age-standardized	Rate	2011	0.279875	0.31993	0.244874
MMR	High SDI	Age-standardized	Rate	2012	0.280365	0.320999	0.24362
MMR	High SDI	Age-standardized	Rate	2013	0.282567	0.325865	0.243747
MMR	High SDI	Age-standardized	Rate	2014	0.273488	0.316788	0.236355
MMR	High SDI	Age-standardized	Rate	2015	0.268026	0.309258	0.231273
MMR	High SDI	Age-standardized	Rate	2016	0.274155	0.32028	0.233932
MMR	High SDI	Age-standardized	Rate	2017	0.249153	0.292345	0.211495
MMR	High SDI	Age-standardized	Rate	2018	0.240135	0.28088	0.204561
MMR	High SDI	Age-standardized	Rate	2019	0.228585	0.269081	0.19558
MMR	Low-middle SDI	Age-standardized	Rate	1990	38.7776	45.8279	32.5225
MMR	Low-middle SDI	Age-standardized	Rate	1991	37.7015	44.1816	31.4351
MMR	Low-middle SDI	Age-standardized	Rate	1992	37.4369	44.4093	31.2159
MMR	Low-middle SDI	Age-standardized	Rate	1993	36.1468	42.4762	30.1226
MMR	Low-middle SDI	Age-standardized	Rate	1994	35.1622	40.8755	29.6571
MMR	Low-middle SDI	Age-standardized	Rate	1995	33.7485	39.3966	28.5816
MMR	Low-middle SDI	Age-standardized	Rate	1996	32.7939	38.0651	28.0219
MMR	Low-middle SDI	Age-standardized	Rate	1997	33.1726	38.4598	28.111
MMR	Low-middle SDI	Age-standardized	Rate	1998	32.1666	37.4569	27.3145
MMR	Low-middle SDI	Age-standardized	Rate	1999	31.2132	36.4345	26.3481
MMR	Low-middle SDI	Age-standardized	Rate	2000	30.1696	34.9656	25.7824
MMR	Low-middle SDI	Age-standardized	Rate	2001	28.9163	33.4431	24.7239
MMR	Low-middle SDI	Age-standardized	Rate	2002	27.5842	31.9166	23.6644
MMR	Low-middle SDI	Age-standardized	Rate	2003	25.8419	29.8286	22.1822
MMR	Low-middle SDI	Age-standardized	Rate	2004	24.3933	28.2402	20.9667
MMR	Low-middle SDI	Age-standardized	Rate	2005	23.7644	27.453	20.4697
MMR	Low-middle SDI	Age-standardized	Rate	2006	22.5976	26.0815	19.2534
MMR	Low-middle SDI	Age-standardized	Rate	2007	21.1051	24.2757	18.0835
MMR	Low-middle SDI	Age-standardized	Rate	2008	19.6837	22.5804	16.9372
MMR	Low-middle SDI	Age-standardized	Rate	2009	18.0943	20.8245	15.548
MMR	Low-middle SDI	Age-standardized	Rate	2010	16.5755	19.0064	14.2143
MMR	Low-middle SDI	Age-standardized	Rate	2011	15.103	17.401	12.933
MMR	Low-middle SDI	Age-standardized	Rate	2012	13.675	15.7235	11.7848
MMR	Low-middle SDI	Age-standardized	Rate	2013	12.96	14.9306	11.1683
MMR	Low-middle SDI	Age-standardized	Rate	2014	11.8786	13.6256	10.2045
MMR	Low-middle SDI	Age-standardized	Rate	2015	11.0781	12.8158	9.48495
MMR	Low-middle SDI	Age-standardized	Rate	2016	10.4199	12.0943	8.91607
MMR	Low-middle SDI	Age-standardized	Rate	2017	9.98596	11.6951	8.43621
MMR	Low-middle SDI	Age-standardized	Rate	2018	9.63403	11.2281	8.20375
MMR	Low-middle SDI	Age-standardized	Rate	2019	9.19813	10.7994	7.71628
MMR	Low SDI	Age-standardized	Rate	1990	63.822	74.8859	53.1822
MMR	Low SDI	Age-standardized	Rate	1991	63.1242	74.0677	52.3267
MMR	Low SDI	Age-standardized	Rate	1992	63.0476	74.2313	52.4141
MMR	Low SDI	Age-standardized	Rate	1993	62.6417	73.1496	51.6157
MMR	Low SDI	Age-standardized	Rate	1994	62.695	73.2257	52.3337
MMR	Low SDI	Age-standardized	Rate	1995	62.5735	73.1008	51.9257
MMR	Low SDI	Age-standardized	Rate	1996	62.4784	72.9023	52.0235
MMR	Low SDI	Age-standardized	Rate	1997	62.1295	72.5817	52.1042
MMR	Low SDI	Age-standardized	Rate	1998	62.7389	72.2625	52.6416
MMR	Low SDI	Age-standardized	Rate	1999	62.8077	72.4873	52.8497
MMR	Low SDI	Age-standardized	Rate	2000	62.6184	71.7923	52.7021
MMR	Low SDI	Age-standardized	Rate	2001	62.3641	71.5425	53.2265
MMR	Low SDI	Age-standardized	Rate	2002	62.1034	71.4247	52.9268
MMR	Low SDI	Age-standardized	Rate	2003	62.1022	70.6585	53.3434
MMR	Low SDI	Age-standardized	Rate	2004	61.7824	70.1946	53.1259
MMR	Low SDI	Age-standardized	Rate	2005	60.6757	69.4933	52.3101
MMR	Low SDI	Age-standardized	Rate	2006	59.3009	66.909	51.2104
MMR	Low SDI	Age-standardized	Rate	2007	57.6729	65.2702	49.7228
MMR	Low SDI	Age-standardized	Rate	2008	56.2145	63.5919	47.9372
MMR	Low SDI	Age-standardized	Rate	2009	54.7136	62.2404	46.3927
MMR	Low SDI	Age-standardized	Rate	2010	52.8261	60.1451	44.7766
MMR	Low SDI	Age-standardized	Rate	2011	50.6818	57.81	43.2708
MMR	Low SDI	Age-standardized	Rate	2012	47.5175	54.4841	40.4373
MMR	Low SDI	Age-standardized	Rate	2013	44.6021	51.369	37.7181
MMR	Low SDI	Age-standardized	Rate	2014	41.9223	48.6764	35.4156
MMR	Low SDI	Age-standardized	Rate	2015	39.4579	45.9344	33.3828
MMR	Low SDI	Age-standardized	Rate	2016	37.5832	44.2215	31.659
MMR	Low SDI	Age-standardized	Rate	2017	36.0852	42.7011	30.3326
MMR	Low SDI	Age-standardized	Rate	2018	34.7515	41.2874	29.15
MMR	Low SDI	Age-standardized	Rate	2019	33.0972	39.1437	27.2763
MMR	Middle SDI	Age-standardized	Rate	1990	14.9937	17.3153	13.0863
MMR	Middle SDI	Age-standardized	Rate	1991	14.3179	16.4374	12.567
MMR	Middle SDI	Age-standardized	Rate	1992	13.9962	16.2933	12.1934
MMR	Middle SDI	Age-standardized	Rate	1993	13.293	15.3867	11.5583
MMR	Middle SDI	Age-standardized	Rate	1994	13.0814	15.2523	11.3767
MMR	Middle SDI	Age-standardized	Rate	1995	12.5791	14.5998	10.8578
MMR	Middle SDI	Age-standardized	Rate	1996	11.9143	13.7874	10.3721
MMR	Middle SDI	Age-standardized	Rate	1997	11.5572	13.2852	9.93097
MMR	Middle SDI	Age-standardized	Rate	1998	11.2677	13.1272	9.77596
MMR	Middle SDI	Age-standardized	Rate	1999	10.7998	12.5323	9.34548
MMR	Middle SDI	Age-standardized	Rate	2000	10.4386	12.0952	9.01967
MMR	Middle SDI	Age-standardized	Rate	2001	9.78241	11.1987	8.41713
MMR	Middle SDI	Age-standardized	Rate	2002	9.02543	10.4057	7.81488
MMR	Middle SDI	Age-standardized	Rate	2003	8.43113	9.73629	7.36151
MMR	Middle SDI	Age-standardized	Rate	2004	8.1058	9.38529	6.99074
MMR	Middle SDI	Age-standardized	Rate	2005	7.68182	8.92632	6.64284
MMR	Middle SDI	Age-standardized	Rate	2006	7.05119	8.21866	6.07075
MMR	Middle SDI	Age-standardized	Rate	2007	6.24754	7.20631	5.41123
MMR	Middle SDI	Age-standardized	Rate	2008	5.73628	6.59468	4.95081
MMR	Middle SDI	Age-standardized	Rate	2009	5.31616	6.14186	4.59626
MMR	Middle SDI	Age-standardized	Rate	2010	4.81536	5.53029	4.18164
MMR	Middle SDI	Age-standardized	Rate	2011	4.27436	4.905	3.69093
MMR	Middle SDI	Age-standardized	Rate	2012	3.72777	4.25449	3.22862
MMR	Middle SDI	Age-standardized	Rate	2013	3.39479	3.89838	2.94503
MMR	Middle SDI	Age-standardized	Rate	2014	2.96375	3.36678	2.587
MMR	Middle SDI	Age-standardized	Rate	2015	2.58505	2.93463	2.25516
MMR	Middle SDI	Age-standardized	Rate	2016	2.33528	2.6581	2.02517
MMR	Middle SDI	Age-standardized	Rate	2017	2.29071	2.63494	1.9719
MMR	Middle SDI	Age-standardized	Rate	2018	2.38942	2.81582	2.02203
MMR	Middle SDI	Age-standardized	Rate	2019	2.33037	2.7318	1.96
MMR	East Asia	All Ages	Rate	1990	7.42569	9.29442	5.84424
MMR	East Asia	All Ages	Rate	1991	6.42726	8.05839	5.13722
MMR	East Asia	All Ages	Rate	1992	5.57467	6.8619	4.53085
MMR	East Asia	All Ages	Rate	1993	4.99377	6.04802	4.09833
MMR	East Asia	All Ages	Rate	1994	5.243	6.14652	4.42667
MMR	East Asia	All Ages	Rate	1995	5.21244	6.10614	4.41846
MMR	East Asia	All Ages	Rate	1996	4.75363	5.55025	4.06071
MMR	East Asia	All Ages	Rate	1997	4.37751	5.05009	3.79062
MMR	East Asia	All Ages	Rate	1998	4.26157	4.94739	3.67206
MMR	East Asia	All Ages	Rate	1999	4.04665	4.64257	3.48067
MMR	East Asia	All Ages	Rate	2000	3.76906	4.35277	3.24304
MMR	East Asia	All Ages	Rate	2001	3.37185	3.86835	2.90725
MMR	East Asia	All Ages	Rate	2002	2.81198	3.24804	2.43304
MMR	East Asia	All Ages	Rate	2003	2.3792	2.73652	2.05521
MMR	East Asia	All Ages	Rate	2004	2.1844	2.52951	1.89172
MMR	East Asia	All Ages	Rate	2005	1.9619	2.282	1.69705
MMR	East Asia	All Ages	Rate	2006	1.69721	1.9846	1.46021
MMR	East Asia	All Ages	Rate	2007	1.45043	1.71661	1.23397
MMR	East Asia	All Ages	Rate	2008	1.26929	1.51138	1.08953
MMR	East Asia	All Ages	Rate	2009	1.14017	1.35822	0.970112
MMR	East Asia	All Ages	Rate	2010	1.01303	1.23405	0.841366
MMR	East Asia	All Ages	Rate	2011	0.868722	1.0746	0.7128
MMR	East Asia	All Ages	Rate	2012	0.734146	0.918242	0.601007
MMR	East Asia	All Ages	Rate	2013	0.666135	0.838304	0.538167
MMR	East Asia	All Ages	Rate	2014	0.593282	0.7645	0.474488
MMR	East Asia	All Ages	Rate	2015	0.495753	0.639008	0.392071
MMR	East Asia	All Ages	Rate	2016	0.446148	0.574437	0.349717
MMR	East Asia	All Ages	Rate	2017	0.426578	0.559743	0.322637
MMR	East Asia	All Ages	Rate	2018	0.39949	0.540847	0.294098
MMR	East Asia	All Ages	Rate	2019	0.375668	0.508584	0.268812
MMR	Southeast Asia	All Ages	Rate	1990	17.979	22.6228	14.825
MMR	Southeast Asia	All Ages	Rate	1991	17.5395	22.1566	14.4759
MMR	Southeast Asia	All Ages	Rate	1992	17.0276	21.4555	13.9946
MMR	Southeast Asia	All Ages	Rate	1993	16.5714	20.5808	13.6813
MMR	Southeast Asia	All Ages	Rate	1994	16.0946	20.1582	13.4928
MMR	Southeast Asia	All Ages	Rate	1995	15.5415	19.5405	13.0538
MMR	Southeast Asia	All Ages	Rate	1996	15.0882	18.8928	12.6212
MMR	Southeast Asia	All Ages	Rate	1997	14.8322	18.3715	12.3511
MMR	Southeast Asia	All Ages	Rate	1998	14.4514	17.9181	12.1845
MMR	Southeast Asia	All Ages	Rate	1999	13.9348	17.2296	11.791
MMR	Southeast Asia	All Ages	Rate	2000	13.5054	16.5178	11.3641
MMR	Southeast Asia	All Ages	Rate	2001	13.1557	16.3656	11.1863
MMR	Southeast Asia	All Ages	Rate	2002	12.7018	15.5462	10.7401
MMR	Southeast Asia	All Ages	Rate	2003	12.1451	14.9696	10.2896
MMR	Southeast Asia	All Ages	Rate	2004	11.3352	13.8355	9.53512
MMR	Southeast Asia	All Ages	Rate	2005	10.4302	12.65	8.82949
MMR	Southeast Asia	All Ages	Rate	2006	9.59416	11.5639	8.12097
MMR	Southeast Asia	All Ages	Rate	2007	8.83788	10.537	7.47239
MMR	Southeast Asia	All Ages	Rate	2008	8.17272	9.78327	6.90502
MMR	Southeast Asia	All Ages	Rate	2009	7.63488	9.12708	6.41876
MMR	Southeast Asia	All Ages	Rate	2010	6.96594	8.38135	5.81078
MMR	Southeast Asia	All Ages	Rate	2011	6.35896	7.68794	5.2809
MMR	Southeast Asia	All Ages	Rate	2012	5.80914	6.96193	4.78513
MMR	Southeast Asia	All Ages	Rate	2013	5.45194	6.62944	4.49736
MMR	Southeast Asia	All Ages	Rate	2014	5.06347	6.17332	4.09882
MMR	Southeast Asia	All Ages	Rate	2015	4.75158	5.76226	3.89997
MMR	Southeast Asia	All Ages	Rate	2016	4.47676	5.46723	3.67862
MMR	Southeast Asia	All Ages	Rate	2017	4.22786	5.18677	3.46597
MMR	Southeast Asia	All Ages	Rate	2018	3.9969	4.89552	3.21079
MMR	Southeast Asia	All Ages	Rate	2019	3.76314	4.57897	3.03046
MMR	Oceania	All Ages	Rate	1990	41.6419	54.892	29.8017
MMR	Oceania	All Ages	Rate	1991	42.0494	55.9095	29.8283
MMR	Oceania	All Ages	Rate	1992	41.5858	55.4447	29.4469
MMR	Oceania	All Ages	Rate	1993	39.5213	52.8857	27.6811
MMR	Oceania	All Ages	Rate	1994	37.6247	50.8054	26.4966
MMR	Oceania	All Ages	Rate	1995	36.6831	49.1312	25.3202
MMR	Oceania	All Ages	Rate	1996	35.8619	47.6742	24.6688
MMR	Oceania	All Ages	Rate	1997	35.2745	46.8256	24.1404
MMR	Oceania	All Ages	Rate	1998	35.3682	46.9899	24.6814
MMR	Oceania	All Ages	Rate	1999	35.5494	47.6912	24.4599
MMR	Oceania	All Ages	Rate	2000	35.072	47.4622	24.006
MMR	Oceania	All Ages	Rate	2001	35.5398	48.1846	24.4565
MMR	Oceania	All Ages	Rate	2002	36.757	50.1502	25.6538
MMR	Oceania	All Ages	Rate	2003	37.537	51.0963	26.1549
MMR	Oceania	All Ages	Rate	2004	38.4066	52.0173	26.8404
MMR	Oceania	All Ages	Rate	2005	39.1665	53.5097	27.498
MMR	Oceania	All Ages	Rate	2006	39.4353	53.8783	27.5876
MMR	Oceania	All Ages	Rate	2007	39.8682	54.7546	28.0492
MMR	Oceania	All Ages	Rate	2008	39.4142	53.8386	27.8623
MMR	Oceania	All Ages	Rate	2009	38.6783	53.2659	27.5806
MMR	Oceania	All Ages	Rate	2010	37.9061	51.2918	27.0378
MMR	Oceania	All Ages	Rate	2011	36.1121	48.9323	25.7224
MMR	Oceania	All Ages	Rate	2012	33.2035	44.8212	23.9616
MMR	Oceania	All Ages	Rate	2013	31.3181	42.2906	22.5035
MMR	Oceania	All Ages	Rate	2014	29.7528	40.4255	21.4843
MMR	Oceania	All Ages	Rate	2015	28.6055	38.453	20.9805
MMR	Oceania	All Ages	Rate	2016	26.5205	35.7345	19.5239
MMR	Oceania	All Ages	Rate	2017	25.326	34.3344	18.3642
MMR	Oceania	All Ages	Rate	2018	24.4189	33.2078	17.6278
MMR	Oceania	All Ages	Rate	2019	23.3498	31.5931	16.8362
MMR	Central Asia	All Ages	Rate	1990	3.2488	3.73542	2.78489
MMR	Central Asia	All Ages	Rate	1991	3.30646	3.81905	2.83134
MMR	Central Asia	All Ages	Rate	1992	3.44715	3.97249	2.96774
MMR	Central Asia	All Ages	Rate	1993	3.66983	4.23305	3.15828
MMR	Central Asia	All Ages	Rate	1994	3.59542	4.145	3.09265
MMR	Central Asia	All Ages	Rate	1995	3.81781	4.35029	3.31579
MMR	Central Asia	All Ages	Rate	1996	3.55299	4.0749	3.07922
MMR	Central Asia	All Ages	Rate	1997	3.65004	4.18787	3.17273
MMR	Central Asia	All Ages	Rate	1998	3.58945	4.14341	3.10517
MMR	Central Asia	All Ages	Rate	1999	3.83913	4.4011	3.33444
MMR	Central Asia	All Ages	Rate	2000	4.33251	4.90401	3.79269
MMR	Central Asia	All Ages	Rate	2001	4.14399	4.70617	3.60533
MMR	Central Asia	All Ages	Rate	2002	3.87659	4.39907	3.39886
MMR	Central Asia	All Ages	Rate	2003	3.84607	4.37348	3.37091
MMR	Central Asia	All Ages	Rate	2004	3.73457	4.24571	3.29385
MMR	Central Asia	All Ages	Rate	2005	3.55007	4.03491	3.13339
MMR	Central Asia	All Ages	Rate	2006	3.20772	3.67585	2.81068
MMR	Central Asia	All Ages	Rate	2007	2.98952	3.43559	2.59443
MMR	Central Asia	All Ages	Rate	2008	2.78162	3.20251	2.44001
MMR	Central Asia	All Ages	Rate	2009	2.7979	3.2152	2.46197
MMR	Central Asia	All Ages	Rate	2010	2.24556	2.57007	1.98153
MMR	Central Asia	All Ages	Rate	2011	2.2676	2.60687	1.99338
MMR	Central Asia	All Ages	Rate	2012	1.95389	2.24559	1.71559
MMR	Central Asia	All Ages	Rate	2013	1.87867	2.17834	1.63727
MMR	Central Asia	All Ages	Rate	2014	1.82695	2.14321	1.58278
MMR	Central Asia	All Ages	Rate	2015	1.75733	2.05069	1.50993
MMR	Central Asia	All Ages	Rate	2016	1.66719	1.95125	1.42759
MMR	Central Asia	All Ages	Rate	2017	1.64689	1.95885	1.39788
MMR	Central Asia	All Ages	Rate	2018	1.59362	1.92447	1.33404
MMR	Central Asia	All Ages	Rate	2019	1.55629	1.90179	1.29024
MMR	Central Europe	All Ages	Rate	1990	1.9658	2.29295	1.69724
MMR	Central Europe	All Ages	Rate	1991	1.91502	2.24212	1.65913
MMR	Central Europe	All Ages	Rate	1992	1.90824	2.22516	1.65323
MMR	Central Europe	All Ages	Rate	1993	1.86072	2.15511	1.61262
MMR	Central Europe	All Ages	Rate	1994	1.90793	2.2208	1.64943
MMR	Central Europe	All Ages	Rate	1995	1.79707	2.07585	1.54572
MMR	Central Europe	All Ages	Rate	1996	1.56347	1.83147	1.32094
MMR	Central Europe	All Ages	Rate	1997	1.49807	1.74938	1.28103
MMR	Central Europe	All Ages	Rate	1998	1.30966	1.54664	1.11662
MMR	Central Europe	All Ages	Rate	1999	1.13679	1.3408	0.974472
MMR	Central Europe	All Ages	Rate	2000	0.934438	1.09144	0.811713
MMR	Central Europe	All Ages	Rate	2001	0.793965	0.924899	0.684497
MMR	Central Europe	All Ages	Rate	2002	0.632504	0.732699	0.550921
MMR	Central Europe	All Ages	Rate	2003	0.630749	0.730488	0.545905
MMR	Central Europe	All Ages	Rate	2004	0.508374	0.58052	0.445031
MMR	Central Europe	All Ages	Rate	2005	0.423685	0.482477	0.372414
MMR	Central Europe	All Ages	Rate	2006	0.362944	0.412075	0.320333
MMR	Central Europe	All Ages	Rate	2007	0.326368	0.370692	0.288197
MMR	Central Europe	All Ages	Rate	2008	0.279349	0.315754	0.247203
MMR	Central Europe	All Ages	Rate	2009	0.298376	0.343126	0.259487
MMR	Central Europe	All Ages	Rate	2010	0.284267	0.32562	0.247168
MMR	Central Europe	All Ages	Rate	2011	0.232706	0.267208	0.199622
MMR	Central Europe	All Ages	Rate	2012	0.175263	0.19972	0.152768
MMR	Central Europe	All Ages	Rate	2013	0.17436	0.199648	0.153605
MMR	Central Europe	All Ages	Rate	2014	0.154299	0.177541	0.135717
MMR	Central Europe	All Ages	Rate	2015	0.150596	0.174143	0.131272
MMR	Central Europe	All Ages	Rate	2016	0.133537	0.152455	0.117197
MMR	Central Europe	All Ages	Rate	2017	0.139155	0.161796	0.119864
MMR	Central Europe	All Ages	Rate	2018	0.137635	0.168575	0.112256
MMR	Central Europe	All Ages	Rate	2019	0.134289	0.167274	0.107078
MMR	Eastern Europe	All Ages	Rate	1990	2.13398	2.50956	1.7912
MMR	Eastern Europe	All Ages	Rate	1991	2.23723	2.642	1.88766
MMR	Eastern Europe	All Ages	Rate	1992	2.27959	2.69222	1.92824
MMR	Eastern Europe	All Ages	Rate	1993	2.52923	2.9875	2.13474
MMR	Eastern Europe	All Ages	Rate	1994	2.77062	3.29097	2.32159
MMR	Eastern Europe	All Ages	Rate	1995	2.76645	3.25492	2.30909
MMR	Eastern Europe	All Ages	Rate	1996	2.55552	2.99768	2.14082
MMR	Eastern Europe	All Ages	Rate	1997	2.45754	2.87336	2.07127
MMR	Eastern Europe	All Ages	Rate	1998	2.29606	2.68121	1.93465
MMR	Eastern Europe	All Ages	Rate	1999	2.32914	2.7239	1.94928
MMR	Eastern Europe	All Ages	Rate	2000	2.13025	2.51832	1.78652
MMR	Eastern Europe	All Ages	Rate	2001	2.01498	2.38571	1.68666
MMR	Eastern Europe	All Ages	Rate	2002	1.85274	2.20259	1.54632
MMR	Eastern Europe	All Ages	Rate	2003	1.67671	1.99217	1.39529
MMR	Eastern Europe	All Ages	Rate	2004	1.33537	1.5872	1.10236
MMR	Eastern Europe	All Ages	Rate	2005	1.3015	1.55635	1.07026
MMR	Eastern Europe	All Ages	Rate	2006	1.08454	1.29449	0.892456
MMR	Eastern Europe	All Ages	Rate	2007	0.952056	1.12785	0.789498
MMR	Eastern Europe	All Ages	Rate	2008	0.887432	1.06967	0.729714
MMR	Eastern Europe	All Ages	Rate	2009	0.835335	1.01104	0.689998
MMR	Eastern Europe	All Ages	Rate	2010	0.699954	0.838152	0.583118
MMR	Eastern Europe	All Ages	Rate	2011	0.598799	0.718846	0.495069
MMR	Eastern Europe	All Ages	Rate	2012	0.49087	0.583563	0.40642
MMR	Eastern Europe	All Ages	Rate	2013	0.448449	0.538584	0.368568
MMR	Eastern Europe	All Ages	Rate	2014	0.442921	0.533656	0.363105
MMR	Eastern Europe	All Ages	Rate	2015	0.422919	0.505773	0.34865
MMR	Eastern Europe	All Ages	Rate	2016	0.390213	0.46928	0.322847
MMR	Eastern Europe	All Ages	Rate	2017	0.369686	0.444984	0.305588
MMR	Eastern Europe	All Ages	Rate	2018	0.389693	0.48709	0.306285
MMR	Eastern Europe	All Ages	Rate	2019	0.394465	0.511808	0.297784
MMR	High-income Asia Pacific	All Ages	Rate	1990	2.11224	2.51843	1.77204
MMR	High-income Asia Pacific	All Ages	Rate	1991	1.75017	2.10266	1.46375
MMR	High-income Asia Pacific	All Ages	Rate	1992	1.38849	1.65973	1.15501
MMR	High-income Asia Pacific	All Ages	Rate	1993	1.08154	1.29939	0.898585
MMR	High-income Asia Pacific	All Ages	Rate	1994	0.855065	1.02319	0.702417
MMR	High-income Asia Pacific	All Ages	Rate	1995	0.669465	0.812951	0.550836
MMR	High-income Asia Pacific	All Ages	Rate	1996	0.517444	0.633422	0.425919
MMR	High-income Asia Pacific	All Ages	Rate	1997	0.409681	0.504913	0.336204
MMR	High-income Asia Pacific	All Ages	Rate	1998	0.327685	0.402236	0.271317
MMR	High-income Asia Pacific	All Ages	Rate	1999	0.251593	0.305293	0.208382
MMR	High-income Asia Pacific	All Ages	Rate	2000	0.200816	0.243685	0.166979
MMR	High-income Asia Pacific	All Ages	Rate	2001	0.163687	0.199709	0.13731
MMR	High-income Asia Pacific	All Ages	Rate	2002	0.147102	0.177173	0.123081
MMR	High-income Asia Pacific	All Ages	Rate	2003	0.125286	0.151558	0.104754
MMR	High-income Asia Pacific	All Ages	Rate	2004	0.112508	0.13602	0.0939723
MMR	High-income Asia Pacific	All Ages	Rate	2005	0.108139	0.12952	0.0906067
MMR	High-income Asia Pacific	All Ages	Rate	2006	0.0967752	0.115184	0.0817059
MMR	High-income Asia Pacific	All Ages	Rate	2007	0.0890412	0.106222	0.0749824
MMR	High-income Asia Pacific	All Ages	Rate	2008	0.0907725	0.107745	0.0758756
MMR	High-income Asia Pacific	All Ages	Rate	2009	0.0953598	0.113542	0.0793805
MMR	High-income Asia Pacific	All Ages	Rate	2010	0.0882836	0.105666	0.0729114
MMR	High-income Asia Pacific	All Ages	Rate	2011	0.0822797	0.0990156	0.0681995
MMR	High-income Asia Pacific	All Ages	Rate	2012	0.0772556	0.0935687	0.0641501
MMR	High-income Asia Pacific	All Ages	Rate	2013	0.071601	0.0868319	0.0589916
MMR	High-income Asia Pacific	All Ages	Rate	2014	0.065388	0.0794537	0.0540165
MMR	High-income Asia Pacific	All Ages	Rate	2015	0.0671431	0.0811506	0.0551771
MMR	High-income Asia Pacific	All Ages	Rate	2016	0.0637344	0.0766061	0.0523298
MMR	High-income Asia Pacific	All Ages	Rate	2017	0.0617708	0.0746586	0.0506843
MMR	High-income Asia Pacific	All Ages	Rate	2018	0.0604167	0.0735379	0.0500196
MMR	High-income Asia Pacific	All Ages	Rate	2019	0.0589633	0.0715699	0.0488767
MMR	Australasia	All Ages	Rate	1990	0.215587	0.274357	0.168659
MMR	Australasia	All Ages	Rate	1991	0.165282	0.206861	0.131627
MMR	Australasia	All Ages	Rate	1992	0.164643	0.206105	0.130592
MMR	Australasia	All Ages	Rate	1993	0.225052	0.280306	0.176814
MMR	Australasia	All Ages	Rate	1994	0.248302	0.309982	0.194396
MMR	Australasia	All Ages	Rate	1995	0.240983	0.302233	0.185891
MMR	Australasia	All Ages	Rate	1996	0.186874	0.236974	0.144982
MMR	Australasia	All Ages	Rate	1997	0.197447	0.251469	0.154565
MMR	Australasia	All Ages	Rate	1998	0.131419	0.164623	0.104418
MMR	Australasia	All Ages	Rate	1999	0.207293	0.25894	0.162501
MMR	Australasia	All Ages	Rate	2000	0.141014	0.175679	0.110716
MMR	Australasia	All Ages	Rate	2001	0.127648	0.160976	0.0990573
MMR	Australasia	All Ages	Rate	2002	0.113937	0.14199	0.0891399
MMR	Australasia	All Ages	Rate	2003	0.0810846	0.101703	0.0634216
MMR	Australasia	All Ages	Rate	2004	0.0868222	0.109708	0.06767
MMR	Australasia	All Ages	Rate	2005	0.0792416	0.0999759	0.062226
MMR	Australasia	All Ages	Rate	2006	0.0960984	0.120685	0.0756839
MMR	Australasia	All Ages	Rate	2007	0.0751046	0.0928787	0.0602023
MMR	Australasia	All Ages	Rate	2008	0.0646265	0.0808961	0.0512686
MMR	Australasia	All Ages	Rate	2009	0.0955837	0.119496	0.075228
MMR	Australasia	All Ages	Rate	2010	0.0973709	0.123889	0.0756093
MMR	Australasia	All Ages	Rate	2011	0.0959749	0.12188	0.0747915
MMR	Australasia	All Ages	Rate	2012	0.093431	0.120679	0.0728194
MMR	Australasia	All Ages	Rate	2013	0.0556797	0.0704536	0.0437018
MMR	Australasia	All Ages	Rate	2014	0.0661308	0.0855664	0.0509884
MMR	Australasia	All Ages	Rate	2015	0.0571621	0.0732648	0.0441134
MMR	Australasia	All Ages	Rate	2016	0.066294	0.0851381	0.0508757
MMR	Australasia	All Ages	Rate	2017	0.0630371	0.0799955	0.0487434
MMR	Australasia	All Ages	Rate	2018	0.0602525	0.0773391	0.0467741
MMR	Australasia	All Ages	Rate	2019	0.0583152	0.0757959	0.0451377
MMR	Western Europe	All Ages	Rate	1990	0.740053	0.848266	0.650473
MMR	Western Europe	All Ages	Rate	1991	0.629247	0.719628	0.552126
MMR	Western Europe	All Ages	Rate	1992	0.523253	0.593411	0.460271
MMR	Western Europe	All Ages	Rate	1993	0.410798	0.463789	0.361492
MMR	Western Europe	All Ages	Rate	1994	0.378282	0.424379	0.337688
MMR	Western Europe	All Ages	Rate	1995	0.315019	0.351062	0.281135
MMR	Western Europe	All Ages	Rate	1996	0.300194	0.336592	0.268104
MMR	Western Europe	All Ages	Rate	1997	0.255011	0.284366	0.228691
MMR	Western Europe	All Ages	Rate	1998	0.224678	0.247785	0.202247
MMR	Western Europe	All Ages	Rate	1999	0.18192	0.199623	0.164793
MMR	Western Europe	All Ages	Rate	2000	0.162846	0.179633	0.146571
MMR	Western Europe	All Ages	Rate	2001	0.15207	0.167176	0.138182
MMR	Western Europe	All Ages	Rate	2002	0.137858	0.15194	0.12475
MMR	Western Europe	All Ages	Rate	2003	0.135891	0.150455	0.122414
MMR	Western Europe	All Ages	Rate	2004	0.130637	0.144803	0.117961
MMR	Western Europe	All Ages	Rate	2005	0.118722	0.131708	0.107491
MMR	Western Europe	All Ages	Rate	2006	0.119664	0.132229	0.10858
MMR	Western Europe	All Ages	Rate	2007	0.113953	0.126749	0.103267
MMR	Western Europe	All Ages	Rate	2008	0.10585	0.117021	0.0959421
MMR	Western Europe	All Ages	Rate	2009	0.116379	0.128665	0.104744
MMR	Western Europe	All Ages	Rate	2010	0.102072	0.112402	0.0922819
MMR	Western Europe	All Ages	Rate	2011	0.0941355	0.104882	0.0842694
MMR	Western Europe	All Ages	Rate	2012	0.0888206	0.0991839	0.0789803
MMR	Western Europe	All Ages	Rate	2013	0.0853663	0.0953411	0.0756625
MMR	Western Europe	All Ages	Rate	2014	0.0734669	0.0817412	0.0654589
MMR	Western Europe	All Ages	Rate	2015	0.0637549	0.0709062	0.0570149
MMR	Western Europe	All Ages	Rate	2016	0.0680795	0.076419	0.0604991
MMR	Western Europe	All Ages	Rate	2017	0.0619758	0.0697127	0.0552702
MMR	Western Europe	All Ages	Rate	2018	0.0653408	0.0736959	0.0577861
MMR	Western Europe	All Ages	Rate	2019	0.0649029	0.0735182	0.0572186
MMR	Southern Latin America	All Ages	Rate	1990	12.5956	14.5147	10.7142
MMR	Southern Latin America	All Ages	Rate	1991	11.8344	13.6926	10.0352
MMR	Southern Latin America	All Ages	Rate	1992	10.9467	12.7232	9.35844
MMR	Southern Latin America	All Ages	Rate	1993	10.2597	11.844	8.83295
MMR	Southern Latin America	All Ages	Rate	1994	8.91483	10.2669	7.65349
MMR	Southern Latin America	All Ages	Rate	1995	8.91838	10.3587	7.61772
MMR	Southern Latin America	All Ages	Rate	1996	8.47904	9.91057	7.21545
MMR	Southern Latin America	All Ages	Rate	1997	7.59319	8.81663	6.43427
MMR	Southern Latin America	All Ages	Rate	1998	6.81312	7.9615	5.76675
MMR	Southern Latin America	All Ages	Rate	1999	6.48022	7.6079	5.48783
MMR	Southern Latin America	All Ages	Rate	2000	5.8672	6.9196	4.96061
MMR	Southern Latin America	All Ages	Rate	2001	6.25208	7.31124	5.2575
MMR	Southern Latin America	All Ages	Rate	2002	6.59902	7.73018	5.54406
MMR	Southern Latin America	All Ages	Rate	2003	6.16698	7.27156	5.20629
MMR	Southern Latin America	All Ages	Rate	2004	5.99108	7.08345	5.04818
MMR	Southern Latin America	All Ages	Rate	2005	5.88548	6.94458	4.92676
MMR	Southern Latin America	All Ages	Rate	2006	6.08258	7.15458	5.07944
MMR	Southern Latin America	All Ages	Rate	2007	6.06898	7.1863	5.05786
MMR	Southern Latin America	All Ages	Rate	2008	5.44674	6.48742	4.53565
MMR	Southern Latin America	All Ages	Rate	2009	6.1594	7.34521	5.12469
MMR	Southern Latin America	All Ages	Rate	2010	5.42182	6.46871	4.52496
MMR	Southern Latin America	All Ages	Rate	2011	5.17887	6.16829	4.34371
MMR	Southern Latin America	All Ages	Rate	2012	4.74709	5.62937	3.99401
MMR	Southern Latin America	All Ages	Rate	2013	4.56132	5.3773	3.83878
MMR	Southern Latin America	All Ages	Rate	2014	4.6008	5.41969	3.85914
MMR	Southern Latin America	All Ages	Rate	2015	4.75279	5.61895	3.97298
MMR	Southern Latin America	All Ages	Rate	2016	4.67483	5.54962	3.88901
MMR	Southern Latin America	All Ages	Rate	2017	4.69436	5.58909	3.88226
MMR	Southern Latin America	All Ages	Rate	2018	4.66283	5.54199	3.84442
MMR	Southern Latin America	All Ages	Rate	2019	4.63645	5.58121	3.82737
MMR	High-income North America	All Ages	Rate	1990	0.358937	0.431822	0.289472
MMR	High-income North America	All Ages	Rate	1991	0.352968	0.424007	0.285942
MMR	High-income North America	All Ages	Rate	1992	0.347177	0.416688	0.283731
MMR	High-income North America	All Ages	Rate	1993	0.346993	0.416712	0.28405
MMR	High-income North America	All Ages	Rate	1994	0.354922	0.426694	0.290896
MMR	High-income North America	All Ages	Rate	1995	0.333993	0.400187	0.274429
MMR	High-income North America	All Ages	Rate	1996	0.344775	0.415411	0.281206
MMR	High-income North America	All Ages	Rate	1997	0.352152	0.42492	0.287972
MMR	High-income North America	All Ages	Rate	1998	0.322463	0.394028	0.263918
MMR	High-income North America	All Ages	Rate	1999	0.342132	0.423166	0.277414
MMR	High-income North America	All Ages	Rate	2000	0.353687	0.435211	0.287743
MMR	High-income North America	All Ages	Rate	2001	0.365975	0.44889	0.300413
MMR	High-income North America	All Ages	Rate	2002	0.347597	0.428367	0.284026
MMR	High-income North America	All Ages	Rate	2003	0.409741	0.498913	0.334798
MMR	High-income North America	All Ages	Rate	2004	0.450396	0.545977	0.365869
MMR	High-income North America	All Ages	Rate	2005	0.47739	0.580941	0.390953
MMR	High-income North America	All Ages	Rate	2006	0.465764	0.568633	0.3786
MMR	High-income North America	All Ages	Rate	2007	0.457234	0.555685	0.374062
MMR	High-income North America	All Ages	Rate	2008	0.463375	0.56326	0.38033
MMR	High-income North America	All Ages	Rate	2009	0.455688	0.551057	0.372817
MMR	High-income North America	All Ages	Rate	2010	0.412806	0.504933	0.333638
MMR	High-income North America	All Ages	Rate	2011	0.417832	0.510306	0.335482
MMR	High-income North America	All Ages	Rate	2012	0.422922	0.518372	0.338819
MMR	High-income North America	All Ages	Rate	2013	0.439748	0.5445	0.350271
MMR	High-income North America	All Ages	Rate	2014	0.431758	0.531697	0.344073
MMR	High-income North America	All Ages	Rate	2015	0.431081	0.529263	0.345261
MMR	High-income North America	All Ages	Rate	2016	0.4545	0.565036	0.36461
MMR	High-income North America	All Ages	Rate	2017	0.410119	0.513436	0.327632
MMR	High-income North America	All Ages	Rate	2018	0.390883	0.488303	0.313361
MMR	High-income North America	All Ages	Rate	2019	0.366666	0.462208	0.293418
MMR	Caribbean	All Ages	Rate	1990	27.6625	38.0061	20.3914
MMR	Caribbean	All Ages	Rate	1991	26.8685	36.9987	19.8072
MMR	Caribbean	All Ages	Rate	1992	27.253	37.5174	20.3148
MMR	Caribbean	All Ages	Rate	1993	27.7207	37.9651	20.5231
MMR	Caribbean	All Ages	Rate	1994	28.4619	38.9674	21.2127
MMR	Caribbean	All Ages	Rate	1995	28.6848	39.3084	21.4067
MMR	Caribbean	All Ages	Rate	1996	28.2901	38.9556	20.6978
MMR	Caribbean	All Ages	Rate	1997	28.8882	38.7972	21.249
MMR	Caribbean	All Ages	Rate	1998	28.1413	37.991	20.7656
MMR	Caribbean	All Ages	Rate	1999	29.1478	39.094	21.301
MMR	Caribbean	All Ages	Rate	2000	30.6316	41.5956	22.4225
MMR	Caribbean	All Ages	Rate	2001	33.1665	45.0865	24.2414
MMR	Caribbean	All Ages	Rate	2002	34.6364	47.0742	25.0932
MMR	Caribbean	All Ages	Rate	2003	37.427	50.8134	26.9992
MMR	Caribbean	All Ages	Rate	2004	41.3079	56.5825	29.7144
MMR	Caribbean	All Ages	Rate	2005	44.3455	61.0445	31.8395
MMR	Caribbean	All Ages	Rate	2006	45.316	62.4116	32.4182
MMR	Caribbean	All Ages	Rate	2007	45.1759	62.8965	32.2831
MMR	Caribbean	All Ages	Rate	2008	45.6481	63.6056	32.2644
MMR	Caribbean	All Ages	Rate	2009	44.6309	62.0302	31.5619
MMR	Caribbean	All Ages	Rate	2010	45.3896	63.2453	31.8219
MMR	Caribbean	All Ages	Rate	2011	46.4089	63.7935	32.8157
MMR	Caribbean	All Ages	Rate	2012	46.7007	64.334	33.0684
MMR	Caribbean	All Ages	Rate	2013	47.0263	63.5222	32.7111
MMR	Caribbean	All Ages	Rate	2014	47.1569	64.3722	32.8806
MMR	Caribbean	All Ages	Rate	2015	46.9729	64.906	33.0811
MMR	Caribbean	All Ages	Rate	2016	46.4409	64.7247	32.4951
MMR	Caribbean	All Ages	Rate	2017	45.9149	63.243	31.7276
MMR	Caribbean	All Ages	Rate	2018	45.0623	62.3489	30.8323
MMR	Caribbean	All Ages	Rate	2019	44.1242	61.6803	29.9419
MMR	Andean Latin America	All Ages	Rate	1990	30.8911	36.8681	26.091
MMR	Andean Latin America	All Ages	Rate	1991	30.6955	36.2812	25.9229
MMR	Andean Latin America	All Ages	Rate	1992	32.6156	38.3901	27.4959
MMR	Andean Latin America	All Ages	Rate	1993	32.5159	38.4673	27.1491
MMR	Andean Latin America	All Ages	Rate	1994	32.5339	38.4422	27.1693
MMR	Andean Latin America	All Ages	Rate	1995	30.4953	36.5149	25.257
MMR	Andean Latin America	All Ages	Rate	1996	26.3772	31.0744	21.9419
MMR	Andean Latin America	All Ages	Rate	1997	24.0873	28.8115	20.0226
MMR	Andean Latin America	All Ages	Rate	1998	21.1157	25.3602	17.4771
MMR	Andean Latin America	All Ages	Rate	1999	18.3221	21.8019	15.1341
MMR	Andean Latin America	All Ages	Rate	2000	16.8284	20.0695	13.8511
MMR	Andean Latin America	All Ages	Rate	2001	14.7415	17.5947	12.1473
MMR	Andean Latin America	All Ages	Rate	2002	14.2377	17.1397	11.661
MMR	Andean Latin America	All Ages	Rate	2003	13.7663	16.6834	11.339
MMR	Andean Latin America	All Ages	Rate	2004	12.4773	15.1894	10.1048
MMR	Andean Latin America	All Ages	Rate	2005	12.1914	14.8322	9.84889
MMR	Andean Latin America	All Ages	Rate	2006	11.3383	13.6396	9.18172
MMR	Andean Latin America	All Ages	Rate	2007	10.6543	13.1593	8.56043
MMR	Andean Latin America	All Ages	Rate	2008	10.5126	12.9212	8.47862
MMR	Andean Latin America	All Ages	Rate	2009	10.7548	13.2043	8.66722
MMR	Andean Latin America	All Ages	Rate	2010	10.362	12.7749	8.32533
MMR	Andean Latin America	All Ages	Rate	2011	9.77677	12.2153	7.72485
MMR	Andean Latin America	All Ages	Rate	2012	9.24368	11.5324	7.28622
MMR	Andean Latin America	All Ages	Rate	2013	8.56722	10.6044	6.8187
MMR	Andean Latin America	All Ages	Rate	2014	7.97358	9.9717	6.19297
MMR	Andean Latin America	All Ages	Rate	2015	7.10793	9.07573	5.43456
MMR	Andean Latin America	All Ages	Rate	2016	6.89691	8.96837	5.15308
MMR	Andean Latin America	All Ages	Rate	2017	6.68199	8.86388	4.90938
MMR	Andean Latin America	All Ages	Rate	2018	6.40373	8.51759	4.58888
MMR	Andean Latin America	All Ages	Rate	2019	6.20382	8.27838	4.38426
MMR	Central Latin America	All Ages	Rate	1990	11.2405	12.2934	10.2755
MMR	Central Latin America	All Ages	Rate	1991	10.7644	11.8469	9.84999
MMR	Central Latin America	All Ages	Rate	1992	10.7366	11.8536	9.76146
MMR	Central Latin America	All Ages	Rate	1993	9.41941	10.4193	8.59246
MMR	Central Latin America	All Ages	Rate	1994	9.42876	10.4018	8.59882
MMR	Central Latin America	All Ages	Rate	1995	8.88436	9.84908	8.00888
MMR	Central Latin America	All Ages	Rate	1996	7.68521	8.4956	6.97029
MMR	Central Latin America	All Ages	Rate	1997	7.09353	7.87782	6.38651
MMR	Central Latin America	All Ages	Rate	1998	6.64606	7.37174	5.98698
MMR	Central Latin America	All Ages	Rate	1999	6.26932	7.00006	5.6572
MMR	Central Latin America	All Ages	Rate	2000	5.69679	6.33743	5.14875
MMR	Central Latin America	All Ages	Rate	2001	6.05153	6.78899	5.4169
MMR	Central Latin America	All Ages	Rate	2002	6.27344	7.01743	5.59326
MMR	Central Latin America	All Ages	Rate	2003	5.83994	6.52245	5.22192
MMR	Central Latin America	All Ages	Rate	2004	5.0277	5.58853	4.52798
MMR	Central Latin America	All Ages	Rate	2005	5.35987	5.99138	4.82372
MMR	Central Latin America	All Ages	Rate	2006	4.51139	5.01669	4.05979
MMR	Central Latin America	All Ages	Rate	2007	4.63333	5.15963	4.15479
MMR	Central Latin America	All Ages	Rate	2008	4.29433	4.7924	3.85528
MMR	Central Latin America	All Ages	Rate	2009	4.60189	5.12831	4.13121
MMR	Central Latin America	All Ages	Rate	2010	3.64078	4.01664	3.28999
MMR	Central Latin America	All Ages	Rate	2011	3.29474	3.63572	2.9977
MMR	Central Latin America	All Ages	Rate	2012	3.37915	3.7353	3.07061
MMR	Central Latin America	All Ages	Rate	2013	3.86704	4.28236	3.49328
MMR	Central Latin America	All Ages	Rate	2014	3.92101	4.4528	3.531
MMR	Central Latin America	All Ages	Rate	2015	4.05569	4.70704	3.57909
MMR	Central Latin America	All Ages	Rate	2016	3.5286	4.10831	3.07313
MMR	Central Latin America	All Ages	Rate	2017	3.44663	4.11382	2.91912
MMR	Central Latin America	All Ages	Rate	2018	3.5217	4.36876	2.81424
MMR	Central Latin America	All Ages	Rate	2019	3.42371	4.4238	2.64509
MMR	Tropical Latin America	All Ages	Rate	1990	13.2786	15.7329	11.1388
MMR	Tropical Latin America	All Ages	Rate	1991	11.7689	13.8522	9.94758
MMR	Tropical Latin America	All Ages	Rate	1992	10.4701	12.4349	8.84759
MMR	Tropical Latin America	All Ages	Rate	1993	9.87696	11.6545	8.34043
MMR	Tropical Latin America	All Ages	Rate	1994	9.89165	11.7048	8.35121
MMR	Tropical Latin America	All Ages	Rate	1995	7.88293	9.27506	6.66874
MMR	Tropical Latin America	All Ages	Rate	1996	7.68482	9.03442	6.53091
MMR	Tropical Latin America	All Ages	Rate	1997	7.21601	8.47554	6.13287
MMR	Tropical Latin America	All Ages	Rate	1998	7.10923	8.30519	6.03964
MMR	Tropical Latin America	All Ages	Rate	1999	6.90639	8.09841	5.79801
MMR	Tropical Latin America	All Ages	Rate	2000	6.40052	7.50535	5.40869
MMR	Tropical Latin America	All Ages	Rate	2001	6.26236	7.3729	5.28303
MMR	Tropical Latin America	All Ages	Rate	2002	6.28832	7.36874	5.30456
MMR	Tropical Latin America	All Ages	Rate	2003	6.22933	7.31166	5.26441
MMR	Tropical Latin America	All Ages	Rate	2004	6.27916	7.41618	5.29311
MMR	Tropical Latin America	All Ages	Rate	2005	6.05032	7.23179	5.06903
MMR	Tropical Latin America	All Ages	Rate	2006	5.94808	7.091	4.97539
MMR	Tropical Latin America	All Ages	Rate	2007	5.81545	6.95227	4.86539
MMR	Tropical Latin America	All Ages	Rate	2008	5.91454	7.01005	4.93076
MMR	Tropical Latin America	All Ages	Rate	2009	6.16996	7.32475	5.15079
MMR	Tropical Latin America	All Ages	Rate	2010	5.8536	6.97169	4.84765
MMR	Tropical Latin America	All Ages	Rate	2011	5.59055	6.66591	4.60923
MMR	Tropical Latin America	All Ages	Rate	2012	5.46275	6.51052	4.58244
MMR	Tropical Latin America	All Ages	Rate	2013	5.52797	6.63674	4.61937
MMR	Tropical Latin America	All Ages	Rate	2014	5.50595	6.60065	4.55086
MMR	Tropical Latin America	All Ages	Rate	2015	5.37969	6.43155	4.49023
MMR	Tropical Latin America	All Ages	Rate	2016	5.42598	6.51594	4.53323
MMR	Tropical Latin America	All Ages	Rate	2017	5.43935	6.51766	4.57611
MMR	Tropical Latin America	All Ages	Rate	2018	5.11416	6.15247	4.28825
MMR	Tropical Latin America	All Ages	Rate	2019	4.97678	5.97329	4.16206
MMR	North Africa and Middle East	All Ages	Rate	1990	23.1067	27.3173	19.6725
MMR	North Africa and Middle East	All Ages	Rate	1991	22.4549	26.6815	18.9769
MMR	North Africa and Middle East	All Ages	Rate	1992	22.2034	26.5532	18.6813
MMR	North Africa and Middle East	All Ages	Rate	1993	22.1412	26.6536	18.5071
MMR	North Africa and Middle East	All Ages	Rate	1994	21.9694	26.4636	18.3502
MMR	North Africa and Middle East	All Ages	Rate	1995	21.5482	26.1339	17.7699
MMR	North Africa and Middle East	All Ages	Rate	1996	21.1805	25.8949	17.4164
MMR	North Africa and Middle East	All Ages	Rate	1997	20.7294	25.4565	16.832
MMR	North Africa and Middle East	All Ages	Rate	1998	20.1099	24.8056	16.1558
MMR	North Africa and Middle East	All Ages	Rate	1999	19.6178	24.318	15.6342
MMR	North Africa and Middle East	All Ages	Rate	2000	18.9278	23.5833	14.8756
MMR	North Africa and Middle East	All Ages	Rate	2001	18.553	23.1609	14.5168
MMR	North Africa and Middle East	All Ages	Rate	2002	18.0404	22.642	14.0357
MMR	North Africa and Middle East	All Ages	Rate	2003	17.3698	21.8629	13.3137
MMR	North Africa and Middle East	All Ages	Rate	2004	16.6866	21.0802	12.7443
MMR	North Africa and Middle East	All Ages	Rate	2005	15.9673	20.2589	12.1798
MMR	North Africa and Middle East	All Ages	Rate	2006	15.097	19.1421	11.482
MMR	North Africa and Middle East	All Ages	Rate	2007	14.3603	18.1358	10.8996
MMR	North Africa and Middle East	All Ages	Rate	2008	13.801	17.7112	10.5408
MMR	North Africa and Middle East	All Ages	Rate	2009	12.9614	16.6965	9.8897
MMR	North Africa and Middle East	All Ages	Rate	2010	11.9211	15.558	9.17744
MMR	North Africa and Middle East	All Ages	Rate	2011	11.0957	14.4759	8.51893
MMR	North Africa and Middle East	All Ages	Rate	2012	10.375	13.5139	7.9055
MMR	North Africa and Middle East	All Ages	Rate	2013	9.82854	12.8062	7.43494
MMR	North Africa and Middle East	All Ages	Rate	2014	9.29076	12.2342	7.01683
MMR	North Africa and Middle East	All Ages	Rate	2015	8.937	11.6994	6.77142
MMR	North Africa and Middle East	All Ages	Rate	2016	8.64145	11.3369	6.43266
MMR	North Africa and Middle East	All Ages	Rate	2017	8.51167	11.2268	6.31541
MMR	North Africa and Middle East	All Ages	Rate	2018	8.58046	11.3929	6.30585
MMR	North Africa and Middle East	All Ages	Rate	2019	8.39218	11.0635	6.15943
MMR	South Asia	All Ages	Rate	1990	47.0311	57.5843	37.7643
MMR	South Asia	All Ages	Rate	1991	46.132	55.6439	37.0001
MMR	South Asia	All Ages	Rate	1992	46.0894	56.0509	37.0954
MMR	South Asia	All Ages	Rate	1993	44.3829	53.8493	35.5416
MMR	South Asia	All Ages	Rate	1994	42.9198	52.2206	34.756
MMR	South Asia	All Ages	Rate	1995	41.3187	50.4491	33.6382
MMR	South Asia	All Ages	Rate	1996	40.2156	48.9804	33.0262
MMR	South Asia	All Ages	Rate	1997	40.6894	48.5405	33.4121
MMR	South Asia	All Ages	Rate	1998	39.8766	48.1585	32.4978
MMR	South Asia	All Ages	Rate	1999	38.736	46.6712	31.6808
MMR	South Asia	All Ages	Rate	2000	37.5191	45.421	30.6505
MMR	South Asia	All Ages	Rate	2001	35.7657	43.0379	29.3413
MMR	South Asia	All Ages	Rate	2002	33.455	40.1535	27.6423
MMR	South Asia	All Ages	Rate	2003	30.8886	37.3007	24.8839
MMR	South Asia	All Ages	Rate	2004	29.3448	35.3719	24.2675
MMR	South Asia	All Ages	Rate	2005	28.6493	34.7862	23.3078
MMR	South Asia	All Ages	Rate	2006	26.9957	32.7305	21.741
MMR	South Asia	All Ages	Rate	2007	24.5043	29.4676	19.9082
MMR	South Asia	All Ages	Rate	2008	22.6335	27.2525	18.3636
MMR	South Asia	All Ages	Rate	2009	20.5479	24.9732	16.639
MMR	South Asia	All Ages	Rate	2010	18.8789	22.7398	15.2999
MMR	South Asia	All Ages	Rate	2011	16.9489	20.5731	13.67
MMR	South Asia	All Ages	Rate	2012	14.7162	17.9671	11.795
MMR	South Asia	All Ages	Rate	2013	13.2798	16.338	10.8752
MMR	South Asia	All Ages	Rate	2014	11.4306	13.6659	9.27819
MMR	South Asia	All Ages	Rate	2015	10.2602	12.5431	8.30542
MMR	South Asia	All Ages	Rate	2016	9.42447	11.4426	7.55133
MMR	South Asia	All Ages	Rate	2017	8.91058	10.9565	7.06608
MMR	South Asia	All Ages	Rate	2018	8.76671	10.8478	6.78592
MMR	South Asia	All Ages	Rate	2019	8.36657	10.7437	6.4472
MMR	Central Sub-Saharan Africa	All Ages	Rate	1990	52.8041	68.8435	38.887
MMR	Central Sub-Saharan Africa	All Ages	Rate	1991	54.2389	70.0308	39.8859
MMR	Central Sub-Saharan Africa	All Ages	Rate	1992	54.4847	70.1709	40.1739
MMR	Central Sub-Saharan Africa	All Ages	Rate	1993	55.9249	71.6549	41.2749
MMR	Central Sub-Saharan Africa	All Ages	Rate	1994	56.6287	71.7116	41.8308
MMR	Central Sub-Saharan Africa	All Ages	Rate	1995	58.9478	75.4194	43.5964
MMR	Central Sub-Saharan Africa	All Ages	Rate	1996	63.0849	80.4664	47.0218
MMR	Central Sub-Saharan Africa	All Ages	Rate	1997	60.9506	77.0523	44.9486
MMR	Central Sub-Saharan Africa	All Ages	Rate	1998	64.0875	81.5263	48.4677
MMR	Central Sub-Saharan Africa	All Ages	Rate	1999	67.8811	85.4931	51.2981
MMR	Central Sub-Saharan Africa	All Ages	Rate	2000	73.6447	92.7566	56.0266
MMR	Central Sub-Saharan Africa	All Ages	Rate	2001	80.4038	100.913	61.3999
MMR	Central Sub-Saharan Africa	All Ages	Rate	2002	87.186	109.142	66.9953
MMR	Central Sub-Saharan Africa	All Ages	Rate	2003	96.0748	121.317	75.2713
MMR	Central Sub-Saharan Africa	All Ages	Rate	2004	100.946	125.168	78.0798
MMR	Central Sub-Saharan Africa	All Ages	Rate	2005	103.21	127.483	79.6733
MMR	Central Sub-Saharan Africa	All Ages	Rate	2006	109.193	135.442	84.9388
MMR	Central Sub-Saharan Africa	All Ages	Rate	2007	114.783	142.102	89.1612
MMR	Central Sub-Saharan Africa	All Ages	Rate	2008	119.677	146.408	92.9348
MMR	Central Sub-Saharan Africa	All Ages	Rate	2009	122.871	151.491	95.796
MMR	Central Sub-Saharan Africa	All Ages	Rate	2010	123.161	152.736	94.78
MMR	Central Sub-Saharan Africa	All Ages	Rate	2011	122.382	153.794	93.5159
MMR	Central Sub-Saharan Africa	All Ages	Rate	2012	116.953	147.408	89.8205
MMR	Central Sub-Saharan Africa	All Ages	Rate	2013	109.758	138.898	83.194
MMR	Central Sub-Saharan Africa	All Ages	Rate	2014	101.703	129.469	76.9788
MMR	Central Sub-Saharan Africa	All Ages	Rate	2015	93.1174	120.018	70.5185
MMR	Central Sub-Saharan Africa	All Ages	Rate	2016	86.3749	112.344	65.4535
MMR	Central Sub-Saharan Africa	All Ages	Rate	2017	81.0065	104.808	61.0248
MMR	Central Sub-Saharan Africa	All Ages	Rate	2018	76.4992	98.4588	57.1641
MMR	Central Sub-Saharan Africa	All Ages	Rate	2019	71.5388	92.7219	53.6258
MMR	Eastern Sub-Saharan Africa	All Ages	Rate	1990	73.5671	93.3048	58.4645
MMR	Eastern Sub-Saharan Africa	All Ages	Rate	1991	72.5202	91.5647	57.9249
MMR	Eastern Sub-Saharan Africa	All Ages	Rate	1992	72.3204	91.058	57.625
MMR	Eastern Sub-Saharan Africa	All Ages	Rate	1993	71.6761	89.4849	56.6697
MMR	Eastern Sub-Saharan Africa	All Ages	Rate	1994	71.8273	89.0034	56.8961
MMR	Eastern Sub-Saharan Africa	All Ages	Rate	1995	71.4371	89.3004	56.6558
MMR	Eastern Sub-Saharan Africa	All Ages	Rate	1996	70.4662	87.3276	56.156
MMR	Eastern Sub-Saharan Africa	All Ages	Rate	1997	69.8737	86.3352	55.8524
MMR	Eastern Sub-Saharan Africa	All Ages	Rate	1998	69.9974	85.6308	56.4509
MMR	Eastern Sub-Saharan Africa	All Ages	Rate	1999	69.1312	83.6097	56.5356
MMR	Eastern Sub-Saharan Africa	All Ages	Rate	2000	67.599	81.7173	54.9971
MMR	Eastern Sub-Saharan Africa	All Ages	Rate	2001	65.2675	78.3513	53.1098
MMR	Eastern Sub-Saharan Africa	All Ages	Rate	2002	64.5131	77.0626	53.0478
MMR	Eastern Sub-Saharan Africa	All Ages	Rate	2003	64.2228	75.9579	53.0408
MMR	Eastern Sub-Saharan Africa	All Ages	Rate	2004	63.7424	75.1433	53.0005
MMR	Eastern Sub-Saharan Africa	All Ages	Rate	2005	61.7642	72.7476	51.6395
MMR	Eastern Sub-Saharan Africa	All Ages	Rate	2006	58.8409	68.5624	49.1188
MMR	Eastern Sub-Saharan Africa	All Ages	Rate	2007	55.7422	64.6979	46.941
MMR	Eastern Sub-Saharan Africa	All Ages	Rate	2008	52.9187	61.6114	44.3803
MMR	Eastern Sub-Saharan Africa	All Ages	Rate	2009	50.3084	58.943	42.0287
MMR	Eastern Sub-Saharan Africa	All Ages	Rate	2010	47.5212	55.4748	39.281
MMR	Eastern Sub-Saharan Africa	All Ages	Rate	2011	44.6754	52.5897	36.9037
MMR	Eastern Sub-Saharan Africa	All Ages	Rate	2012	41.6165	48.9052	34.4116
MMR	Eastern Sub-Saharan Africa	All Ages	Rate	2013	39.2814	46.1274	32.7333
MMR	Eastern Sub-Saharan Africa	All Ages	Rate	2014	37.3824	44.1748	30.9828
MMR	Eastern Sub-Saharan Africa	All Ages	Rate	2015	35.7997	42.7366	29.6622
MMR	Eastern Sub-Saharan Africa	All Ages	Rate	2016	34.6273	41.329	28.6181
MMR	Eastern Sub-Saharan Africa	All Ages	Rate	2017	33.4642	40.1953	27.4626
MMR	Eastern Sub-Saharan Africa	All Ages	Rate	2018	32.3693	38.9683	26.7861
MMR	Eastern Sub-Saharan Africa	All Ages	Rate	2019	31.0382	37.9714	25.3031
MMR	Southern Sub-Saharan Africa	All Ages	Rate	1990	27.8158	32.8057	23.2207
MMR	Southern Sub-Saharan Africa	All Ages	Rate	1991	25.3124	30.0136	21.1427
MMR	Southern Sub-Saharan Africa	All Ages	Rate	1992	25.794	30.8434	21.4988
MMR	Southern Sub-Saharan Africa	All Ages	Rate	1993	20.4804	24.5862	16.7755
MMR	Southern Sub-Saharan Africa	All Ages	Rate	1994	18.7383	22.73	15.187
MMR	Southern Sub-Saharan Africa	All Ages	Rate	1995	15.0098	18.5358	11.7764
MMR	Southern Sub-Saharan Africa	All Ages	Rate	1996	11.8611	15.0627	8.91847
MMR	Southern Sub-Saharan Africa	All Ages	Rate	1997	12.4112	15.6471	9.56719
MMR	Southern Sub-Saharan Africa	All Ages	Rate	1998	13.5319	17.1175	10.2644
MMR	Southern Sub-Saharan Africa	All Ages	Rate	1999	15.5394	19.844	11.8273
MMR	Southern Sub-Saharan Africa	All Ages	Rate	2000	19.6481	24.8574	14.8556
MMR	Southern Sub-Saharan Africa	All Ages	Rate	2001	21.2057	26.6687	15.9915
MMR	Southern Sub-Saharan Africa	All Ages	Rate	2002	24.7842	31.3058	18.6659
MMR	Southern Sub-Saharan Africa	All Ages	Rate	2003	28.3651	35.8472	21.4408
MMR	Southern Sub-Saharan Africa	All Ages	Rate	2004	30.9968	39.4869	23.8227
MMR	Southern Sub-Saharan Africa	All Ages	Rate	2005	32.4623	41.8397	24.873
MMR	Southern Sub-Saharan Africa	All Ages	Rate	2006	33.7542	43.8557	25.7694
MMR	Southern Sub-Saharan Africa	All Ages	Rate	2007	32.5652	42.6857	24.5824
MMR	Southern Sub-Saharan Africa	All Ages	Rate	2008	33.8486	44.6593	25.306
MMR	Southern Sub-Saharan Africa	All Ages	Rate	2009	33.5061	44.1081	24.6477
MMR	Southern Sub-Saharan Africa	All Ages	Rate	2010	31.3661	41.1261	22.9046
MMR	Southern Sub-Saharan Africa	All Ages	Rate	2011	27.8671	36.0464	20.3503
MMR	Southern Sub-Saharan Africa	All Ages	Rate	2012	25.3436	32.6839	18.8391
MMR	Southern Sub-Saharan Africa	All Ages	Rate	2013	23.4652	30.0608	17.5317
MMR	Southern Sub-Saharan Africa	All Ages	Rate	2014	21.9661	28.395	16.2425
MMR	Southern Sub-Saharan Africa	All Ages	Rate	2015	20.6222	27.2538	15.1779
MMR	Southern Sub-Saharan Africa	All Ages	Rate	2016	19.4196	25.9	14.098
MMR	Southern Sub-Saharan Africa	All Ages	Rate	2017	18.8129	25.2725	13.4562
MMR	Southern Sub-Saharan Africa	All Ages	Rate	2018	19.1901	25.7131	13.8362
MMR	Southern Sub-Saharan Africa	All Ages	Rate	2019	19.3969	26.0056	14.137
MMR	Western Sub-Saharan Africa	All Ages	Rate	1990	39.8788	47.7173	32.4663
MMR	Western Sub-Saharan Africa	All Ages	Rate	1991	39.7686	47.6685	32.3415
MMR	Western Sub-Saharan Africa	All Ages	Rate	1992	40.2902	48.8604	32.7515
MMR	Western Sub-Saharan Africa	All Ages	Rate	1993	40.8835	49.1945	33.0573
MMR	Western Sub-Saharan Africa	All Ages	Rate	1994	41.4173	50.2434	33.5075
MMR	Western Sub-Saharan Africa	All Ages	Rate	1995	41.3717	50.5707	33.4298
MMR	Western Sub-Saharan Africa	All Ages	Rate	1996	41.391	50.6385	33.2787
MMR	Western Sub-Saharan Africa	All Ages	Rate	1997	41.4407	51.008	32.9554
MMR	Western Sub-Saharan Africa	All Ages	Rate	1998	41.3146	50.531	32.8508
MMR	Western Sub-Saharan Africa	All Ages	Rate	1999	41.0224	50.9387	32.293
MMR	Western Sub-Saharan Africa	All Ages	Rate	2000	40.1953	49.3821	32.1401
MMR	Western Sub-Saharan Africa	All Ages	Rate	2001	39.6149	48.7416	31.2982
MMR	Western Sub-Saharan Africa	All Ages	Rate	2002	38.8212	47.7942	30.899
MMR	Western Sub-Saharan Africa	All Ages	Rate	2003	37.8541	46.3237	30.3582
MMR	Western Sub-Saharan Africa	All Ages	Rate	2004	36.5492	44.997	28.8911
MMR	Western Sub-Saharan Africa	All Ages	Rate	2005	35.1668	43.1385	27.8601
MMR	Western Sub-Saharan Africa	All Ages	Rate	2006	34.1216	42.1343	26.9354
MMR	Western Sub-Saharan Africa	All Ages	Rate	2007	33.3808	40.9323	26.2514
MMR	Western Sub-Saharan Africa	All Ages	Rate	2008	31.7325	38.8588	25.0625
MMR	Western Sub-Saharan Africa	All Ages	Rate	2009	30.7841	37.6057	24.0939
MMR	Western Sub-Saharan Africa	All Ages	Rate	2010	29.7744	36.0809	23.5869
MMR	Western Sub-Saharan Africa	All Ages	Rate	2011	28.9224	35.7848	23.1801
MMR	Western Sub-Saharan Africa	All Ages	Rate	2012	27.8091	33.7803	22.6953
MMR	Western Sub-Saharan Africa	All Ages	Rate	2013	26.8291	32.8093	21.5934
MMR	Western Sub-Saharan Africa	All Ages	Rate	2014	26.1105	32.0092	20.7917
MMR	Western Sub-Saharan Africa	All Ages	Rate	2015	25.201	31.1668	19.9591
MMR	Western Sub-Saharan Africa	All Ages	Rate	2016	24.6581	30.7362	19.4406
MMR	Western Sub-Saharan Africa	All Ages	Rate	2017	24.1663	30.0414	19.0277
MMR	Western Sub-Saharan Africa	All Ages	Rate	2018	23.3455	29.1729	18.3477
MMR	Western Sub-Saharan Africa	All Ages	Rate	2019	22.3896	28.4515	17.5937
MMR	China	All Ages	Rate	1990	7.56112	9.52301	5.89513
MMR	Democratic People's Republic of Korea	All Ages	Rate	1990	6.25817	9.37195	3.7902
MMR	Taiwan (Province of China)	All Ages	Rate	1990	0.19885	0.253224	0.152999
MMR	Cambodia	All Ages	Rate	1990	51.5683	72.9437	36.619
MMR	Indonesia	All Ages	Rate	1990	24.5896	32.4537	18.4417
MMR	Lao People's Democratic Republic	All Ages	Rate	1990	66.2665	95.4224	46.0689
MMR	Malaysia	All Ages	Rate	1990	11.369	14.4883	8.85792
MMR	Maldives	All Ages	Rate	1990	7.65941	10.8548	5.37146
MMR	Myanmar	All Ages	Rate	1990	32.767	49.2731	21.9628
MMR	Philippines	All Ages	Rate	1990	6.83023	8.78573	5.37548
MMR	Sri Lanka	All Ages	Rate	1990	3.72713	5.01648	2.76239
MMR	Thailand	All Ages	Rate	1990	1.99227	2.76833	1.38244
MMR	Timor-Leste	All Ages	Rate	1990	57.534	83.9043	35.4905
MMR	Viet Nam	All Ages	Rate	1990	3.14601	4.86573	1.86702
MMR	Fiji	All Ages	Rate	1990	6.94616	9.85196	4.75423
MMR	Kiribati	All Ages	Rate	1990	22.8683	31.7534	15.7062
MMR	Marshall Islands	All Ages	Rate	1990	15.3313	20.6074	10.971
MMR	Micronesia (Federated States of)	All Ages	Rate	1990	26.534	39.5108	17.8881
MMR	Papua New Guinea	All Ages	Rate	1990	51.1023	69.2446	35.3116
MMR	Samoa	All Ages	Rate	1990	12.2626	18.3484	7.72671
MMR	Solomon Islands	All Ages	Rate	1990	44.3049	69.0048	27.844
MMR	Tonga	All Ages	Rate	1990	11.5621	15.3943	8.25267
MMR	Vanuatu	All Ages	Rate	1990	12.9052	19.7697	7.38864
MMR	Armenia	All Ages	Rate	1990	1.66122	2.17096	1.22855
MMR	Azerbaijan	All Ages	Rate	1990	2.95641	3.90392	2.22185
MMR	Georgia	All Ages	Rate	1990	2.02555	2.69524	1.53825
MMR	Kazakhstan	All Ages	Rate	1990	0.401738	0.513745	0.31356
MMR	Kyrgyzstan	All Ages	Rate	1990	2.68341	3.4211	2.10493
MMR	Mongolia	All Ages	Rate	1990	30.5177	40.9678	21.4762
MMR	Tajikistan	All Ages	Rate	1990	1.60435	2.13702	1.18457
MMR	Turkmenistan	All Ages	Rate	1990	0.984777	1.25533	0.753899
MMR	Uzbekistan	All Ages	Rate	1990	3.21202	3.9336	2.50599
MMR	Albania	All Ages	Rate	1990	0.528197	0.700983	0.392282
MMR	Bosnia and Herzegovina	All Ages	Rate	1990	4.37306	5.72071	3.29534
MMR	Bulgaria	All Ages	Rate	1990	3.66028	4.57014	2.94531
MMR	Croatia	All Ages	Rate	1990	0.323459	0.410403	0.248525
MMR	Czechia	All Ages	Rate	1990	0.31186	0.38404	0.247714
MMR	Hungary	All Ages	Rate	1990	0.435712	0.545704	0.340624
MMR	North Macedonia	All Ages	Rate	1990	1.16174	1.5659	0.81768
MMR	Montenegro	All Ages	Rate	1990	0.0419099	0.0606135	0.0293203
MMR	Poland	All Ages	Rate	1990	1.26676	1.54094	1.01778
MMR	Romania	All Ages	Rate	1990	5.59348	7.40659	4.17453
MMR	Serbia	All Ages	Rate	1990	0.802884	1.09909	0.581557
MMR	Slovakia	All Ages	Rate	1990	0.203569	0.266193	0.151517
MMR	Slovenia	All Ages	Rate	1990	0.128216	0.185871	0.0833724
MMR	Belarus	All Ages	Rate	1990	1.00939	1.27311	0.792426
MMR	Estonia	All Ages	Rate	1990	0.274112	0.350847	0.205855
MMR	Latvia	All Ages	Rate	1990	0.946535	1.20621	0.747331
MMR	Lithuania	All Ages	Rate	1990	1.41391	1.77007	1.09259
MMR	Republic of Moldova	All Ages	Rate	1990	3.36635	4.16863	2.67361
MMR	Russian Federation	All Ages	Rate	1990	2.5738	3.16049	2.08481
MMR	Ukraine	All Ages	Rate	1990	1.11502	1.46967	0.801853
MMR	Brunei Darussalam	All Ages	Rate	1990	0.83754	1.2	0.583578
MMR	Japan	All Ages	Rate	1990	0.191461	0.237881	0.152547
MMR	Republic of Korea	All Ages	Rate	1990	5.57166	6.69667	4.62724
MMR	Singapore	All Ages	Rate	1990	0.0923605	0.120237	0.0703666
MMR	Australia	All Ages	Rate	1990	0.231406	0.299939	0.175453
MMR	New Zealand	All Ages	Rate	1990	0.148016	0.196452	0.109658
MMR	Andorra	All Ages	Rate	1990	0.0672593	0.099831	0.0420552
MMR	Austria	All Ages	Rate	1990	0.243151	0.308189	0.191451
MMR	Belgium	All Ages	Rate	1990	0.361067	0.463771	0.281756
MMR	Cyprus	All Ages	Rate	1990	0.102104	0.14424	0.0682352
MMR	Denmark	All Ages	Rate	1990	0.0654571	0.0827858	0.0515089
MMR	Finland	All Ages	Rate	1990	0.862099	1.08441	0.683053
MMR	France	All Ages	Rate	1990	0.187167	0.242122	0.145101
MMR	Germany	All Ages	Rate	1990	2.62508	3.18554	2.16672
MMR	Greece	All Ages	Rate	1990	0.301101	0.379124	0.239546
MMR	Iceland	All Ages	Rate	1990	0.0422385	0.054239	0.0324318
MMR	Ireland	All Ages	Rate	1990	0.0819923	0.10648	0.0619626
MMR	Israel	All Ages	Rate	1990	2.43936	2.94007	1.99979
MMR	Italy	All Ages	Rate	1990	0.239497	0.293086	0.191345
MMR	Luxembourg	All Ages	Rate	1990	1.06284	1.36512	0.814436
MMR	Malta	All Ages	Rate	1990	0.0903746	0.117074	0.0690397
MMR	Netherlands	All Ages	Rate	1990	0.15663	0.199856	0.118334
MMR	Norway	All Ages	Rate	1990	0.156055	0.191938	0.124444
MMR	Portugal	All Ages	Rate	1990	0.309236	0.389378	0.237566
MMR	Spain	All Ages	Rate	1990	0.27162	0.350614	0.208443
MMR	Sweden	All Ages	Rate	1990	0.179084	0.225303	0.138914
MMR	Switzerland	All Ages	Rate	1990	0.041349	0.0547142	0.0311831
MMR	United Kingdom	All Ages	Rate	1990	0.244853	0.308797	0.191
MMR	Argentina	All Ages	Rate	1990	14.6898	17.4865	12.0608
MMR	Chile	All Ages	Rate	1990	9.17066	10.9833	7.59946
MMR	Uruguay	All Ages	Rate	1990	4.68238	5.68796	3.74694
MMR	Canada	All Ages	Rate	1990	0.179357	0.236235	0.130729
MMR	United States of America	All Ages	Rate	1990	0.376294	0.455683	0.299995
MMR	Antigua and Barbuda	All Ages	Rate	1990	8.12886	10.1371	6.51957
MMR	Bahamas	All Ages	Rate	1990	4.76003	6.10458	3.66493
MMR	Barbados	All Ages	Rate	1990	10.3336	12.5688	8.29446
MMR	Belize	All Ages	Rate	1990	5.10621	6.44802	3.875
MMR	Cuba	All Ages	Rate	1990	6.61619	8.13728	5.28929
MMR	Dominica	All Ages	Rate	1990	15.3082	20.4984	11.209
MMR	Dominican Republic	All Ages	Rate	1990	6.04386	7.80441	4.63139
MMR	Grenada	All Ages	Rate	1990	2.1113	2.72227	1.59776
MMR	Guyana	All Ages	Rate	1990	10.454	13.816	7.59934
MMR	Haiti	All Ages	Rate	1990	83.3005	120.025	57.7591
MMR	Jamaica	All Ages	Rate	1990	4.17559	5.24234	3.20173
MMR	Saint Lucia	All Ages	Rate	1990	2.64499	3.37919	2.07505
MMR	Saint Vincent and the Grenadines	All Ages	Rate	1990	0.581589	0.741499	0.448035
MMR	Suriname	All Ages	Rate	1990	4.78729	6.56389	2.90395
MMR	Trinidad and Tobago	All Ages	Rate	1990	5.89394	7.54582	4.48292
MMR	Bolivia (Plurinational State of)	All Ages	Rate	1990	54.8497	72.9276	41.7059
MMR	Ecuador	All Ages	Rate	1990	15.8541	19.33	12.747
MMR	Peru	All Ages	Rate	1990	28.9482	37.1119	22.2271
MMR	Colombia	All Ages	Rate	1990	8.16855	10.1529	6.58148
MMR	Costa Rica	All Ages	Rate	1990	4.63918	5.6378	3.71769
MMR	El Salvador	All Ages	Rate	1990	39.7313	48.704	31.8832
MMR	Guatemala	All Ages	Rate	1990	23.1701	29.5203	17.5986
MMR	Honduras	All Ages	Rate	1990	63.8908	80.7438	48.674
MMR	Mexico	All Ages	Rate	1990	4.28409	5.13689	3.49534
MMR	Nicaragua	All Ages	Rate	1990	12.0738	15.0429	9.53245
MMR	Panama	All Ages	Rate	1990	7.9243	9.70324	6.21959
MMR	Venezuela (Bolivarian Republic of)	All Ages	Rate	1990	15.9251	18.7447	13.2337
MMR	Brazil	All Ages	Rate	1990	12.9287	15.3966	10.7638
MMR	Paraguay	All Ages	Rate	1990	22.7161	28.4138	17.59
MMR	Algeria	All Ages	Rate	1990	41.6926	57.9675	29.7842
MMR	Bahrain	All Ages	Rate	1990	1.75353	2.35585	1.28293
MMR	Egypt	All Ages	Rate	1990	17.0105	21.0322	13.5354
MMR	Iran (Islamic Republic of)	All Ages	Rate	1990	7.67422	9.57488	6.29047
MMR	Iraq	All Ages	Rate	1990	1.07347	1.5113	0.725875
MMR	Jordan	All Ages	Rate	1990	9.28554	12.6741	6.6537
MMR	Kuwait	All Ages	Rate	1990	0.231384	0.300101	0.176686
MMR	Lebanon	All Ages	Rate	1990	2.91317	4.13482	1.97498
MMR	Libya	All Ages	Rate	1990	1.90948	2.83	1.29257
MMR	Morocco	All Ages	Rate	1990	36.0765	47.3136	26.2742
MMR	Palestine	All Ages	Rate	1990	3.14084	4.72932	2.07037
MMR	Oman	All Ages	Rate	1990	2.53457	3.70637	1.66668
MMR	Qatar	All Ages	Rate	1990	4.4352	6.35864	3.10055
MMR	Saudi Arabia	All Ages	Rate	1990	2.19898	3.22284	1.442
MMR	Syrian Arab Republic	All Ages	Rate	1990	5.57219	7.90985	3.75686
MMR	Tunisia	All Ages	Rate	1990	8.20264	11.2058	5.84894
MMR	Turkey	All Ages	Rate	1990	13.7245	18.078	9.9067
MMR	United Arab Emirates	All Ages	Rate	1990	2.14256	3.07547	1.39589
MMR	Yemen	All Ages	Rate	1990	43.079	67.9701	22.174
MMR	Afghanistan	All Ages	Rate	1990	51.9865	71.7802	37.4497
MMR	Bangladesh	All Ages	Rate	1990	12.6541	17.0014	8.98381
MMR	Bhutan	All Ages	Rate	1990	10.2786	15.1587	5.24871
MMR	India	All Ages	Rate	1990	54.7915	68.4725	42.7847
MMR	Nepal	All Ages	Rate	1990	55.7836	75.7943	40.0762
MMR	Pakistan	All Ages	Rate	1990	30.6045	38.3017	24.0157
MMR	Angola	All Ages	Rate	1990	31.6435	44.1117	21.2846
MMR	Central African Republic	All Ages	Rate	1990	92.5952	123.074	66.5748
MMR	Congo	All Ages	Rate	1990	34.7289	47.3349	24.8104
MMR	Democratic Republic of the Congo	All Ages	Rate	1990	56.9085	78.1102	38.7544
MMR	Equatorial Guinea	All Ages	Rate	1990	97.4834	132.115	66.4395
MMR	Gabon	All Ages	Rate	1990	23.7883	31.4327	17.4134
MMR	Burundi	All Ages	Rate	1990	88.7563	123.111	61.45
MMR	Comoros	All Ages	Rate	1990	22.7114	37.6666	4.77015
MMR	Djibouti	All Ages	Rate	1990	51.5065	74.4366	32.0676
MMR	Eritrea	All Ages	Rate	1990	132.562	190.249	84.4184
MMR	Ethiopia	All Ages	Rate	1990	144.896	203.088	104.108
MMR	Kenya	All Ages	Rate	1990	25.6409	33.6483	19.0205
MMR	Madagascar	All Ages	Rate	1990	52.5085	66.2744	39.929
MMR	Malawi	All Ages	Rate	1990	35.0906	46.499	24.752
MMR	Mauritius	All Ages	Rate	1990	2.6214	3.33719	2.00212
MMR	Mozambique	All Ages	Rate	1990	50.1557	68.0349	35.8649
MMR	Rwanda	All Ages	Rate	1990	149.933	198.679	113.014
MMR	Seychelles	All Ages	Rate	1990	3.32954	4.35022	2.54623
MMR	Somalia	All Ages	Rate	1990	110.918	166.697	69.8845
MMR	United Republic of Tanzania	All Ages	Rate	1990	34.0347	45.1135	24.1685
MMR	Uganda	All Ages	Rate	1990	18.8885	28.104	11.7743
MMR	Zambia	All Ages	Rate	1990	25.6745	34.9484	18.4161
MMR	Botswana	All Ages	Rate	1990	31.7932	46.6901	20.3673
MMR	Lesotho	All Ages	Rate	1990	55.0797	74.7057	36.6095
MMR	Namibia	All Ages	Rate	1990	28.422	40.0567	15.9542
MMR	South Africa	All Ages	Rate	1990	25.726	32.0544	20.05
MMR	Eswatini	All Ages	Rate	1990	14.8591	20.5973	10.2336
MMR	Zimbabwe	All Ages	Rate	1990	29.2094	38.1713	21.409
MMR	Benin	All Ages	Rate	1990	55.7912	73.6091	41.3086
MMR	Burkina Faso	All Ages	Rate	1990	46.01	64.7819	31.7894
MMR	Cameroon	All Ages	Rate	1990	42.6489	54.9174	30.9029
MMR	Cabo Verde	All Ages	Rate	1990	12.4844	16.554	9.31356
MMR	Chad	All Ages	Rate	1990	81.0936	105.492	61.0298
MMR	C么te d'Ivoire	All Ages	Rate	1990	24.4548	33.1627	16.9567
MMR	Gambia	All Ages	Rate	1990	40.9857	57.6448	26.9298
MMR	Ghana	All Ages	Rate	1990	25.0396	34.2295	16.958
MMR	Guinea	All Ages	Rate	1990	71.7036	92.7141	53.1593
MMR	Guinea-Bissau	All Ages	Rate	1990	44.3025	60.8197	31.2121
MMR	Liberia	All Ages	Rate	1990	88.9134	117.636	64.3634
MMR	Mali	All Ages	Rate	1990	131.953	165.041	104.259
MMR	Mauritania	All Ages	Rate	1990	141.461	178.9	111.64
MMR	Niger	All Ages	Rate	1990	82.3274	108.802	59.4483
MMR	Nigeria	All Ages	Rate	1990	18.4775	29.2554	11.0084
MMR	Sao Tome and Principe	All Ages	Rate	1990	13.7902	20.9551	6.24643
MMR	Senegal	All Ages	Rate	1990	48.2902	63.5778	34.3971
MMR	Sierra Leone	All Ages	Rate	1990	46.32	64.2418	31.5416
MMR	Togo	All Ages	Rate	1990	44.3371	58.5832	32.6196
MMR	American Samoa	All Ages	Rate	1990	6.20741	8.57721	4.44954
MMR	Bermuda	All Ages	Rate	1990	1.4877	1.92905	1.09102
MMR	Cook Islands	All Ages	Rate	1990	0.242009	0.362143	0.153949
MMR	Greenland	All Ages	Rate	1990	0.0510805	0.0750705	0.0328681
MMR	Guam	All Ages	Rate	1990	0.403986	0.565736	0.279051
MMR	Monaco	All Ages	Rate	1990	0.0377773	0.0536166	0.0252199
MMR	Nauru	All Ages	Rate	1990	7.47512	11.2217	4.87415
MMR	Niue	All Ages	Rate	1990	4.97172	7.59316	3.04008
MMR	Northern Mariana Islands	All Ages	Rate	1990	4.62883	6.91796	2.96318
MMR	Palau	All Ages	Rate	1990	0.717189	1.13252	0.45281
MMR	Puerto Rico	All Ages	Rate	1990	3.16581	3.8613	2.54242
MMR	Saint Kitts and Nevis	All Ages	Rate	1990	31.6481	40.2366	23.8371
MMR	San Marino	All Ages	Rate	1990	0.0622967	0.0961511	0.0403711
MMR	Tokelau	All Ages	Rate	1990	17.5186	27.1482	10.9327
MMR	Tuvalu	All Ages	Rate	1990	34.5414	49.7453	22.2418
MMR	United States Virgin Islands	All Ages	Rate	1990	1.43848	1.96875	1.02806
MMR	South Sudan	All Ages	Rate	1990	25.6498	38.7943	15.808
MMR	Sudan	All Ages	Rate	1990	74.4279	101.493	54.4016
MMR	China	All Ages	Rate	2019	0.130884	0.16802	0.0988035
MMR	Democratic People's Republic of Korea	All Ages	Rate	2019	10.7554	16.0012	6.53597
MMR	Taiwan (Province of China)	All Ages	Rate	2019	0.444519	0.650394	0.295961
MMR	Cambodia	All Ages	Rate	2019	11.2107	15.8463	7.64147
MMR	Indonesia	All Ages	Rate	2019	4.07417	5.45371	2.94159
MMR	Lao People's Democratic Republic	All Ages	Rate	2019	5.59021	7.907	3.55218
MMR	Malaysia	All Ages	Rate	2019	1.89235	2.75749	1.25561
MMR	Maldives	All Ages	Rate	2019	0.600589	0.809776	0.431577
MMR	Myanmar	All Ages	Rate	2019	10.9145	15.8135	6.97336
MMR	Philippines	All Ages	Rate	2019	2.13101	2.99709	1.41344
MMR	Sri Lanka	All Ages	Rate	2019	0.55932	0.811336	0.368159
MMR	Thailand	All Ages	Rate	2019	1.7567	2.66429	1.05729
MMR	Timor-Leste	All Ages	Rate	2019	19.3873	28.9004	4.86469
MMR	Viet Nam	All Ages	Rate	2019	0.124693	0.177459	0.0805071
MMR	Fiji	All Ages	Rate	2019	3.65651	5.39757	2.4019
MMR	Kiribati	All Ages	Rate	2019	19.5348	27.9179	13.1259
MMR	Marshall Islands	All Ages	Rate	2019	14.7132	22.3558	8.42648
MMR	Micronesia (Federated States of)	All Ages	Rate	2019	13.1951	22.0467	4.36249
MMR	Papua New Guinea	All Ages	Rate	2019	24.1184	33.8724	16.6816
MMR	Samoa	All Ages	Rate	2019	2.48776	4.02293	1.20623
MMR	Solomon Islands	All Ages	Rate	2019	44.8875	63.7539	27.6292
MMR	Tonga	All Ages	Rate	2019	5.3354	7.95955	3.26493
MMR	Vanuatu	All Ages	Rate	2019	12.5381	19.5457	6.3545
MMR	Armenia	All Ages	Rate	2019	0.623596	0.856247	0.447583
MMR	Azerbaijan	All Ages	Rate	2019	0.387325	0.550841	0.25578
MMR	Georgia	All Ages	Rate	2019	2.4543	3.38977	1.77775
MMR	Kazakhstan	All Ages	Rate	2019	0.743186	0.968935	0.554415
MMR	Kyrgyzstan	All Ages	Rate	2019	2.80397	3.55523	2.1367
MMR	Mongolia	All Ages	Rate	2019	5.64776	8.82979	3.6184
MMR	Tajikistan	All Ages	Rate	2019	0.503012	0.748328	0.325078
MMR	Turkmenistan	All Ages	Rate	2019	0.677181	0.983138	0.460994
MMR	Uzbekistan	All Ages	Rate	2019	1.98396	2.73352	1.41831
MMR	Albania	All Ages	Rate	2019	0.291411	0.440157	0.183324
MMR	Bosnia and Herzegovina	All Ages	Rate	2019	0.0217655	0.0322743	0.0141828
MMR	Bulgaria	All Ages	Rate	2019	0.527596	0.747378	0.362495
MMR	Croatia	All Ages	Rate	2019	0.0215479	0.0309224	0.0141037
MMR	Czechia	All Ages	Rate	2019	0.00862503	0.0119231	0.0058909
MMR	Hungary	All Ages	Rate	2019	0.107293	0.148068	0.0758458
MMR	North Macedonia	All Ages	Rate	2019	0.105035	0.156682	0.0682988
MMR	Montenegro	All Ages	Rate	2019	0.0207475	0.0294862	0.0140334
MMR	Poland	All Ages	Rate	2019	0.0325588	0.0459197	0.0219197
MMR	Romania	All Ages	Rate	2019	0.361283	0.503859	0.254626
MMR	Serbia	All Ages	Rate	2019	0.145701	0.205994	0.0964767
MMR	Slovakia	All Ages	Rate	2019	0.0197109	0.0299261	0.012435
MMR	Slovenia	All Ages	Rate	2019	0.0145816	0.0209591	0.00971359
MMR	Belarus	All Ages	Rate	2019	0.165044	0.24616	0.108124
MMR	Estonia	All Ages	Rate	2019	0.00499521	0.00720455	0.00332167
MMR	Latvia	All Ages	Rate	2019	0.0470271	0.0705356	0.0293694
MMR	Lithuania	All Ages	Rate	2019	0.207582	0.294438	0.13985
MMR	Republic of Moldova	All Ages	Rate	2019	0.222051	0.302594	0.162364
MMR	Russian Federation	All Ages	Rate	2019	0.399409	0.550285	0.279277
MMR	Ukraine	All Ages	Rate	2019	0.49174	0.726324	0.311665
MMR	Brunei Darussalam	All Ages	Rate	2019	0.454616	0.645783	0.308212
MMR	Japan	All Ages	Rate	2019	0.036949	0.0467338	0.0288887
MMR	Republic of Korea	All Ages	Rate	2019	0.107896	0.143868	0.078596
MMR	Singapore	All Ages	Rate	2019	0.00714378	0.00960672	0.00517505
MMR	Australia	All Ages	Rate	2019	0.0651795	0.0856646	0.0496942
MMR	New Zealand	All Ages	Rate	2019	0.0224213	0.0283723	0.0172095
MMR	Andorra	All Ages	Rate	2019	0.0188335	0.0277757	0.0117137
MMR	Austria	All Ages	Rate	2019	0.00839775	0.0106649	0.00645552
MMR	Belgium	All Ages	Rate	2019	0.0595244	0.0770659	0.0461682
MMR	Cyprus	All Ages	Rate	2019	0.00422506	0.0059492	0.00283298
MMR	Denmark	All Ages	Rate	2019	0.00751873	0.00973351	0.00570523
MMR	Finland	All Ages	Rate	2019	0.0089385	0.0116883	0.00674405
MMR	France	All Ages	Rate	2019	0.0488109	0.0653697	0.0359822
MMR	Germany	All Ages	Rate	2019	0.0588261	0.0765753	0.0446204
MMR	Greece	All Ages	Rate	2019	0.189933	0.243227	0.147877
MMR	Iceland	All Ages	Rate	2019	0.00283511	0.00372296	0.00211949
MMR	Ireland	All Ages	Rate	2019	0.0140055	0.0188246	0.0102516
MMR	Israel	All Ages	Rate	2019	0.044477	0.0588229	0.0328135
MMR	Italy	All Ages	Rate	2019	0.037079	0.0460041	0.0285488
MMR	Luxembourg	All Ages	Rate	2019	0.0935651	0.124626	0.0702947
MMR	Malta	All Ages	Rate	2019	0.013332	0.0176016	0.00996538
MMR	Netherlands	All Ages	Rate	2019	0.0205469	0.0274344	0.0152002
MMR	Norway	All Ages	Rate	2019	0.0148469	0.0185659	0.0114883
MMR	Portugal	All Ages	Rate	2019	0.0309268	0.0398366	0.0233032
MMR	Spain	All Ages	Rate	2019	0.0335125	0.0436907	0.0259817
MMR	Sweden	All Ages	Rate	2019	0.00837075	0.0106741	0.00643258
MMR	Switzerland	All Ages	Rate	2019	0.0133136	0.0176122	0.00993698
MMR	United Kingdom	All Ages	Rate	2019	0.159584	0.195583	0.128234
MMR	Argentina	All Ages	Rate	2019	5.99505	7.24111	4.87362
MMR	Chile	All Ages	Rate	2019	0.772071	0.967231	0.610285
MMR	Uruguay	All Ages	Rate	2019	3.05523	3.72341	2.42802
MMR	Canada	All Ages	Rate	2019	0.136064	0.180574	0.103327
MMR	United States of America	All Ages	Rate	2019	0.389233	0.494292	0.309282
MMR	Antigua and Barbuda	All Ages	Rate	2019	5.46685	7.09849	4.19858
MMR	Bahamas	All Ages	Rate	2019	2.92632	4.286	2.0071
MMR	Barbados	All Ages	Rate	2019	5.84233	7.82452	4.25289
MMR	Belize	All Ages	Rate	2019	6.41258	8.22262	4.85909
MMR	Cuba	All Ages	Rate	2019	2.39331	3.24701	1.70334
MMR	Dominica	All Ages	Rate	2019	19.3819	27.3895	13.4616
MMR	Dominican Republic	All Ages	Rate	2019	4.18093	6.17816	2.7834
MMR	Grenada	All Ages	Rate	2019	0.57779	0.766784	0.421346
MMR	Guyana	All Ages	Rate	2019	5.46012	7.92307	3.53606
MMR	Haiti	All Ages	Rate	2019	100.207	141.193	66.2701
MMR	Jamaica	All Ages	Rate	2019	1.25704	1.87993	0.834984
MMR	Saint Lucia	All Ages	Rate	2019	1.79098	2.43629	1.28133
MMR	Saint Vincent and the Grenadines	All Ages	Rate	2019	0.604005	0.809313	0.451516
MMR	Suriname	All Ages	Rate	2019	4.26963	5.97653	2.91345
MMR	Trinidad and Tobago	All Ages	Rate	2019	1.36717	2.15328	0.829175
MMR	Bolivia (Plurinational State of)	All Ages	Rate	2019	13.7488	19.6096	8.21381
MMR	Ecuador	All Ages	Rate	2019	4.42391	6.28883	3.10199
MMR	Peru	All Ages	Rate	2019	3.38185	5.14019	2.09034
MMR	Colombia	All Ages	Rate	2019	3.22425	4.48101	2.20539
MMR	Costa Rica	All Ages	Rate	2019	1.02808	1.46078	0.702018
MMR	El Salvador	All Ages	Rate	2019	2.7181	4.0588	1.66556
MMR	Guatemala	All Ages	Rate	2019	6.42569	8.96584	4.49415
MMR	Honduras	All Ages	Rate	2019	6.8347	10.701	3.8457
MMR	Mexico	All Ages	Rate	2019	1.60134	2.13369	1.19437
MMR	Nicaragua	All Ages	Rate	2019	1.6474	2.26416	1.13556
MMR	Panama	All Ages	Rate	2019	3.75956	5.2954	2.55698
MMR	Venezuela (Bolivarian Republic of)	All Ages	Rate	2019	8.45552	12.0067	5.74524
MMR	Brazil	All Ages	Rate	2019	5.01238	6.03081	4.1631
MMR	Paraguay	All Ages	Rate	2019	4.0935	5.96599	2.69337
MMR	Algeria	All Ages	Rate	2019	3.26724	4.60812	2.21805
MMR	Bahrain	All Ages	Rate	2019	0.326148	0.47483	0.226915
MMR	Egypt	All Ages	Rate	2019	1.13036	1.66531	0.725331
MMR	Iran (Islamic Republic of)	All Ages	Rate	2019	0.861223	1.10341	0.680912
MMR	Iraq	All Ages	Rate	2019	0.409724	0.632254	0.260522
MMR	Jordan	All Ages	Rate	2019	1.65877	2.43522	1.11929
MMR	Kuwait	All Ages	Rate	2019	0.132112	0.182945	0.0890351
MMR	Lebanon	All Ages	Rate	2019	0.421992	0.635079	0.286012
MMR	Libya	All Ages	Rate	2019	1.31846	2.02731	0.829244
MMR	Morocco	All Ages	Rate	2019	3.32802	5.30419	2.14733
MMR	Palestine	All Ages	Rate	2019	0.503214	0.686969	0.359999
MMR	Oman	All Ages	Rate	2019	0.346508	0.480495	0.235893
MMR	Qatar	All Ages	Rate	2019	0.587296	0.887809	0.375215
MMR	Saudi Arabia	All Ages	Rate	2019	0.685308	1.02982	0.453701
MMR	Syrian Arab Republic	All Ages	Rate	2019	1.24264	1.79248	0.811527
MMR	Tunisia	All Ages	Rate	2019	1.20166	1.84947	0.731906
MMR	Turkey	All Ages	Rate	2019	1.29944	1.83152	0.904877
MMR	United Arab Emirates	All Ages	Rate	2019	0.78273	1.27912	0.450064
MMR	Yemen	All Ages	Rate	2019	35.8713	55.2786	18.8335
MMR	Afghanistan	All Ages	Rate	2019	21.6461	31.344	14.7009
MMR	Bangladesh	All Ages	Rate	2019	0.654022	0.903534	0.4596
MMR	Bhutan	All Ages	Rate	2019	1.13899	1.77472	0.658233
MMR	India	All Ages	Rate	2019	8.17824	11.258	5.72857
MMR	Nepal	All Ages	Rate	2019	6.27501	8.83596	4.10566
MMR	Pakistan	All Ages	Rate	2019	12.3035	16.8556	8.59596
MMR	Angola	All Ages	Rate	2019	13.2455	19.1307	8.10436
MMR	Central African Republic	All Ages	Rate	2019	122.358	179.273	81.7789
MMR	Congo	All Ages	Rate	2019	20.6507	30.9471	13.2315
MMR	Democratic Republic of the Congo	All Ages	Rate	2019	94.3566	125.168	69.0244
MMR	Equatorial Guinea	All Ages	Rate	2019	5.45971	9.08058	2.78403
MMR	Gabon	All Ages	Rate	2019	8.14809	12.3252	4.9554
MMR	Burundi	All Ages	Rate	2019	65.9705	88.1653	46.134
MMR	Comoros	All Ages	Rate	2019	18.4943	27.8954	9.39771
MMR	Djibouti	All Ages	Rate	2019	48.2368	77.317	24.0374
MMR	Eritrea	All Ages	Rate	2019	76.4513	114.98	50.1997
MMR	Ethiopia	All Ages	Rate	2019	32.0033	44.7866	22.4155
MMR	Kenya	All Ages	Rate	2019	19.2064	27.2072	13.4454
MMR	Madagascar	All Ages	Rate	2019	41.8624	56.5879	29.0555
MMR	Malawi	All Ages	Rate	2019	23.8299	34.7055	15.0549
MMR	Mauritius	All Ages	Rate	2019	1.66312	2.32977	1.13697
MMR	Mozambique	All Ages	Rate	2019	12.2623	17.9573	7.59521
MMR	Rwanda	All Ages	Rate	2019	47.4739	68.8916	30.8884
MMR	Seychelles	All Ages	Rate	2019	0.793966	1.07767	0.565224
MMR	Somalia	All Ages	Rate	2019	114.278	163.719	75.8817
MMR	United Republic of Tanzania	All Ages	Rate	2019	16.179	22.9267	10.9823
MMR	Uganda	All Ages	Rate	2019	13.8003	20.6823	8.9703
MMR	Zambia	All Ages	Rate	2019	9.27967	13.0906	5.80499
MMR	Botswana	All Ages	Rate	2019	8.39233	13.0696	4.55436
MMR	Lesotho	All Ages	Rate	2019	43.5312	68.2964	24.4913
MMR	Namibia	All Ages	Rate	2019	7.65098	12.9343	4.30366
MMR	South Africa	All Ages	Rate	2019	6.2255	9.39893	3.65094
MMR	Eswatini	All Ages	Rate	2019	7.24576	12.4461	3.53649
MMR	Zimbabwe	All Ages	Rate	2019	50.9424	73.1464	34.4187
MMR	Benin	All Ages	Rate	2019	22.4686	33.7136	14.3386
MMR	Burkina Faso	All Ages	Rate	2019	19.2899	27.8857	12.0009
MMR	Cameroon	All Ages	Rate	2019	24.5393	35.5215	14.3948
MMR	Cabo Verde	All Ages	Rate	2019	0.972408	1.42397	0.639013
MMR	Chad	All Ages	Rate	2019	46.6308	63.5902	31.8229
MMR	C么te d'Ivoire	All Ages	Rate	2019	16.6617	24.4073	10.2528
MMR	Gambia	All Ages	Rate	2019	39.1718	54.0284	26.8767
MMR	Ghana	All Ages	Rate	2019	7.6834	11.0875	4.93147
MMR	Guinea	All Ages	Rate	2019	48.3051	66.4766	34.2883
MMR	Guinea-Bissau	All Ages	Rate	2019	19.3296	27.388	12.9285
MMR	Liberia	All Ages	Rate	2019	96.172	133.917	63.1366
MMR	Mali	All Ages	Rate	2019	42.0642	60.7144	27.3114
MMR	Mauritania	All Ages	Rate	2019	29.7673	43.9884	18.2269
MMR	Niger	All Ages	Rate	2019	50.1353	70.899	33.0833
MMR	Nigeria	All Ages	Rate	2019	10.9831	18.1847	6.44435
MMR	Sao Tome and Principe	All Ages	Rate	2019	5.45793	7.84774	3.68095
MMR	Senegal	All Ages	Rate	2019	28.0035	39.3793	17.863
MMR	Sierra Leone	All Ages	Rate	2019	49.7222	68.953	33.0832
MMR	Togo	All Ages	Rate	2019	27.759	39.5886	17.32
MMR	American Samoa	All Ages	Rate	2019	3.78563	5.36602	2.54184
MMR	Bermuda	All Ages	Rate	2019	0.106288	0.157309	0.0719087
MMR	Cook Islands	All Ages	Rate	2019	0.0718388	0.111926	0.0289299
MMR	Greenland	All Ages	Rate	2019	0.00938335	0.0140603	0.00601327
MMR	Guam	All Ages	Rate	2019	0.442562	0.608513	0.305774
MMR	Monaco	All Ages	Rate	2019	0.00425946	0.00688992	0.00264379
MMR	Nauru	All Ages	Rate	2019	5.24484	8.40869	3.30653
MMR	Niue	All Ages	Rate	2019	2.29385	3.72801	1.1971
MMR	Northern Mariana Islands	All Ages	Rate	2019	2.22788	3.26297	1.45565
MMR	Palau	All Ages	Rate	2019	0.451572	0.696474	0.280023
MMR	Puerto Rico	All Ages	Rate	2019	0.271667	0.389695	0.179664
MMR	Saint Kitts and Nevis	All Ages	Rate	2019	9.97923	17.0174	3.2137
MMR	San Marino	All Ages	Rate	2019	0.0251632	0.0404497	0.0137174
MMR	Tokelau	All Ages	Rate	2019	4.25442	6.72703	2.41912
MMR	Tuvalu	All Ages	Rate	2019	7.86773	12.0042	4.82593
MMR	United States Virgin Islands	All Ages	Rate	2019	0.447852	0.721529	0.282388
MMR	South Sudan	All Ages	Rate	2019	19.8094	33.9505	10.9168
MMR	Sudan	All Ages	Rate	2019	20.0481	31.4004	11.2146
